# Supplementary material for: High-sensitive spatially resolved T cell receptor sequencing with SPTCR-seq
Source: Nat Commun. 2023 Nov 16;14:7432. doi: 10.1038/s41467-023-43201-6 (PMC10654577; doi:10.1038/s41467-023-43201-6)
Supplement: Supplementary file 4 — Supplementary Data 1 [file 41467_2023_43201_MOESM4_ESM.xlsx]

## Sheet: Tabelle2
ID	Tissue Type	Batch	Region	Age	Tumor	Histology	Sex	MALDI
#275UKF	T	6	frontal	80	IDH-WT	GBM	f	1
#269UKF	T	6	Occipital	51	IDH-WT	GBM	m	1
#260UKF	T	5	temporal	81	IDH-WT	GBM	m	1
#248UKF	T	1	frontal	44	IDH-WT	GBM	m	1
#259UKF	T	3	temporal	75	IDH-WT	GBM	f
#296UKF	T	9	temporal	34	IDH-WT	GBM	m	1
#304UKF	T	9	temporal	81	IDH-WT	GBM	m
#313UKF	T	10	temporal	57	IDH-WT	GBM	m
#334UKF	T	10	frontal	73	IDH-WT	GBM	f
