# Supplementary material for: High-sensitive spatially resolved T cell receptor sequencing with SPTCR-seq
Source: Nat Commun. 2023 Nov 16;14:7432. doi: 10.1038/s41467-023-43201-6 (PMC10654577; doi:10.1038/s41467-023-43201-6)
Supplement: Supplementary file 5 — Supplementary Data 2 [file 41467_2023_43201_MOESM5_ESM.xlsx]

## Sheet: TCR HGNC Genesymbols
TRAV17
TRAV40
TRAJ16
TRAV24
TRDJ2
TRAJ44
TRAJ43
TRBV5-8
TRGJ1
TRGJP
TRGV2
TRAV3
TRBV6-2
TRAJ57
TRAV10
TRAV13-2
TRDD1
TRAJ40
TRAV23/DV6
TRAV25
TRBV24-1
TRAV26-2
TRAJ56
TRAV16
TRBV23/OR9-2
TRBV4-2
TRAV26-1
TRAV18
TRAV27
TRAJ12
TRBV5-6
TRBV4-1
TRAV5
TRBV19
TRGV3
TRBD1
TRAJ9
TRBJ2-7
TRBJ2-6
TRBV14
TRBV12-3
TRBC1
TRAV2
TRBV18
TRBV6-9
TRBV7-7
TRBV7-9
TRGV3P
TRAV22
TRDD2
TRGC2
TRAV35
TRAV12-2
TRAV30
TRGC1
TRAJ21
TRAJ26
TRBV9
TRAV36/DV7
TRAV38-1
TRAJ41
TRBV10-1
TRAV39
TRAJ7
TRBV30
TRAJ33
TRAV20
TRAJ18
TRAJ47
TRBD2
TRAJ32
TRAJ54
TRBV24/OR9-2
TRGJP1
TRAV9-1
TRBV5-4
TRBV7-4
TRBV3-2
TRAJ36
TRAV13-1
TRBV16
TRGV9
TRAV12-1
TRAV7
TRAC
TRDJ1
TRGV8
TRBV11-2
TRBV6-1
TRAJ4
TRAJ53
TRAJ17
TRAV12-3
TRAJ10
TRBV2
TRDV1
TRGJ2
TRAJ24
TRBV6-8
TRBV20-1
TRBV10-2
TRAV8-4
TRBV6-5
TRAV6
TRAJ29
TRAV14/DV4
TRDD3
TRAJ28
TRBV27
TRAJ3
TRAV8-2
TRAV1-2
TRAJ35
TRDV3
TRAJ22
TRAV38-2/DV8
TRBV10-3
TRAV21
TRAJ5
TRAV9-2
TRAJ15
TRBJ2-5
TRAJ31
TRDV2
TRBV6-4
TRAJ48
TRAJ8
TRBJ1-1
TRAJ27
TRAJ6
TRGV5
TRAV8-3
TRAJ11
TRAJ30
TRBV25-1
TRBV28
TRBV7-8
TRAJ20
TRAJ23
TRAV29/DV5
TRBV6-3
TRBV20/OR9-2
TRAV41
TRAV8-6
TRBV29-1
TRBJ1-4
TRGV4
TRBV3-1
TRDJ3
TRAJ39
TRBJ1-3
TRBJ2-3
TRAV4
TRBV15
TRAJ52
TRAJ46
TRBV12-4
TRAV19
TRBJ1-2
TRDJ4
TRDC
TRBV11-3
TRAV34
TRBJ1-6
TRBV6-6
TRAJ38
TRBJ2-2
TRBC2
TRAJ37
TRAJ45
TRAV8-1
TRBJ2-4
TRAJ50
TRBV5-1
TRBJ2-1
TRBV7-2
TRAJ42
TRAJ13
TRAJ34
TRGJP2
TRBV7-6
TRBJ1-5
TRBV13
TRBV11-1
TRAJ14
TRBV5-5
TRAV1-1
TRBV7-3
TRAJ49
TRBV12-5
TRBV4-3
Summary of HyperDesign Algorithm
Genome build	hg38
Number of regions	186
Length of regions (bp)	81469
Statistics	Probe_Coverage	Estimated_Coverage
Target Bases Covered	77085	80425
% Target Bases Covered	94.62	98.72
Targets with no coverage	0	0
Target Bases Not Covered	4384	1044
Due to N's	0	0
Due to repeats	2552	1044
% Target Bases Not Covered	5.38	1.28
Due to N's	0.00	0.00
Due to repeats	3.13	1.28
Total capture targets	211
Total capture space (bp)	90340

## Sheet: Visium Barcodes
Spatial Barcodes
AAACAACGAATAGTTC
AAACAAGTATCTCCCA
AAACAATCTACTAGCA
AAACACCAATAACTGC
AAACAGAGCGACTCCT
AAACAGCTTTCAGAAG
AAACAGGGTCTATATT
AAACAGTGTTCCTGGG
AAACATGGTGAGAGGA
AAACATTTCCCGGATT
AAACCACTACACAGAT
AAACCCGAACGAAATC
AAACCGGAAATGTTAA
AAACCGGGTAGGTACC
AAACCGTTCGTCCAGG
AAACCTAAGCAGCCGG
AAACCTCATGAAGTTG
AAACGAAGAACATACC
AAACGAAGATGGAGTA
AAACGACAGTCTTGCC
AAACGAGACGGTTGAT
AAACGCCCGAGATCGG
AAACGCTGGGCACGAC
AAACGGGCGTACGGGT
AAACGGGTTGGTATCC
AAACGGTTGCGAACTG
AAACGTGTTCGCCCTA
AAACTAACGTGGCGAC
AAACTCGGTTCGCAAT
AAACTCGTGATATAAG
AAACTGCTGGCTCCAA
AAACTTAATTGCACGC
AAACTTGCAAACGTAT
AAAGAATGACCTTAGA
AAAGAATGTGGACTAA
AAAGACATGAAGTTTA
AAAGACCCAAGTCGCG
AAAGACTGGGCGCTTT
AAAGCTTGCCTACATA
AAAGGCCCTATAATAC
AAAGGCTACGGACCAT
AAAGGCTCTCGCGCCG
AAAGGGATGTAGCAAG
AAAGGGCAGCTTGAAT
AAAGGTAAGCTGTACC
AAAGGTCAACGACATG
AAAGTAGCATTGCTCA
AAAGTCACTGATGTAA
AAAGTCGACCCTCAGT
AAAGTGCCATCAATTA
AAAGTGTGATTTATCT
AAAGTTGACTCCCGTA
AAATAACCATACGGGA
AAATAAGGTAGTGCCC
AAATACCTATAAGCAT
AAATAGCTTAGACTTT
AAATAGGGTGCTATTG
AAATCACTCCTAAACG
AAATCCGATACACGCC
AAATCGCGGAAGGAGT
AAATCGTGTACCACAA
AAATCTAGCCCTGCTA
AAATCTGCCCGCGTCC
AAATGACTGATCAAAC
AAATGATTCGATCAGC
AAATGCTCGTTACGTT
AAATGGCATGTCTTGT
AAATGGCCCGTGCCCT
AAATGGTCAATGTGCC
AAATGTATCTTATCCC
AAATGTGGGTGCTCCT
AAATTAACGGGTAGCT
AAATTAATAAGCGCGA
AAATTACACGACTCTG
AAATTACCTATCGATG
AAATTCCAGGTCCAAA
AAATTGATAGTCCTTT
AAATTGCGGCGGTTCT
AAATTGGTGAGAAGCA
AAATTTACCGAAATCC
AAATTTGCGGGTGTGG
AACAACTGGTAGTTGC
AACAATACATTGTCGA
AACAATTACTCTACGC
AACACACGCTCGCCGC
AACACGACTGTACTGA
AACACGAGACGCGGCC
AACACGCGGCCGCGAA
AACAGCTGTGTGGCAA
AACAGGAAATCGAATA
AACAGGATGGGCCGCG
AACAGGTAGTATGGAT
AACATAGCGTGTATCG
AACATATCAACTGGTG
AACATCGATACGTCTA
AACATTGAAGTTGATC
AACATTGGTCAGCCGT
AACATTGTGACTCGAG
AACCAAGACTTCTCTG
AACCAGTATCACTCTT
AACCATAGGGTTGAAC
AACCATGGGATCGCTA
AACCCAGAGACGGAGA
AACCCATCCCATGATC
AACCCGACAACCCGTG
AACCCGAGCAGAATCG
AACCCGATAGGGCTTC
AACCCGCTGTATTCCA
AACCCTACTGTCAATA
AACCCTGGTGGAACCA
AACCGAGCTTGGTCAT
AACCGCTAAGGGATGC
AACCGTTGTGTTTGCT
AACCTAAAGCCGTCCG
AACCTCGCTTTAGCCC
AACCTGTCACGGAATT
AACCTTTAAATACGGT
AACCTTTACGACGTCT
AACGAAAGTCGTCCCA
AACGACCTCCTAGCCG
AACGATAATGCCGTAG
AACGATAGAAGGGCCG
AACGATATGTCAACTG
AACGCATGATCTGGGT
AACGCGAACGGCAACA
AACGCGACCTTGGGCG
AACGCGGTCTCCAGCC
AACGCTGTTGCTGAAA
AACGGACGTACGTATA
AACGGCCATCTCCGGT
AACGTACTGTGGGTAC
AACGTAGTCTACCCAT
AACGTCAGACTAGTGG
AACGTCATCCGGCTTG
AACGTCGCTGCACTTC
AACGTGATGAAGGACA
AACGTGCGAAAGTCTC
AACGTTATCAGCACCT
AACGTTCTACCATTGT
AACTACCCGTTTGTCA
AACTAGCGTATCGCAC
AACTAGGCTTGGGTGT
AACTCAAGTTAATTGC
AACTCCAGAGCGTGTT
AACTCCTAATCCCATG
AACTCGATAAACACGT
AACTCGATGGCGCAGT
AACTCTCAATAGAGCG
AACTCTCAGTGTGCTC
AACTGAGGTCAGCGTC
AACTGAGTTATACTGA
AACTGATATTAGGCCT
AACTGGGTCCCGACGT
AACTGGGTTCGAGCCG
AACTGGTGTGGGCCTT
AACTTCTGCGTCTATC
AACTTGCCCGTATGCA
AACTTGCGTTCTCGCG
AACTTTACGGGAGCTT
AACTTTAGCTGCTGAG
AACTTTCTCGATCATG
AAGAAAGTTTGATGGG
AAGAAATCACCAGATT
AAGAAGGATCAGTTAG
AAGACATACGTGGTTT
AAGACCAAATAACTCA
AAGACCCAACTGAACA
AAGACTAACCCGTTGT
AAGACTCACGCCCACT
AAGACTGCAAGCTACT
AAGAGATGAATCGGTA
AAGAGCTCTTTATCGG
AAGAGGATGTACGCGA
AAGAGGCATGGATCGC
AAGAGGCCCTTTGGAA
AAGATGGCACCGGACC
AAGATTGGCGGAACGT
AAGCACCCTGCGTATC
AAGCATACTCTCCTGA
AAGCCACTTGCAGGTA
AAGCCGAAGCGGTTTA
AAGCCGCCGTGAAATC
AAGCCGCTTTACCTTG
AAGCCGGAGAGCAGGA
AAGCGCAGGGCTTTGA
AAGCGGAGTGCGCGCA
AAGCGGCGTCATGGGT
AAGCGTCCCTCATCGA
AAGCTAGATCGAGTAA
AAGCTATGGATTGACC
AAGCTCGTGCCAAGTC
AAGCTCTTTCATGGTG
AAGGAGAACTTATAAG
AAGGAGCGGTTGGTGC
AAGGATCGATCGCTTG
AAGGATGAGGGACCTC
AAGGCAGGCTGTCTCC
AAGGCGCGTAAAGCTT
AAGGCTGTGCTCATCG
AAGGGAACGACTGGCT
AAGGGACAGATTCTGT
AAGGGACTATGCATTC
AAGGGTTAGCCATGCG
AAGGGTTTGATTTCAG
AAGGTATCCTAATATA
AAGGTGATAAACCAGC
AAGTAAGCTTCCAAAC
AAGTAGAAGACCGGGT
AAGTAGTGACGCGAGG
AAGTCAATTGTCGTCA
AAGTCTAGTAGCTGCC
AAGTCTTCTGTGGCCT
AAGTGACGACCGAATT
AAGTGAGTCGGGTTTA
AAGTGCAAAGGTAGAC
AAGTGCCTTGACTGTA
AAGTGCGTTAGAATCT
AAGTGCTTCTCTATTG
AAGTGTTTGGAGACGG
AAGTTCACTCCAAGCT
AAGTTCAGTCTGCGTA
AAGTTCGGCCAACAGG
AAGTTGTGATGTTATA
AAGTTTACTAATGGCA
AAGTTTATGGGCCCAA
AATAACAACGCTCGGC
AATAACACTAGAACAA
AATAACGTCGCGCCCA
AATAAGTCCTCGAGAC
AATAATCTTCGTATCG
AATACAATGTTTCAGG
AATACCGGAGGGCTGT
AATACCTGATGTGAAC
AATAGAACAGAGTGGC
AATAGAATCTGTTTCA
AATAGCAAGCCTCCTG
AATAGCTACCGCGTGC
AATAGGCACGACCCTT
AATAGTCCGTCCCGAC
AATAGTCGCGAGTCGG
AATATCAAGGTCGGAT
AATATCCTAGCAAACT
AATATCGAATCAATGC
AATATCGAGGGTTCTC
AATATTGGAGTATTGA
AATCAGACTGCAGGAC
AATCAGGTTTCATTTA
AATCATGTAAAGACTC
AATCCAAGGGCCTGAG
AATCCATGCAAGGGTG
AATCCCGCTCAGAGCC
AATCGAGGTCTCAAGG
AATCGCCTCAGCGCCA
AATCGCGCAGAGGACT
AATCGGGACACTACGA
AATCGGTATAGCCCTC
AATCGTGAGCCGAGCA
AATCTAGGTTTACTTG
AATCTATGCCGGAGCC
AATCTCTACTGTGGTT
AATCTGCGTTGGGACG
AATCTGGCTTTCTAGT
AATCTGGGTAGACCCT
AATGACAGCAATGTCT
AATGACGTAGGATGTC
AATGACTGTCAGCCGG
AATGAGTTCGCATATG
AATGATGATACGCTAT
AATGATGCGACTCCTG
AATGCAACCGGGTACC
AATGCACCAAGCAATG
AATGGCCGCCAATGCG
AATGGTCCACCGTTCA
AATGGTTCTCACAAGC
AATGTATGGCACTGTA
AATGTGCCCGAGGTGT
AATGTGCTAATCTGAG
AATGTTAAGACCCTGA
AATGTTGTCGTGAGAC
AATTAAAGGTCGGCGT
AATTAACGGATTTCCA
AATTACGAGACCCATC
AATTACTCGTACGCTC
AATTAGCGCTGCAGCG
AATTATACCCAGCAAG
AATTCATAAGGGATCT
AATTCATTGTCATGCA
AATTCCAACTTGGTGA
AATTCCAAGCATGTAC
AATTCGATTCGAGGAT
AATTCTAGAGTTAGGC
AATTGAACGCTCTGGT
AATTGCAGCAATCGAC
AATTGCGTGGATTACA
AATTGTGGTTGCCAAA
AATTTGGGACATAGTA
AATTTGGTTCCAAAGA
ACAAACCATGCGTCCT
ACAAACCGACAAGGCG
ACAAACTCCATCAGAG
ACAAAGAAGGTAGGCC
ACAAAGCATGACCTAG
ACAAATCGCACCGAAT
ACAAATGGTAGTGTTT
ACAAATTCAGATCTGA
ACAACAGCATGAGCTA
ACAACGGTCCCTGCGA
ACAAGCAGTGCCTAGC
ACAAGCTATATGGAAG
ACAAGGAAATCCGCCC
ACAAGGACAAGAGGTT
ACAAGGATGCTTTAGG
ACAAGGCCTACCAGCC
ACAAGGGCAGGCTCTG
ACAAGTAATTGTAAGG
ACAATAGTCGTACGTT
ACAATCCATTTAAACC
ACAATCGATCTTTATA
ACAATGAATACGGAGA
ACAATGATTCTTCTAC
ACAATTGTGTCTCTTT
ACAATTTAGGAGGCTC
ACAATTTGAGCAGTGG
ACAATTTGGCCATATT
ACACAAAGACGGGTGG
ACACAAATATTCCTAG
ACACACCAGGACCAGT
ACACACTTTCTACACG
ACACATGATCAAATCT
ACACATTGACGCAACA
ACACATTTCCGTAGAC
ACACCACATAATTAGC
ACACCCAGCATGCAGC
ACACCCGAGAAATCCG
ACACCCGTAAATCTGT
ACACCGAGCGCTCTTT
ACACCGGTCTGACCGC
ACACCTTAAGTAGGGC
ACACCTTACTACTTGC
ACACGAGACTCCTTCT
ACACGGCACTATGCAT
ACACGGGAACTTAGGG
ACACGTAGGCCACAAG
ACACTCCAATGTCACT
ACACTGATCAAGGTGT
ACACTGGGACAGTCGT
ACAGAACTGAGAACAA
ACAGATTAGGTTAGTG
ACAGCATAGAGCCAGT
ACAGCGACATTCTCAT
ACAGCGCACCCGCAGC
ACAGGAGGCGCAGCCG
ACAGGCACGGATCCTT
ACAGGCTTGCCCGACT
ACAGGTGGAGGTGAGG
ACAGGTGTGTTGTTGC
ACAGTAATACAACTTG
ACAGTATACCGTGGGA
ACAGTGCAGCGCATTT
ACATAAGTCGTGGTGA
ACATAATAAGGCGGTG
ACATACAATCAAGCGG
ACATCAGCTGGGACGC
ACATCCCGGCCATACG
ACATCCTGGTAACTGT
ACATCGATCGTTTACC
ACATCGCAATATTCGG
ACATCGGTCAGCCGCG
ACATCGTATGCAATGG
ACATCGTTAACCTAGT
ACATCTCAACGCGTAA
ACATGCTTACGGCAGC
ACATGGCGCCAAAGTA
ACATGGCTCAATTTAG
ACATTAGTTTATATCC
ACATTCGCGCGGAATA
ACATTTGAAACCTAAC
ACCAAACACCCAGCGA
ACCAAACTAGAAATCC
ACCAACACCACACACT
ACCAACCGCACTCCAC
ACCAACGCTTATTTAT
ACCAAGAACGCGTGTC
ACCAAGTCATCGGCAG
ACCAATATGCAAGTTA
ACCACAACTCAGAACA
ACCACAAGTTTCTATC
ACCACACGGTTGATGG
ACCACCAATGTAACAA
ACCACCCTCTCTTCTA
ACCACGTGCAGCTATA
ACCACTGTTCAAGAAG
ACCAGACCATAACAAC
ACCAGCCCGGTCTTTG
ACCAGGAGTGTGATCT
ACCAGTGCCCGGTCAA
ACCAGTGCGGGAGACG
ACCATATCCGCAATAA
ACCATCCGCCAACTAG
ACCATCGTATATGGTA
ACCATTAAGGGTGTCA
ACCCAACGCCCGTGGC
ACCCACCTACATGCTC
ACCCATCTTGAGGGTA
ACCCATTTGTCCCTCT
ACCCGAGCGAAATTAC
ACCCGATTGGTTCCGA
ACCCGGAAACTCCCAG
ACCCGGAGCACCACAA
ACCCGGATGACGCATC
ACCCGGTTACACTTCC
ACCCGTAGCAGAGAAT
ACCCGTAGTCTAGTTG
ACCCGTGTCATCAGTA
ACCCTATAGGACTGAG
ACCCTATGCCATATCG
ACCCTCCCGTCAGGGC
ACCCTCCCTTGCTATT
ACCCTGGTAACGCCCT
ACCCTTCATCTGCGAA
ACCCTTGCCTGGGTCG
ACCCTTTAGTTCTCCA
ACCGAAAGGGCCCTGC
ACCGAAGAGTCTGGTT
ACCGACACATCTCCCA
ACCGACTGAGTCCCAC
ACCGAGTCTCCTTATT
ACCGATAGGCATAACC
ACCGATATTTAATCAT
ACCGATGGTAGCATCG
ACCGCAATAACTGCCT
ACCGCGGTGGAAGTCG
ACCGCTAGTCATTGGT
ACCGGGCCTTTGTTGA
ACCGGTCAGGTACACC
ACCGGTCTGAGTACGG
ACCGTCCACTGGGCCC
ACCGTGACCACGTGGG
ACCGTTCCCGCTCTGA
ACCTAAGTACCTTTCA
ACCTAATCGACTTCCT
ACCTACAGTATGTGGT
ACCTACTATAAATCTA
ACCTCAGCGAGGCGCA
ACCTCCGCCCTCGCTG
ACCTCCGTTATTCACC
ACCTCGAACTTATGCT
ACCTGCGTGTCATGTT
ACCTTTCCTTTAGAAG
ACGAAATGGGCGGCAC
ACGACCCATGAGTTGC
ACGACTCTAGGGCCGA
ACGACTGGTCATACTC
ACGAGAACCCATCACG
ACGAGATATTTGCTTA
ACGAGGATACCACTCT
ACGAGGTTTACAACGT
ACGAGTACGGATGCCC
ACGAGTCGCCGGCGTT
ACGATACATAGAACTA
ACGATACCTATCCTGA
ACGATCATACATAGAG
ACGATCATCTTGTAAA
ACGATGCATATGTTAT
ACGATGGATCCGATGC
ACGCAAACTAATAGAT
ACGCAATCACTACAGC
ACGCATAAATGACATG
ACGCATACGTTTACTA
ACGCATTCGTGAGTAC
ACGCCACTCGAAACAG
ACGCCAGATGATTTCT
ACGCCAGTGCGTTTGC
ACGCCCAGCTGTCGAT
ACGCCGCTAGACGACC
ACGCCTGACACGCGCT
ACGCGAAGTCAGACGA
ACGCGCTACACAGGGT
ACGCGGGCCAAGGACA
ACGCGTTTCTTAAGAG
ACGCTACTGAATGGGC
ACGCTAGTATCAGTGC
ACGCTAGTGATACACT
ACGCTGTGAGGCGTAG
ACGCTTAGTGTCTCTC
ACGGAACACGAGTGCC
ACGGAATTTAGCAAAT
ACGGACGCAGCGACAA
ACGGACTCTCAAAGCG
ACGGAGCGCAAATTAC
ACGGATGGTGCGGATA
ACGGCACTTGCTTGGG
ACGGCCAACATGGACT
ACGGCGACGATGGGAA
ACGGCGGGTTGCCCTG
ACGGCTGGATGTAGAA
ACGGGAGTGTCGGCCC
ACGGGCGTATGCGACA
ACGGGTCATGTGACTT
ACGGGTTGTGACCTGT
ACGGTACAGTTCAATG
ACGGTCACCGAGAACA
ACGTACAGATTTCTCT
ACGTACTTTGGCACGG
ACGTAGATTGCTGATG
ACGTAGGAGAGTCGCT
ACGTATTACTCCGATC
ACGTCCTAAACGAGAT
ACGTCGGGCAACTCGG
ACGTCTCGTTCCGGGA
ACGTGACAAAGTAAGT
ACGTGCGCCTCGTGCA
ACGTGGTCGAATGTGC
ACGTTAATGTCGAAGA
ACGTTAGATTTGCCCG
ACGTTATTGGTCACTC
ACGTTCACTATGCCGC
ACGTTCCGCGCTCCGT
ACGTTCGCAATCAATT
ACGTTCGTTCAGGAAA
ACGTTCTGTACAAGTC
ACGTTGTCGTTGAAAG
ACGTTTAGTTGTGATC
ACGTTTCGGTGCACTT
ACTAAGGACGCACACC
ACTAATACGTCAGGCG
ACTACAAAGAGAGGTG
ACTACATCCCGACAAG
ACTACCAGCTCTCTGG
ACTACCATCCGAGGGC
ACTACGCGTTAGAATT
ACTAGTTGCGATCGTC
ACTATATGCTGTGTTC
ACTATCCAGGGCATGG
ACTATCGCCGGCTAAA
ACTATCTGCCCGCGTA
ACTATGTCCAGCTGCC
ACTATTCGTCCGTGGT
ACTATTTCCGGGCCCA
ACTCAACGAATGTATT
ACTCAAGTGCAAGGCT
ACTCAATAAAGGCACG
ACTCAGACCTGCTTCT
ACTCATGGCAGCCTTC
ACTCCAATATCATCAT
ACTCCCATTCCTAAAG
ACTCCCGAATTCGTTT
ACTCCCGTAGACTAGG
ACTCCCTAATGCTAAA
ACTCCCTAGAATAGTA
ACTCCGGCCGACCACT
ACTCGATGTATTTCAT
ACTCGCCGTTCGATAA
ACTCGCGATCTGACGC
ACTCGTAACCCGTCCT
ACTCGTCAGTAATCCC
ACTCTAAACCTGGGAT
ACTCTCTGACTTAGGT
ACTCTCTTATACACGA
ACTCTGACCTAATAGA
ACTCTTCAGCTCCCGC
ACTCTTGTATAGTAAC
ACTGAAACGCCGTTAG
ACTGAATGGCGAAAGT
ACTGATTTAGTGATTC
ACTGCCCGCCATTCTC
ACTGCCGTCGTAACTC
ACTGCGGACACACCGT
ACTGCTCGGAAGGATG
ACTGGCGAACCTGCGT
ACTGGGATGCCAGTGC
ACTGTACGATACACAT
ACTGTAGCACTTTGGA
ACTGTATACGCGAGCA
ACTGTCCAGGATTATA
ACTGTCTTCTTTAGAA
ACTGTGCTAGTAGATC
ACTGTTTAGTGTAGGC
ACTTACCGGGCGCGCA
ACTTACGCATCCACGC
ACTTAGTACGACAAGA
ACTTATACTTACCCGG
ACTTATCTGATCTATA
ACTTATTAGGATCGGT
ACTTATTTATGTGCCA
ACTTCAGGCTGATCCC
ACTTCCAGTGGAAGCT
ACTTCCATGCGGGACA
ACTTCCTGTCGTGCGA
ACTTCGCCATACGCAC
ACTTCGCTAGCGAGTG
ACTTGACTCCCTCTTT
ACTTGCCATATTGTAC
ACTTGCTCTATCTACC
ACTTGGGACCCGGTGG
ACTTGGGCTTTCGCCA
ACTTGTAGTCCCTTCA
ACTTGTGGATGGAACG
ACTTGTTACCGGATCA
ACTTTACCCTCATGAA
ACTTTATACACCACTT
ACTTTCCTATAGCTTC
ACTTTGACTGCATCCT
ACTTTGGTCGTGCTCC
ACTTTGTCGACGCACT
AGAAATTATGACTCGC
AGAACACGGCGATGGT
AGAACCCAGCGTGACA
AGAACCCTCAATTGGG
AGAACGTGGTACATTC
AGAACTGTACTTTGTA
AGAAGAGCGCCGTTCC
AGAAGGTACACTTCAC
AGAAGGTTGCCGAATT
AGAAGGTTGTAGGTCG
AGAAGTGATTCGTGAT
AGAATAAATCTTCAGG
AGAATACAGGCTATCC
AGAATGCGGGTTCGGA
AGAATTATGGATTCGA
AGAATTGTTTGACATA
AGACAGCTCAGAATCC
AGACAGGCATCTCAGC
AGACATAGATCCTTCC
AGACCAAACCACACCT
AGACCATGGGATACAA
AGACCCACCGCTGATC
AGACCCGCCCTCCTCG
AGACCGCTCCGCGGTT
AGACCGGGAAACCCTG
AGACGAAGTGCCGGTC
AGACGACGATGCCGCT
AGACGCCCACTTCGCC
AGACGGGATTGGTATA
AGACGGGCCGATTTAA
AGACTAGCCTTCCAGA
AGACTGTTACCGGGTC
AGAGAAACACCAGAAA
AGAGAACCGTCTAGGA
AGAGAAGGAGTACAAT
AGAGATCTCTAAAGCG
AGAGCAGTTATGAGAC
AGAGCCGCCGAGATTT
AGAGCGCTTGTAACGG
AGAGCGGGCTAATCAT
AGAGCGTACAAGCTCG
AGAGCTACGAAAGCAT
AGAGGCTTCGGAAACC
AGAGGGACAATTGTCC
AGAGGTATCTCGGTCC
AGAGTAAACTTCACTA
AGAGTATAGTGTTACG
AGAGTCTTAATGAAAG
AGAGTGAACAGACACC
AGAGTTAGAGACCGAT
AGAGTTGCAGGCCTCC
AGATAACTTCAGGGCC
AGATAATCACACCTAT
AGATACCAATAGAACC
AGATACCAGCACTTCA
AGATACCGGTGTTCAC
AGATACGACTTCATAT
AGATACTCAAGATCGA
AGATATAATACGACTA
AGATCGTGCATAAGAT
AGATCTCAGGTGTGAT
AGATCTGGAGAGGATA
AGATGACTCGCCCACG
AGATGAGGGTTGCGAT
AGATGATGGAGTCTGG
AGATGCAAGACGTGCA
AGATGCATCCTGTGTC
AGATGCTATAACGAGC
AGATTATAGGACGTTT
AGATTCAAGCGGGTCG
AGATTCACAACCGATA
AGCAAAGGCCGCTAGT
AGCAACATATCTTATT
AGCAACCGAAAGTAAT
AGCACACGTTTAGACT
AGCACCAGTACTCACG
AGCACTACCGGCCTGT
AGCACTACCTCACCAG
AGCACTTAAGGACGCC
AGCAGAAGGAGAAAGA
AGCAGCCAGATGAATA
AGCAGTCGAAGCATGC
AGCATATCAATATGCT
AGCATCATTTCGAAAG
AGCATCGTCGATAATT
AGCATTACGAGGCAAG
AGCCAAGCTTTGTGTC
AGCCACAGGTTACCCG
AGCCACTCCCGTGCTT
AGCCATATAGTATGTG
AGCCCATACATGTAAG
AGCCCGCAACAAGCAG
AGCCCGCACTACAATG
AGCCCGGCATTAGAGG
AGCCCGGTAGCCTGTA
AGCCCTAAGCGAAGTT
AGCCCTCCCTGGTGGC
AGCCCTGTCGCACCGT
AGCCCTTCTAATCCGA
AGCCCTTGGACATCCC
AGCCGCAAATTCAAAT
AGCCGCTTGATTAGCG
AGCCGTGGCTAAATGT
AGCCTAATACCCACGT
AGCCTTAAAGCGGAAG
AGCCTTGTCACTGATA
AGCGACAGGAACGGTC
AGCGACATCCCATTCA
AGCGACCAACGATATT
AGCGACTTTGAAGACA
AGCGAGACGTGAAGGC
AGCGATGCGCCTAATA
AGCGCATAATGAATCG
AGCGCGGGTGCCAATG
AGCGCTAGAGCGATGT
AGCGCTTATGGGCAAG
AGCGGACACTTCGTAG
AGCGGCGGTTAGCGGT
AGCGGGAAGGGTCCAT
AGCGGGTCTGACACTC
AGCGGTTGAGATGTAC
AGCGGTTGCCGCTCTG
AGCGTACGAGAGCTAG
AGCGTAGCGCTAGACC
AGCGTCTGAACCCGCA
AGCGTGGTATTCTACT
AGCGTTCCGATTTAAA
AGCTAACAAGCAATGT
AGCTAAGCTCCGTCCG
AGCTAAGTACGCAGGC
AGCTACGAATGGTGGT
AGCTAGAAGCAGAAGT
AGCTATTTAATCCAAC
AGCTCCATATATGTTC
AGCTCCTTCGCACATC
AGCTCGTTGATGGAAA
AGCTCTAGACGTTCCA
AGCTCTTCCCAGTGCA
AGCTCTTCGTAACCTT
AGCTCTTTACTCAGTT
AGCTGAAGTAAACCAA
AGCTGCATTTGAGGTG
AGCTGCTGTGCCGAAT
AGCTGTAACCTCAATC
AGCTTATAGAGACCTG
AGCTTCAATACTTTGA
AGCTTCTTCTCGAGCA
AGCTTGATCAGGGTAG
AGCTTGATCTTAACTT
AGGAAAGCCTCTGATG
AGGAACGAACGACTTC
AGGAAGCTGTCCGCCG
AGGACAGTCGAATCCC
AGGACATCGCACGTCG
AGGACATCGGCACACT
AGGACGACCCATTAGA
AGGACGCTCGATGTTG
AGGACTTATAGGAGAA
AGGAGACATCCACAGT
AGGAGAGTCTGGCTAC
AGGAGCGTTTATTATC
AGGAGGCCTTCGCGCG
AGGATAAAGTCGGGAT
AGGATATAGGGATTTA
AGGATATCCGACTGCA
AGGATCACGCGATCTG
AGGATTGCTTACGACA
AGGCAAAGAGGAATCA
AGGCAATACGGAGGAC
AGGCACGTGACTGTCC
AGGCAGATGCGTAAAC
AGGCAGGGAGCGTACT
AGGCATTGTCGTAGGG
AGGCCACATTGGTTAC
AGGCCACCCGTTATGA
AGGCCCAGTGACTGGT
AGGCCCATTGTACAGG
AGGCCCTAGAACGCCA
AGGCCTATCATACCAA
AGGCCTGAGAATCTCG
AGGCGATAACTGGCGT
AGGCGGTTTGTCCCGC
AGGCGTCTATGGACGG
AGGCTATGGTTAGCTT
AGGCTTAAGTTGCACA
AGGCTTCCCGAAGAAG
AGGCTTGCTAGACACC
AGGGAAACGAGGTACT
AGGGACAGCACGGCGG
AGGGACCGGCTGCGTT
AGGGACTCTACGCGAC
AGGGAGACATACTTCG
AGGGCAGCGGCGTGGT
AGGGCCCTAATGTTCT
AGGGCGAGCAGCTGAT
AGGGCGTGATCGGCTA
AGGGCTGCAGTTACAG
AGGGTCAGAGCACTCG
AGGGTCAGTAACCCTA
AGGGTCGATGCGAACT
AGGGTCTGGACGCAGT
AGGGTGCCGTTCTTTA
AGGGTGCTCTCGAGGG
AGGGTGGATAGTGCAT
AGGGTGTGCTACACGC
AGGGTTCAGACGGTCC
AGGGTTCCCTTTGGTT
AGGGTTTAGTTCGGGA
AGGTAACCTCCTATTC
AGGTACGATATTGCCA
AGGTAGATCGAGATAT
AGGTAGGTACAAAGCT
AGGTATAATTGATAGT
AGGTATGCGGACATTA
AGGTCAGGTGAGAGTG
AGGTCGCCACTTCGGT
AGGTCGCCTCCCAACA
AGGTCGCGGAGTTACT
AGGTGCACGTCCACAT
AGGTGGTGACCTTCGC
AGGTGTATCGCCATGA
AGGTGTTGCCGACCAC
AGGTTACACCATGCCG
AGGTTCTCCTTTCCGG
AGGTTGAGGCACGCTT
AGGTTTCACACACCTT
AGTAACGTTCATCCTG
AGTAACTATAGCAGCC
AGTAAGGGACAGAATC
AGTAATCTAAGGGTGG
AGTAATGTCTTGCCGC
AGTAATTTGCAAGCGT
AGTACAGAAGCTTATA
AGTACATCATTTATCA
AGTACCTTCGAGTGCT
AGTACGGCCCGTATCG
AGTACGGGCACCTGGC
AGTACGTGGCCTGTCT
AGTACTCTTATGCCCA
AGTAGAAGGCGCCTCA
AGTAGCGTGAACGAAC
AGTAGCTAGACGCCGA
AGTAGGAAGGAAGTTG
AGTAGGTAACATACAT
AGTATAATACTAGGCA
AGTATACACAGCGACA
AGTATCCATAATAACG
AGTATGCTGGAGACCA
AGTATTTGGCACGACC
AGTCAAATGATGTGAT
AGTCAACACCACCATC
AGTCAAGATGACACTT
AGTCACTAGCTCTCGA
AGTCACTCCGCCTCAT
AGTCAGCCACCGCCTG
AGTCCAGCGGGTACGT
AGTCCATTGGCTGATG
AGTCCCGCCTTTAATT
AGTCCCTCGCAGAAAG
AGTCGAAACGATTCAG
AGTCGAATTAGCGTAA
AGTCGACGGTCTCAAG
AGTCGGCCCAAACGAC
AGTCGGCTCAACTTTA
AGTCGGTTGCGTGAGA
AGTCGTATAAAGCAGA
AGTCGTCGACCACCAA
AGTCGTGGGCATTACG
AGTCTAAAGTATACTC
AGTCTCACAAGACTAC
AGTCTGGACATCCTTG
AGTCTTCTCCTCAAAT
AGTCTTTAAAGTGTCC
AGTGAACAAACTTCTC
AGTGAAGATGGTGTCC
AGTGACCTACTTTACG
AGTGACTGTGACACAA
AGTGAGACTTCCAGTA
AGTGAGCCTCGCCGCC
AGTGAGGGTTTCTGAC
AGTGAGTCGAATTAAC
AGTGATAACCTGCGCG
AGTGATATGAGTAGTT
AGTGATTCAAGCAGGA
AGTGCACGCTTAAGAA
AGTGCGTAGCTCGTAA
AGTGCTAAACACAGCA
AGTGCTTGCACGAATA
AGTGGCCCGCAAATGG
AGTGGCGGCAATTTGA
AGTGGCGTCTGAAGGT
AGTGGCTCCGTCGGCC
AGTGGGAGTATACACG
AGTGGTGTTACCCGTG
AGTGGTTGCGTATAGG
AGTGTATTGCGCATTG
AGTGTGCTAAGATCGC
AGTGTGGTCTATTGTG
AGTTAAACACTTGCGA
AGTTAAGCGGTCCCGG
AGTTAAGTCAACCGCT
AGTTACCCTTAAGACT
AGTTACCGCACATGGT
AGTTACTCTATCGTGG
AGTTATTCAGACTGTG
AGTTATTGAAAGGTAA
AGTTCACCGGTTGGAC
AGTTCCTACAGAATTA
AGTTCCTATTTATGTT
AGTTCTGCGTTGTATC
AGTTGACATCGGCTGG
AGTTGACGGTCCTTGC
AGTTGCGGTCCTCAAC
AGTTGCTGACTGATAT
AGTTGGCAAGGCTAGA
AGTTTATGTAAAGACA
AGTTTCGCAGGTCGGA
AGTTTGCACCTGCCTC
AGTTTGGCACGGGTTG
AGTTTGGCCAGACCTA
ATAAACCATTGGACGG
ATAAACGGACCCGTAA
ATAAACGTTGCACCAC
ATAAAGGCTCGGTCGT
ATAAAGGTCAAGTACG
ATAAATATTAGCAGCT
ATAACGCCGGAGGGTC
ATAACGGAGTCCAACG
ATAACGTTACCTCCAC
ATAAGCAAACACCGAG
ATAAGGTGGAGAACAT
ATAAGTACCCGATTGT
ATAAGTAGGATTCAGA
ATAAGTAGGGCGACTC
ATAAGTTACCGCGACG
ATAATACCGTTAGCCG
ATAATAGCTGTTGAAT
ATAATAGTGTAGGGAC
ATAATCTTGGAGAACC
ATAATTAGCTAAGTAG
ATACAGCGTCCACTGA
ATACAGGCCCTCCAAT
ATACCACGGGCAACTT
ATACCAGCAAATTGCT
ATACCAGGCTAATAGA
ATACCAGGTGAGCGAT
ATACCCTCCCGGCCAA
ATACCCTGGCTCAAAT
ATACCGTCATCCATAA
ATACCTAACCAAGAAA
ATACGAAGGCTTTCCA
ATACGACAGATGGGTA
ATACGAGGTTTGTAAG
ATACGCCGATCTACCG
ATACGCCGGCGAAACC
ATACGGAACGTCGTTT
ATACGGGTTTCGATTG
ATACGGTGAAGATGCA
ATACGTACTTAGCCAC
ATACGTCCACTCCTGT
ATACGTTATGCACGGA
ATACTACCCGTACCAC
ATACTAGCATGACCCT
ATACTCTCGCCACTCT
ATACTGCCTTACACCG
ATACTTGTTCTCGAGC
ATAGACAACGGGACCT
ATAGACGAAGAGAAAG
ATAGAGTACTGGGACA
ATAGAGTTATCAACTT
ATAGATTTGCAGTCGG
ATAGCAACTAGGGAAG
ATAGCCATAACAGTCA
ATAGCCTCAGTACCCA
ATAGCTGCTCTTGTTA
ATAGGAATCTAAGCTT
ATAGGCGGCTATAGAA
ATAGGCTAGCTTCGCA
ATAGGGATATCCTTGA
ATAGGTTGGGCAGATG
ATAGTCTTTGACGTGC
ATAGTGAAGCGTTCTC
ATAGTTCCACCCACTC
ATATAAAGCGCTCGTG
ATATAAATGTAGCTGC
ATATAACACGGGCGCA
ATATACATGTATGGTA
ATATACGCTCGTGACG
ATATAGAGTATTGGTC
ATATCAACCTACAGAG
ATATCAATTCCAGCCT
ATATCGGTAGGGAGAT
ATATCGTGCCAGACCC
ATATCGTTCCTCGAAC
ATATCTCCCTCGTTAA
ATATCTTAGGGCCTTC
ATATGGGATAGCAACT
ATATGTCTAGAGCGTG
ATATGTCTCCCTAGCC
ATATGTGCACAAACCA
ATATTATCCCGTATTT
ATATTCAGTTAAACCT
ATATTCCACATAGTGA
ATATTCCCACAGGTCA
ATATTGCTGTCAAAGT
ATATTGGAGAGGCCTT
ATATTTAACCCTCAAG
ATCAAACACTGTTCCA
ATCAAACGAAGGTTTG
ATCAAAGAGCCGTGGT
ATCAAGATCCCAGGAC
ATCAATCTGGGCTGCA
ATCAATGCCGTGGCTG
ATCACATTAGAATATC
ATCACGTGCTAATTAA
ATCACTTCATCCTCGC
ATCAGAAGCTGGTTGC
ATCAGACGGCACGCCG
ATCAGCCTCATGCTGC
ATCAGCTCGTCCACTA
ATCAGGTAGCTGACAG
ATCAGGTCGCCATTGC
ATCAGTAGGCAGGGAT
ATCATAGATCGACGAG
ATCATAGCCCTATGTA
ATCATCCAATATTTGT
ATCATCTGCCCAGTGT
ATCATGGACTACCGAC
ATCATTGTACCGCATT
ATCCAACGCAGTCATA
ATCCAATGGAGGGTCC
ATCCAATGGTACCGAA
ATCCACATCGACAGAA
ATCCACGCTAAATGTT
ATCCACTTTCAGACTA
ATCCAGAGCAACAACC
ATCCAGGATTCGTGAA
ATCCCATCCACAGCGC
ATCCCATTTCCGTGGG
ATCCGGACCAGCCTGA
ATCCTACCTAAGCTCT
ATCCTGAATCGCTGCG
ATCCTGCGTGGAATGG
ATCCTGCTGCAGATAG
ATCCTTCTGAAAGAAC
ATCGACCCAATACAGA
ATCGACTCTTTCCGTT
ATCGCACGATTGTTCA
ATCGCACGCCGGGAGA
ATCGCCAGTCAACATT
ATCGCCGTGGTTCATG
ATCGCTGCGTGCAGCA
ATCGCTTTACGTCTCA
ATCGGAGACAGACGGC
ATCGGCAAGCAGTCCA
ATCGGTTACCTAGTAA
ATCGTATTCCGAGAAC
ATCGTCCAATCGAGTC
ATCGTGGAAAGTCTGG
ATCGTTAGCTAGCGGA
ATCGTTCACTTTCGCC
ATCTAACGTCCCTATG
ATCTAATATCCTACGG
ATCTACCATCTGCTCC
ATCTAGCTTGTGAGGG
ATCTATCGATGATCAA
ATCTCATAAACCTACC
ATCTCCCACGGAATAT
ATCTCCCTGCAATCTA
ATCTCGTGAGCGAAAC
ATCTGACATGGAAGGA
ATCTGATAGTGTCTTA
ATCTGCACCTCTGCGA
ATCTGCTGTTATCGCC
ATCTGGGCTGTTCTTG
ATCTGGTTAAGACTGT
ATCTGTAATTGTACCC
ATCTTAGGGCATTAAT
ATCTTATCGCACACCC
ATCTTGACCTGCAACG
ATCTTGACTTGTCCAA
ATCTTTCGTATAACCA
ATGAAGCCAAGGAGCC
ATGAAGTGGACCCAGC
ATGACGCCGGCTCTAA
ATGACGCGTTCTATCC
ATGACTATCAGCTGTG
ATGACTATGCGACATT
ATGAGGAGTGTTAATC
ATGAGGGCAGCGGCTA
ATGATCGGGAATAGAC
ATGATGCAATGGTACA
ATGCACCTTCCTTAAT
ATGCACGCGCTGTTCA
ATGCACTACCGCATTG
ATGCATGATCCAGGAT
ATGCATTCCGTGATGG
ATGCCAATCGCTCTGC
ATGCCATTTGCGACCA
ATGCCGGTCTTGCATA
ATGCCGGTTGATGGGA
ATGCGACAATTGGTCC
ATGCGACAGTCCCATT
ATGCGAGTCCCACCAC
ATGCTCAGTGTTGCAT
ATGCTCTGGCGCGGTA
ATGCTTAGGAGTTGAT
ATGGAAATTTAAGGAG
ATGGAACAGAATAAAC
ATGGAACCTTTGCACA
ATGGACTGCTTAGTTG
ATGGAGCAGGCCGTGA
ATGGATCCGGCGTCCG
ATGGATTGACCAAACG
ATGGCAGCATTACGAT
ATGGCAGCCGAGAAAC
ATGGCCCGAAAGGTTA
ATGGCGGAATAGTCGC
ATGGCTGGAAATGGCC
ATGGGAACGGAAGCGG
ATGGGACCTGCTGAAC
ATGGGCCTCGGCCTCT
ATGGGTGTATACCTCC
ATGGTATTGGGAACCG
ATGGTATTTACTGATT
ATGGTCGCGTGGTTTC
ATGGTGCTCAAAGCCA
ATGGTTACGAAACATG
ATGTAAGGCTGCTCTT
ATGTACATGCGGTGAG
ATGTACGATGACGTCG
ATGTAGCGCGCGTAGG
ATGTCATAATAAACGA
ATGTCATTTCCCATTG
ATGTCTTGTTTGACTC
ATGTGAAAGCCTAATG
ATGTGCATCCGACGCA
ATGTGGACATCTTGAT
ATGTGTAGTTTAGTCA
ATGTTACGAGCAATAC
ATGTTCCTGCCCACCT
ATGTTCGTCGACCCAC
ATGTTGATTAGAGACT
ATGTTGTAGTCTGTTT
ATGTTTCGGCCCGGAG
ATGTTTGTAAGATCAT
ATTAAACATGCGGACC
ATTAAAGCGGACGAGC
ATTAACACCTGAGATA
ATTAATACTACGCGGG
ATTAATGAACCAGTCG
ATTAATTCGGTCACTC
ATTACAACTACCGGCC
ATTACATGTCAGTCTT
ATTACCACACTGCCTG
ATTACGACTCCACAGT
ATTACGCGCTGGCAGG
ATTACGGGCTACGGTT
ATTACTAGCCTCTTGC
ATTACTTACTGGGCAT
ATTAGATTCCTCAGCA
ATTAGATTGATAGCGG
ATTAGGCGATGCTTTC
ATTATACTTTGCTCGT
ATTATAGCTACTTTAC
ATTATCGGAATGTACG
ATTATCTCGACAGATC
ATTATGAGACCCAATT
ATTATGCCATAGGGAG
ATTATGCTCAGTATTG
ATTATTATGTCCGTCA
ATTATTCAGAGTCACT
ATTCAAAGTACCTGTT
ATTCAACCATTTAAGG
ATTCACTGATGTTGGA
ATTCAGATGAATCCCT
ATTCAGGACCTATTTC
ATTCAGGATCGCCTCT
ATTCAGTAGCAGGGTC
ATTCATATACTGTCCA
ATTCATCGTTGAGGCA
ATTCCCACATAAACAA
ATTCCCGAAGGTACAG
ATTCCTAAGACGTGGA
ATTCCTCCGCCAGTGC
ATTCCTTCCAGGCGGT
ATTCGACGCCGGGCCT
ATTCGCAGAGGACACT
ATTCGCGCCTTGAGAG
ATTCGTCCCGAGGTTA
ATTCGTGCTATCTCTT
ATTCGTGTACCCATTC
ATTCGTTTATCGTATT
ATTCTCGTCTCTTTAG
ATTCTGAGTATGAACT
ATTCTTCGTACTTATG
ATTGAAGATCTTAGTG
ATTGAATTCCCTGTAG
ATTGACCGGCGATGAC
ATTGACGTAACTCGGT
ATTGATAGCAACGAGA
ATTGATCACCACATTT
ATTGATGAGTCCTAAC
ATTGCCTATTAGACCG
ATTGCCTTTATGTTTG
ATTGCGATCAGTAACT
ATTGCTGCTCCTCCAT
ATTGGATTACAGCGTA
ATTGGGAATATCTTGG
ATTGGGAGTTCTGTAA
ATTGGTAGGATCCGCT
ATTGGTTGTGCATTAC
ATTGTACAACTCGGCT
ATTGTCGCAATACCTT
ATTGTCTGTTTCATGT
ATTGTGACTTCGCTGC
ATTGTTCAACGATCCG
ATTTAACTCGTATTAC
ATTTACAGTTTACTGG
ATTTACTAAGTCCATT
ATTTATACTGGTAAAG
ATTTCATTATTTCGCG
ATTTCCGGGTTCTGCG
ATTTGCCTAGTTACGA
ATTTGCGCGAGTAGCT
ATTTGGAGATTGCGGT
ATTTGTCTTGGGAGCT
ATTTGTTCCAGGGCTC
CAAACCAGGTCTGCAT
CAAACCATAAGCGTAT
CAAACCCTCCGGCGGG
CAAACGAGTATCGCAG
CAAACGGTCGCACTTT
CAAACGTGGTCTTGCG
CAAACTACGATAGAGA
CAAACTATTGAGCTTC
CAAACTCGCGACGCCG
CAAAGATTATTGGGCC
CAAAGGTCATCTGAAA
CAAAGGTTAAATTCAG
CAAAGTCAGGTTAGCT
CAAATCTCTCACAAGG
CAAATGCGGAGTGTTC
CAAATGTCCTTCCGTG
CAAATTGGATTATGCC
CAAATTGTCAGCAAGC
CAACACATCTCCTGCC
CAACAGAATAACGCTA
CAACAGTGCCAAACGG
CAACATGGCCTGATAA
CAACCAGTGGCCTACC
CAACCGCACCTAGACA
CAACCTACCGAGCAGT
CAACCTGAACCTGCCA
CAACGACCCGTTTACA
CAACGAGCTTATTATG
CAACGATCGATCCAAT
CAACGCGATGAGCCAA
CAACGGTTCTTGATAC
CAACGTGGTGGAGTCT
CAACTATATCGAATGC
CAACTCCAACGTTTAG
CAACTCCGTAACTTGC
CAACTCCTTGATCCCG
CAACTGAGGGTATGAC
CAACTGCTCATCCGAT
CAACTTGTAGTGGGCA
CAAGAAACCCTAAACT
CAAGACTCAGAAGCGC
CAAGAGGGCGGAGTAC
CAAGATATTATAACGT
CAAGCAACGTCGGAGT
CAAGCACCAAATGCCT
CAAGCGGCACATAATT
CAAGGATCGCATGTTC
CAAGGCCAGTGGTGCA
CAAGGGAGTGTATTTG
CAAGGTCCTATAGGCT
CAAGTAAGTGATAGAC
CAAGTCGTTGAAATCT
CAAGTGAACTTTGGTT
CAAGTGTGGTTGCAAA
CAATAAACCTTGGCCC
CAATACGAGAGTCTGA
CAATACGCTCTGAGGC
CAATATGTAGATTTAC
CAATATTCTTGACCTA
CAATATTGGACTAGTG
CAATCCATTATCCGTT
CAATCCCTATACCAGC
CAATCCTGCCGTGGAG
CAATGACCCTTAATTT
CAATGAGGTTCGACTA
CAATGCGAGAAGTATC
CAATGGAATCTACATA
CAATGGATCTCTACCA
CAATGGTCGGCCTGGG
CAATGTGCCAACCCTT
CAATTAAGGGTGATGA
CAATTGGGCCGCACTC
CAATTTCGTATAAGGG
CAATTTGACCGGGAAG
CACAAACCGCAGAACT
CACAAGAAAGATATTA
CACAAGCTAAGAAAGG
CACAATGAGCTGCTAT
CACACACGCTAACGAG
CACACAGCTTGCGCTC
CACACAGGGATAGATT
CACACGCGCTGTCTTA
CACACGTTTCAATGGG
CACACTTGTATTGCGA
CACAGAGACGAGGACG
CACAGCACCCACGGCA
CACAGCTAGGGAGTGA
CACAGGGCCATATAGT
CACAGGGCCGTTGTCA
CACAGTCCCGCTTCGC
CACAGTTCGCTTCCCA
CACATAAGGCGACCGT
CACATATTAGCAGGAT
CACATCGTGCACGCGC
CACATCTCACCGACGA
CACATGATTCAGCAAC
CACATGTTTGGACATG
CACATTCTTTCGATGG
CACATTTCTTGTCAGA
CACCAATCATCCGTCT
CACCACGCCACACAGA
CACCAGTCAGCATGCA
CACCATCGGAGGAGAC
CACCATGATCGCAAAG
CACCCAAATCTTATGT
CACCCACACGTCACCC
CACCCACGAGGCAATT
CACCCGCGTTTGACAC
CACCCGGTTTGTGACT
CACCCTAACAAGATCT
CACCCTTGGTGAGACC
CACCCTTTCCTCGCTC
CACCGATACACCGAGC
CACCGATGATGGGTAC
CACCGCCAGAAGGTTT
CACCGCCGACCAGCGA
CACCGCGTCCACTCTA
CACCGGAGATATCTCC
CACCGGGCATCACAAG
CACCGGTAGAGACATT
CACCGTATCCCATCCG
CACCGTTAGGGATCAC
CACCGTTGCGCGATAT
CACCTAATAGAGTCGT
CACCTAATCAGTTTAC
CACCTCGATGGTGGAC
CACCTCTACGAGTGTG
CACCTTGCGAAACTCG
CACCTTGGCGCCTTTG
CACGAAAGTTAGTCCC
CACGACCACAGACTTT
CACGACGTAATAGTAA
CACGACTAAAGTTCTG
CACGAGCAAACCAGAC
CACGATTGGTCGTTAA
CACGCACAGCGCAGCT
CACGCAGCGAGGCTTT
CACGCGGAACTGTTGC
CACGGACGTGGATGGC
CACGGCGCGCCAAAGG
CACGGGATTGAGGGTT
CACGTCAATCAATGGA
CACGTCGGCAACCTCT
CACGTCGGGTTCTAGA
CACGTCTATGATGTGG
CACGTTCGTGCTCTAG
CACGTTTCGTACACAC
CACTAAAGTTGCCTAT
CACTACGGGAGCTGCC
CACTACTCAGTTCTGT
CACTCAAGAGCTATGG
CACTCAGCTCTTGAGG
CACTCCTATGTAAGAT
CACTCCTCTCGGTCGG
CACTCGAGCTGAACAA
CACTCGGTTAGGAGGA
CACTCTCAAGCATCGA
CACTCTTCTGCTAGCC
CACTGACGATTGTGGA
CACTGTCCAAGTGAGA
CACTTAATCAGACGGA
CACTTCGCCACAGGCT
CACTTCGTCTTATCTC
CAGAACTTAGCCCTCT
CAGAATAACACACGGA
CAGAATATTCGTTATC
CAGACACCGATCGCTG
CAGACCTGTAAGTGTT
CAGACGAACCTGATAC
CAGAGACGGTCACCCA
CAGAGCATGAGCTTGC
CAGAGCGATGGATGCT
CAGAGGCGATGCATGA
CAGAGTGATTTAACGT
CAGATAATGGGCGGGT
CAGATACTAACATAGT
CAGATATGAAGATGAC
CAGATCATTTAAAGTC
CAGATCCTGGTTTGAA
CAGATGTTTGTCCCAA
CAGCAGCCCGTTCCTT
CAGCAGTCCAGACTAT
CAGCAGTCTGTGCTGC
CAGCCCTCACAGGCAG
CAGCCGGGCCCTCTAT
CAGCCTCCTGCAGAGG
CAGCCTCGATAGCGGT
CAGCCTCTCCTCAAGA
CAGCGATTCCCTTCAA
CAGCGCCAACACGATA
CAGCTCACTGAGACAT
CAGCTCGACAAGTTAA
CAGCTCGTGCTTGTGT
CAGCTCTGGGCTCACT
CAGCTGGCGTAACCGT
CAGCTTAGTAGGTAGC
CAGGAAGACTTTATAT
CAGGACAGCTGCCCTT
CAGGATATATCGTTGT
CAGGATCCGCCCGACC
CAGGCAGTCTTACCAG
CAGGCCAGTACCACCT
CAGGCCGTTTGGGTGT
CAGGCGCACGGTGGTC
CAGGCGCCATGCTAGG
CAGGGAGATAGGCCAG
CAGGGCTAACGAAACC
CAGGTTTAGTACTACA
CAGTAACTATTTATTG
CAGTAAGGGACGTCTC
CAGTAATCCCTCCCAG
CAGTACATTCTCTAAA
CAGTACCAGTTTACGT
CAGTAGATGATGTCCG
CAGTAGCCCACGCGGT
CAGTAGCGAGGTAGTA
CAGTCCAACGCCTTCT
CAGTCGAGGATGCAAT
CAGTCGGCCTAGATAT
CAGTCTCTCGGCTAAT
CAGTCTGTATACTGGG
CAGTGAATAAATGACT
CAGTGGTTGCACATGA
CAGTGTCCGCAGAATG
CAGTGTCGGCTGGCCC
CAGTGTTAATCTCTCA
CAGTTCAAATTGACAC
CAGTTCCGCGGGTCGA
CAGTTCGAGGACCCGA
CATAACGGACAGTCGT
CATAAGAAGCTTGGCT
CATAAGCTCTCCGTCT
CATAATGAGCGGGCGA
CATACAAAGCCGAACC
CATACACAAAGTCAGC
CATACACGGTTCCCAC
CATACCCGTACCCAGT
CATACGAACTAGCTGG
CATACGGCGTCTGGGC
CATACGGGTGCATGAT
CATACTATGTAATTGT
CATACTTAGGCAATAC
CATACTTCTTTCTCCG
CATAGAGGAGATACTA
CATAGCCGCCCGGGAT
CATAGCGTTGCCCACC
CATAGGGACACTTGTG
CATAGTACATTGAGAG
CATAGTAGCATAGTAG
CATAGTCAAATACATA
CATAGTCCACAAGAAC
CATAGTGGGCACGCCT
CATATACTACTGATAA
CATATAGGTACAGTCA
CATATGTCAGGCTACG
CATATTATTTGCCCTA
CATCAAACTGGCGCCC
CATCAACACCTACTAA
CATCATCTACCCGGAC
CATCATTACCCTGAGG
CATCCAATATAGTTTG
CATCCCGAGATTCATA
CATCCGCAGGCCCGAA
CATCCTCTCAAAGATC
CATCGAATGGATCTCT
CATCGCCCGCGGCCAA
CATCGGACGGGTTAAT
CATCGTCCGGTTACTA
CATCTACCCGAGAACG
CATCTAGTGAAGGGAA
CATCTATCCCGTGTCT
CATCTGCAGGATCATT
CATCTTACACCACCTC
CATGAACCGACATTTG
CATGAACCTCTTATCA
CATGACTTCGCTGAAT
CATGAGATGCACTCTC
CATGAGTCCATCACGG
CATGATACGGTGAAAC
CATGATCGCTTTGAGA
CATGATGCACAATTCT
CATGATGGAAGTTAGC
CATGCACATGAGAGGC
CATGCACGTGTTACTG
CATGCATGGAGACCCT
CATGCCAACTCGCAAA
CATGCGACCAGTTTAA
CATGCGTTAGACAGAA
CATGCGTTGAGAGGAG
CATGCTGGCTCCAATT
CATGGAAATGGGACCA
CATGGATTGTCTTCCG
CATGGCAGGAAGATCG
CATGGCTCCCTATGTC
CATGGGTATGCCTTAT
CATGGGTCGGGTGTGG
CATGGTAAGTAGCGTT
CATGGTATTAGTTTGT
CATGGTCTAGATACCG
CATGGTTTATTAATCA
CATGTAAGAGACATTT
CATGTAGGAGCGCCAA
CATGTCTCATTTATGG
CATGTGGGCTCATCAC
CATTACATAGATTGTG
CATTACGCAGGAAGGG
CATTACGTCGGCCCGT
CATTATAACAGGGTCC
CATTATCCCATTAACG
CATTATGCTTGTTGTG
CATTCACTGACAGCTA
CATTCAGGTCAGTGCG
CATTCCCATTCCGTCG
CATTCCCTAAGTACAA
CATTCGTCGTAGCGGT
CATTGATGAACACGCC
CATTGCAAAGCATAAT
CATTGCGAAATGGGCG
CATTGCGGGTCAATTC
CATTGTGTGCTAGATC
CATTTAGCGGACCATG
CATTTATCGTTCAAGA
CATTTCTAGCAGACTA
CATTTGAGTGGTACGT
CCAAACAGAACCCTCG
CCAAAGCAGTTGGTTG
CCAAAGTCCCGCTAAC
CCAAATAACAAGATTC
CCAAATCAAAGGGCAA
CCAACCTTATGTAACT
CCAACGATGCACTGAT
CCAACGCTTGCCAGGG
CCAACTTGATAGATCC
CCAAGAAAGTGGGCGA
CCAAGACTTCTGCGAA
CCAAGCGTAACTCGTA
CCAAGCTTGATCTCCT
CCAAGGAACAGAGAGG
CCAAGGTTGCCCTTTC
CCAAGTTTCTACAGAT
CCAATAGATTTCATCT
CCAATAGTGCCGTCGA
CCAATCGGTAGATCGA
CCAATGTCACAGCAAG
CCAATTACGGGTCGAG
CCAATTGAATGTTAAT
CCACAATGTACGTCTT
CCACACTGAGATATTA
CCACAGCTGAAATCAT
CCACAGTACCCATCCT
CCACATACTGCACCCA
CCACATGGCTCTTTAT
CCACCAACTTTACTGT
CCACCCAAGGAAAGTG
CCACCTGTATGGAATA
CCACGAATTTAACCTC
CCACGAGAAGAGAATC
CCACGGAGCCATAAGA
CCACGGCAGGTGTAGG
CCACGGTGCCCGGTAG
CCACGTAAATTAGACT
CCACTAAACTGAATCG
CCACTATCCGGGTCAC
CCACTCAGATCCGCAA
CCACTGGTGGCTGGTT
CCACTGTTTGGATTAA
CCACTTTCCTTCTAGG
CCAGAAACTGATGCGA
CCAGAAAGCAACTCAT
CCAGAGACAAAGCCGG
CCAGATAGTTGAGTGA
CCAGATGTAAATGGGT
CCAGCCTGGACCAATA
CCAGCGGGATCACCAG
CCAGCTACGCCTCATA
CCAGCTCGAACGCATT
CCAGCTGATGGTACTT
CCAGCTTCCGCCCGCA
CCAGGCGAGATGGTCT
CCAGGCTGGCGTCTGA
CCAGGGACGTGGCCTC
CCAGTAGTCTGATCCA
CCAGTCAAATCTCTTA
CCAGTCCATTATTCGA
CCAGTCTAGACGGCGC
CCAGTCTTGTCATAGA
CCAGTGAGCTCCTTGT
CCAGTGTACAGACCGA
CCAGTTCGGTAACTCA
CCATAAACAACCCGAC
CCATAACCTGTGCAGT
CCATACCTTTACTTGT
CCATACTCGCCTCTCC
CCATAGAGGCTGCCAG
CCATAGGTTGGCGTGG
CCATAGTCAGTAACCC
CCATATGGAAACTATA
CCATATTGGATCATGA
CCATCATAAGAACAGG
CCATCCATACCAAGTC
CCATCGCAGTTAAACT
CCATCTCACCAGTGAA
CCATCTTGTTCACAAT
CCATGCCCTAGATTTC
CCATGCCTGTTTAGTA
CCATGCTCTGCAGGAA
CCATGGCAAACGCTCA
CCATGGCCCTTGTACC
CCATGTTCATCTATAT
CCATTAGCGATAATCC
CCATTCCCTGCCCACA
CCATTGTTTCCTCCAT
CCATTTCTACCTATTA
CCCAAACATGCTGCTC
CCCAACATACGTCGCG
CCCAACCACACTAACA
CCCAAGAATGCACGGT
CCCAAGACAGAGTATG
CCCAAGTCATTACACT
CCCAATGAGATTTGCA
CCCAATTTCACAACTT
CCCACTCCACGGTATC
CCCAGAGGAGGGCGTA
CCCAGATTCCCGTGAC
CCCAGGAAGAATTCGA
CCCAGGTCTGAAGGCT
CCCAGTAAACTTGGGA
CCCAGTTAAGGCGCCG
CCCATATAGGTCGATT
CCCATTATTGTATCCT
CCCGAAGTTTCGCGAA
CCCGACCATAGTCCGC
CCCGAGTTTCTCCGTA
CCCGATAGCCTCGCCT
CCCGCAAATAATCATC
CCCGCAGCGCGAACTA
CCCGCAGGGCCCAAAG
CCCGCCATGCTCCCGT
CCCGCGCAATGCACCC
CCCGCTAGAGGGTTAA
CCCGCTTGCCCTCGTC
CCCGGCACGTGTCAGG
CCCGGCTAGGTGAGAA
CCCGGGTCGTTCAGGG
CCCGGTGGAAGAACCT
CCCGGTGTATCGGAAT
CCCGTAAGTCTAGGCC
CCCGTAGCTGGGAAGA
CCCGTCAGCGTCTGAC
CCCGTGACAGTGCCTT
CCCGTGAGGGCGGTGA
CCCGTGGGTTAATTGA
CCCGTTTCGCAGATGT
CCCTACCCACACCCAG
CCCTACTTGAACAATG
CCCTAGCTCTAAGGTC
CCCTAGGCAACAAGAG
CCCTAGTGTCAGGTGT
CCCTATGTAGAGCAGA
CCCTCAAGCTCTTAGT
CCCTCAGATCGAGAAC
CCCTCATCACAGAGTA
CCCTCATTCTGGAATT
CCCTCCTCGCTCGTAT
CCCTCGATAATACACA
CCCTCGGGAGCCTTGT
CCCTGAAATGAGTTGA
CCCTGACTAACAAATT
CCCTGATGTAACTCGT
CCCTGCCCAATCCGCT
CCCTGCGCTACGCATA
CCCTGGCTGTTCCTTC
CCCTGGGAGGGATCCT
CCCTGGTATGGGCGGC
CCCTGTTGGCAAAGAC
CCCTTCTCGTACGCGA
CCCTTTAATGGAGTTC
CCCTTTGACAGGTCTT
CCGAAACACGACCTCT
CCGAAAGTGGTGAGCA
CCGAACACTGGGCCTC
CCGAACCTTCCCGGCC
CCGAAGCATTGACCAA
CCGAAGGGCGTACCGC
CCGAAGTATATTGTTC
CCGACAAACACATGAG
CCGACAAAGGGAGTGC
CCGACAATAGGCCGCC
CCGACGGGCATGAGGT
CCGACGTAAACACAAC
CCGACTCGCATAGTCT
CCGAGAAGTCGCATAA
CCGAGCTGTGCTTGTC
CCGAGGGATGTTAGGC
CCGATATGACGTAAGG
CCGATCTCAACCTTAT
CCGATCTTAAGAGGCT
CCGATTCGAGGGACCC
CCGATTGGTCAATGAA
CCGCACAAAGACCAAC
CCGCACACGAACGTGT
CCGCACGTGACCTCGG
CCGCACTTGCAATGAC
CCGCATGTGGTACGAT
CCGCCACCACAATCCA
CCGCCGGAACTTCTCG
CCGCCGGTCAACACAC
CCGCCGTTGAGGATAA
CCGCCTGCGAATTGGT
CCGCCTTGCGATGTCG
CCGCGATTTGGTAGGT
CCGCGCAAGATACCCA
CCGCGGAATGCGTCAC
CCGCGGGTACGAAGAA
CCGCGTAGGTAAGGGC
CCGCTATCAGCACCAG
CCGCTCCAGGGCGATC
CCGCTCCGGATAAGCT
CCGCTCTTCCGAACTA
CCGCTGGTGCCATTCA
CCGCTTACCTCACTCT
CCGCTTCGCGGTTAAC
CCGCTTGCTGACATGG
CCGGAAGTGCAATATG
CCGGAAGTTATCAGTC
CCGGAATGGTTTCAGT
CCGGAGCGTACTTTCT
CCGGAGGTCTTATGGT
CCGGCACGACCGTTTC
CCGGCCGCGAGCATAT
CCGGCGCATATTGGAT
CCGGCGTGAGACTCTG
CCGGGACCCGCAGAGA
CCGGGCGGTCTCGTCA
CCGGGCTAAGAATTTC
CCGGGCTGCTCCATAC
CCGGGTTCGAGGTTAC
CCGGTAATGGCTAGTC
CCGGTATCTGGCGACT
CCGGTGCGAGTGATAG
CCGGTTTGTAATTGTG
CCGTAAGTTGGTCCCA
CCGTACCCAAGCGCCA
CCGTAGGAAATCCCTG
CCGTAGGGTTGTTTAC
CCGTATCTCGTCGTAG
CCGTATTAGCGCAGTT
CCGTCAACCTCTGGCG
CCGTGAGGCATTCATG
CCGTGCCCATGACGGC
CCGTGGAACGATCCAA
CCGTGTTAAATTCCAT
CCGTTACGTTAGAACA
CCGTTCCGAATCTCGG
CCGTTTCCTTTCCGTG
CCTAAACAGGGTCCGT
CCTAAAGGCTGACGCT
CCTAAATTAACGGTTC
CCTAAATTGTATCCTA
CCTAACCCAAACAAGT
CCTAACTAAGGCTCTA
CCTAAGTGTCTAACCG
CCTACAAGTCCGGAAT
CCTACAGTTGAGGGAG
CCTACATTCACAGACG
CCTACGCGACCTTACA
CCTACGGCTCAGTCGA
CCTACTCAACACGATT
CCTACTGCGGCGGCCA
CCTACTGCTTACACTT
CCTAGGCGTAGCGATC
CCTAGGTAAAGGTAGC
CCTAGTTAGTCGCATG
CCTATAATGAGTGCCC
CCTATACCGTCCTGTC
CCTATATCGTGTCACG
CCTATATTTGTCCTGG
CCTATCTATATCGGAA
CCTATGAAGTGGTGCC
CCTATGGCTCCTAGTG
CCTATGGGTTACCGTC
CCTATGGTCAAAGCTG
CCTATGTCCACTCCAC
CCTATTATTCCGGCCG
CCTCAACGATCGCTGT
CCTCACCAATCTTGAC
CCTCACCTGAGGGAGC
CCTCACCTTAGCATCG
CCTCACGTCAGCTAAT
CCTCATGCAGCTACGA
CCTCCCGACAATCCCT
CCTCCGACAATTCAAG
CCTCCTAGCTAGAGTC
CCTCCTGAGCCCACAT
CCTCCTGTTGTGTCGT
CCTCGAAGTGGACGGG
CCTCGACCCACTGCCT
CCTCGCCAGCAAATTA
CCTCGCGCGATATAGG
CCTCGCGCTGTGCGAT
CCTCGGACCGGGATAG
CCTCGGATGCTACCTG
CCTCGGTTTCCTTGCC
CCTCGTTACGCCTGTT
CCTCTAATCTGCCAAG
CCTCTACAAGGATTGG
CCTCTATCGATTAGCA
CCTCTCTCCCATCTAG
CCTCTGGCCTAGACGG
CCTCTGTACTATTCTA
CCTGAACGATATATTC
CCTGAATATTTACATA
CCTGACAAACTCGCGC
CCTGACCACCGATGGT
CCTGACGCAACCTTTA
CCTGAGAATAAATGCA
CCTGATTCGCGAAGAA
CCTGCCCGTTGTCTAG
CCTGCGATAGAACTGT
CCTGCGTTCTACGCTT
CCTGCTACAACCATAC
CCTGCTATTTGAGAAG
CCTGGAAACGTTCTGC
CCTGGCTAGACCCGCC
CCTGGTCGAATGTGGG
CCTGTAAGACATGATA
CCTGTACTCACGCCCA
CCTGTCACCCGGGCTC
CCTGTCCCTCACGTTA
CCTGTCGCCCGTAAAT
CCTGTCGTGTATGAAG
CCTGTGAAACCGTAAC
CCTGTGCATAGGAGAC
CCTGTGCGGATTGTAA
CCTGTTCAACCTCGGG
CCTGTTTGAAGACACG
CCTTAAGTACGCAATT
CCTTCAGTTAAAGTGA
CCTTCCGCAACGCTGC
CCTTCGTATAGAATCC
CCTTCTCAGCGTTCCT
CCTTCTTGATCCAGTG
CCTTGACCACTTTATT
CCTTGTGAACGTGGTT
CCTTTAAGGGAGCACT
CCTTTCAATGAAGAAA
CCTTTGAATTATGGCT
CGAAACATAGATGGCA
CGAAACGCAATTCATG
CGAACAGTATGGGCGT
CGAACATAGTCAGAAA
CGAACCCGCATGCGTC
CGAACCTCTTTCCTAG
CGAACGCCCAGTGCCG
CGAACGGCCGGACAAC
CGAAGACGGTGAGTGC
CGAAGACTGCCCGGGA
CGAAGATCAGTTTCAT
CGAAGCCACAGCATGG
CGAAGCTATAAATTCA
CGAAGGGTTTCAGATT
CGAAGTTGCTCTGTGT
CGAATCTGCTCGACGC
CGAATGAAGTCATTGC
CGAATGACGCATAATG
CGAATGGTAGGTCGTC
CGAATTACATGGTGTT
CGAATTCCCGGTTCAA
CGACAATTTGATCTAA
CGACACCGCTTAAGGA
CGACACGCTCCGACAG
CGACACGGATGCCCAC
CGACAGTTCGCGTTAT
CGACATGCGATCTTCT
CGACCCTTAACGCCGG
CGACCGTTGGTATTCG
CGACCTACTAGACAAT
CGACGCATCCGTACCT
CGACTCAGGATGTTAT
CGACTCGGTACACGGT
CGACTTGCCGGGAAAT
CGACTTTGTATAGCCT
CGAGACCCTAGAGTGT
CGAGACTACTGCTGCT
CGAGAGATGTGAACCT
CGAGAGCGCGTAGATA
CGAGAGCTTTCACTAC
CGAGAGGGTAGCCGCG
CGAGATGTTGCCTATA
CGAGATTTCGCTCGGG
CGAGCACTTCAAGTTT
CGAGCCGAGCACTCGA
CGAGCGTTGATCAGCC
CGAGCTGGGCTTTAGG
CGAGGAGCTTCCATAT
CGAGGATCGGGAACGA
CGAGGCCAGGCATTGG
CGAGGCTAAATATGGC
CGAGGGACTGCGGTCG
CGAGGGTATCCAGGTG
CGAGTACTAAAGAGGA
CGAGTGAAGGTACCAG
CGAGTGCTATAGTTCG
CGAGTTCTGTCCCACC
CGAGTTTATCGGACTG
CGATAACCAATTTGAG
CGATAATACTCAGGTT
CGATACCTCGCGGACA
CGATAGCGATACAGTG
CGATAGTCGTACTGCA
CGATATTAGCCGCAGG
CGATCATTAGAGGCAC
CGATCCACCATTGTTG
CGATCCGACCCAGTGC
CGATCCTCGCAACATA
CGATCGAGAAGCACCA
CGATCTGTTGGAGGAC
CGATGGACCCTACGCC
CGATGTTGTTATCTAC
CGATTAAATATCTCCT
CGATTCGCCTGGCTGC
CGATTTGTCATTAATG
CGCAAACACGAGTTAC
CGCAATCGATCATTAG
CGCAATTACTTTCGGT
CGCAATTAGGGTAATA
CGCAATTCTACAATAA
CGCACATGTCCACTAC
CGCACGTCTGTTTATG
CGCACGTGCGCTATCA
CGCAGAAACATTTGCG
CGCAGATCTTCACCCG
CGCAGGCGATCCAAAC
CGCAGTTCTATCTTTC
CGCATCATGGCTTCAG
CGCATCCATCAGCCAG
CGCATGCCGAATGCGT
CGCATGGTGCGATGCT
CGCATTAGCTAATAGG
CGCCAAGAAGCCGAGT
CGCCAATTATTGCGTT
CGCCACAGGTCGCGAT
CGCCACCCGCATTAAC
CGCCAGTAGTACCTTG
CGCCATCCGATTATGA
CGCCCAGCACGCCTAG
CGCCCAGCGTTTCACG
CGCCCGCTTCCGTACA
CGCCCTAATTGTTCAA
CGCCCTTACATCCACC
CGCCCTTGAAGGCTGA
CGCCGACTATTCGCTA
CGCCGCCCATGCCTGT
CGCCGCGTTCTGAACG
CGCCGGTGTCGCAGTA
CGCCGTCTACCCATCG
CGCCGTTCAGCATAGT
CGCCTCCCTCCTCTAT
CGCCTGGCCTACGTAA
CGCCTTTAGCATGCTC
CGCGAAGTGGCATACT
CGCGACACTGCGCAGC
CGCGACCGCGACAGAT
CGCGAGAGGGACTTGT
CGCGAGTCTGCCGGGT
CGCGCAAATGTCCAGA
[truncated: 2,993 more rows]

## Sheet: Targeted TCR Genecoordinates
REGION_NAME	CHROMOSOME	START	STOP	LENGTH
gene_symbol=TRGC2;ensembl_gene_id=ENSG00000227191;ensembl_tx=ENST00000436911;ensembl_tx_exon=ENST00000436911:1,ENST00000436911:2,ENST00000436911:3,ENST00000436911:4;entrez_geneID=6967;hgnc_id=12276	chr7	38240023	38249572	9549
gene_symbol=TRGJ2;ensembl_gene_id=ENSG00000211687;ensembl_tx=ENST00000390333;ensembl_tx_exon=ENST00000390333:1;entrez_geneID=6969;hgnc_id=12278	chr7	38253379	38253429	50
gene_symbol=TRGJP2;ensembl_gene_id=ENSG00000211688;ensembl_tx=ENST00000390334;ensembl_tx_exon=ENST00000390334:1;entrez_geneID=6972;hgnc_id=12281	chr7	38256336	38256396	60
gene_symbol=TRGC1;ensembl_gene_id=ENSG00000211689;ensembl_tx=ENST00000443402;ensembl_tx_exon=ENST00000443402:1,ENST00000443402:2,ENST00000443402:3;entrez_geneID=6966;hgnc_id=12275	chr7	38260087	38265678	5591
gene_symbol=TRGJ1;ensembl_gene_id=ENSG00000211690;ensembl_tx=ENST00000390337;ensembl_tx_exon=ENST00000390337:1;entrez_geneID=6968;hgnc_id=12277	chr7	38269490	38269540	50
gene_symbol=TRGJP;ensembl_gene_id=ENSG00000211691;ensembl_tx=ENST00000390338;ensembl_tx_exon=ENST00000390338:1;entrez_geneID=6970;hgnc_id=12279	chr7	38273586	38273648	62
gene_symbol=TRGJP1;ensembl_gene_id=ENSG00000211692;ensembl_tx=ENST00000390339;ensembl_tx_exon=ENST00000390339:1;entrez_geneID=6971;hgnc_id=12280	chr7	38276258	38276318	60
gene_symbol=TRGV9;ensembl_gene_id=ENSG00000211695;ensembl_tx=ENST00000444775;ensembl_tx_exon=ENST00000444775:1,ENST00000444775:2;entrez_geneID=6983;hgnc_id=12295	chr7	38317016	38317492	476
gene_symbol=TRGV8;ensembl_gene_id=ENSG00000211696;ensembl_tx=ENST00000390343;ensembl_tx_exon=ENST00000390343:1,ENST00000390343:2;entrez_geneID=6982;hgnc_id=12294	chr7	38330342	38330821	479
gene_symbol=TRGV5;ensembl_gene_id=ENSG00000211697;ensembl_tx=ENST00000390344;ensembl_tx_exon=ENST00000390344:1,ENST00000390344:2;entrez_geneID=6978;hgnc_id=12290	chr7	38349354	38349824	470
gene_symbol=TRGV4;ensembl_gene_id=ENSG00000211698;ensembl_tx=ENST00000390345;ensembl_tx_exon=ENST00000390345:1,ENST00000390345:2;entrez_geneID=6977;hgnc_id=12289	chr7	38353714	38354183	469
gene_symbol=TRGV3;ensembl_gene_id=ENSG00000211699;ensembl_tx=ENST00000390346;ensembl_tx_exon=ENST00000390346:1,ENST00000390346:2;entrez_geneID=6976;hgnc_id=12288	chr7	38358511	38358979	468
gene_symbol=TRGV2;ensembl_gene_id=ENSG00000233306;ensembl_tx=ENST00000426402;ensembl_tx_exon=ENST00000426402:1,ENST00000426402:2;entrez_geneID=6974;hgnc_id=12287	chr7	38362863	38363328	465
gene_symbol=TRBV2;ensembl_gene_id=ENSG00000226660;ensembl_tx=ENST00000455382;ensembl_tx_exon=ENST00000455382:1,ENST00000455382:2;entrez_geneID=28620;hgnc_id=12195	chr7	142300997	142301432	435
gene_symbol=TRBV3-1;ensembl_gene_id=ENSG00000237702;ensembl_tx=ENST00000390387;ensembl_tx_exon=ENST00000390387:1,ENST00000390387:2;entrez_geneID=28619;hgnc_id=12212	chr7	142308588	142309048	460
gene_symbol=TRBV4-1;ensembl_gene_id=ENSG00000211710;ensembl_tx=ENST00000390357;ensembl_tx_exon=ENST00000390357:1,ENST00000390357:2;entrez_geneID=28617;hgnc_id=12215	chr7	142313212	142313666	454
gene_symbol=TRBV5-1;ensembl_gene_id=ENSG00000211734;ensembl_tx=ENST00000390381;ensembl_tx_exon=ENST00000390381:2,ENST00000390381:3;entrez_geneID=28614;hgnc_id=12218	chr7	142321074	142321544	470
gene_symbol=TRBV6-1;ensembl_gene_id=ENSG00000211706;ensembl_tx=ENST00000390353;ensembl_tx_exon=ENST00000390353:1,ENST00000390353:2;entrez_geneID=28606;hgnc_id=12226	chr7	142328353	142328786	433
gene_symbol=TRBV4-2;ensembl_gene_id=ENSG00000211745;ensembl_tx=ENST00000390392;ensembl_tx_exon=ENST00000390392:1,ENST00000390392:2;entrez_geneID=28616;hgnc_id=12216	chr7	142345531	142345985	454
gene_symbol=TRBV6-2,TRBV6-3;ensembl_gene_id=ENSG00000283063;ensembl_tx=ENST00000634383;ensembl_tx_exon=ENST00000634383:1,ENST00000634383:2;entrez_geneID=28604;hgnc_id=12228	chr7	142349231	142349664	433
gene_symbol=TRBV7-2;ensembl_gene_id=ENSG00000282939;ensembl_tx=ENST00000634605;ensembl_tx_exon=ENST00000634605:1,ENST00000634605:2;entrez_geneID=28596;hgnc_id=12236	chr7	142352865	142353358	493
gene_symbol=TRBV6-4;ensembl_gene_id=ENSG00000211713;ensembl_tx=ENST00000390360;ensembl_tx_exon=ENST00000390360:1,ENST00000390360:2;entrez_geneID=28603;hgnc_id=12229	chr7	142380826	142381261	435
gene_symbol=TRBV7-3;ensembl_gene_id=ENSG00000211714;ensembl_tx=ENST00000390361;ensembl_tx_exon=ENST00000390361:1,ENST00000390361:2;entrez_geneID=28595;hgnc_id=12237	chr7	142384378	142384841	463
gene_symbol=TRBV9;ensembl_gene_id=ENSG00000211716;ensembl_tx=ENST00000390363;ensembl_tx_exon=ENST00000390363:1,ENST00000390363:2;entrez_geneID=28586;hgnc_id=12246	chr7	142391937	142392412	475
gene_symbol=TRBV10-1;ensembl_gene_id=ENSG00000211717;ensembl_tx=ENST00000390364;ensembl_tx_exon=ENST00000390364:1,ENST00000390364:2;entrez_geneID=28585;hgnc_id=12177	chr7	142399927	142400377	450
gene_symbol=TRBV11-1;ensembl_gene_id=ENSG00000211720;ensembl_tx=ENST00000390367;ensembl_tx_exon=ENST00000390367:1,ENST00000390367:2;entrez_geneID=28582;hgnc_id=12180	chr7	142407688	142408136	448
gene_symbol=TRBV10-2;ensembl_gene_id=ENSG00000229769;ensembl_tx=ENST00000426318;ensembl_tx_exon=ENST00000426318:1,ENST00000426318:2;entrez_geneID=28584;hgnc_id=12178	chr7	142425015	142425465	450
gene_symbol=TRBV11-2;entrez_geneID=28581;hgnc_id=12181	chr7	142433955	142434394	439
gene_symbol=TRBV6-5;ensembl_gene_id=ENSG00000211721;ensembl_tx=ENST00000390368;ensembl_tx_exon=ENST00000390368:1,ENST00000390368:2;entrez_geneID=28602;hgnc_id=12230	chr7	142451012	142451448	436
gene_symbol=TRBV7-4;ensembl_gene_id=ENSG00000253409;ensembl_tx=ENST00000390369;ensembl_tx_exon=ENST00000390369:1,ENST00000390369:2;entrez_geneID=28594;hgnc_id=12238	chr7	142455173	142455635	462
gene_symbol=TRBV5-4;ensembl_gene_id=ENSG00000230099;ensembl_tx=ENST00000454561;ensembl_tx_exon=ENST00000454561:1,ENST00000454561:2;entrez_geneID=28611;hgnc_id=12221	chr7	142463116	142463581	465
gene_symbol=TRBV6-6;ensembl_gene_id=ENSG00000211724;ensembl_tx=ENST00000390371;ensembl_tx_exon=ENST00000390371:1,ENST00000390371:2;entrez_geneID=28601;hgnc_id=12231	chr7	142469580	142470013	433
gene_symbol=TRBV5-5;ensembl_gene_id=ENSG00000211725;ensembl_tx=ENST00000390372;ensembl_tx_exon=ENST00000390372:1,ENST00000390372:2;entrez_geneID=28610;hgnc_id=12222	chr7	142482554	142483019	465
gene_symbol=TRBV7-6;ensembl_gene_id=ENSG00000211727;ensembl_tx=ENST00000390374;ensembl_tx_exon=ENST00000390374:1,ENST00000390374:2;entrez_geneID=28592;hgnc_id=12240	chr7	142492176	142492673	497
gene_symbol=TRBV5-6;ensembl_gene_id=ENSG00000211728;ensembl_tx=ENST00000390375;ensembl_tx_exon=ENST00000390375:1,ENST00000390375:2;entrez_geneID=28609;hgnc_id=12223	chr7	142500068	142500534	466
gene_symbol=TRBV6-8;ensembl_gene_id=ENSG00000253534;ensembl_tx=ENST00000390376;ensembl_tx_exon=ENST00000390376:1,ENST00000390376:2;entrez_geneID=28599;hgnc_id=12233	chr7	142507381	142507810	429
gene_symbol=TRBV7-7;ensembl_gene_id=ENSG00000253291;ensembl_tx=ENST00000390377;ensembl_tx_exon=ENST00000390377:1,ENST00000390377:2;entrez_geneID=28591;hgnc_id=12241	chr7	142511625	142512127	502
gene_symbol=TRBV7-9;ensembl_gene_id=ENSG00000278030;ensembl_tx=ENST00000612787;ensembl_tx_exon=ENST00000612787:1,ENST00000612787:2;entrez_geneID=28589;hgnc_id=12243	chr7	142529289	142529762	473
gene_symbol=TRBV13;ensembl_gene_id=ENSG00000276405;ensembl_tx=ENST00000614171;ensembl_tx_exon=ENST00000614171:1,ENST00000614171:2;entrez_geneID=28574;hgnc_id=12188	chr7	142535808	142536292	484
gene_symbol=TRBV10-3;ensembl_gene_id=ENSG00000275791;ensembl_tx=ENST00000611462;ensembl_tx_exon=ENST00000611462:1,ENST00000611462:2;entrez_geneID=28583;hgnc_id=12179	chr7	142544235	142544685	450
gene_symbol=TRBV11-3;ensembl_gene_id=ENSG00000276597;ensembl_tx=ENST00000611787;ensembl_tx_exon=ENST00000611787:1,ENST00000611787:2;entrez_geneID=28580;hgnc_id=12182	chr7	142554880	142555318	438
gene_symbol=TRBV12-3;ensembl_gene_id=ENSG00000274752;ensembl_tx=ENST00000620569;ensembl_tx_exon=ENST00000620569:1,ENST00000620569:2;entrez_geneID=28577;hgnc_id=12185	chr7	142560484	142560931	447
gene_symbol=TRBV12-4;ensembl_gene_id=ENSG00000276953;ensembl_tx=ENST00000617347;ensembl_tx_exon=ENST00000617347:1,ENST00000617347:2;entrez_geneID=28576;hgnc_id=12186	chr7	142563798	142564245	447
gene_symbol=TRBV12-5;ensembl_gene_id=ENSG00000275158;ensembl_tx=ENST00000621184;ensembl_tx_exon=ENST00000621184:1,ENST00000621184:2;entrez_geneID=28575;hgnc_id=12187	chr7	142580980	142581427	447
gene_symbol=TRBV14;ensembl_gene_id=ENSG00000275743;ensembl_tx=ENST00000617639;ensembl_tx_exon=ENST00000617639:1,ENST00000617639:2;entrez_geneID=28573;hgnc_id=12189	chr7	142587926	142588359	433
gene_symbol=TRBV15;ensembl_gene_id=ENSG00000276819;ensembl_tx=ENST00000616518;ensembl_tx_exon=ENST00000616518:1,ENST00000616518:2;entrez_geneID=28572;hgnc_id=12190	chr7	142593004	142593473	469
gene_symbol=TRBV16;ensembl_gene_id=ENSG00000275243;ensembl_tx=ENST00000620773;ensembl_tx_exon=ENST00000620773:1	chr7	142598015	142598064	49
gene_symbol=TRBV16;ensembl_gene_id=ENSG00000275243;ensembl_tx=ENST00000620773;ensembl_tx_exon=ENST00000620773:2	chr7	142598171	142598469	298
gene_symbol=TRBV18;ensembl_gene_id=ENSG00000276557;ensembl_tx=ENST00000611520;ensembl_tx_exon=ENST00000611520:1,ENST00000611520:2;entrez_geneID=28569;hgnc_id=12193	chr7	142615796	142616415	619
gene_symbol=TRBV19;ensembl_gene_id=ENSG00000211746;ensembl_tx=ENST00000390393;ensembl_tx_exon=ENST00000390393:1,ENST00000390393:2;entrez_geneID=28568;hgnc_id=12194	chr7	142619056	142619532	476
gene_symbol=TRBV20-1;ensembl_gene_id=ENSG00000211747;ensembl_tx=ENST00000390394;ensembl_tx_exon=ENST00000390394:1,ENST00000390394:2;entrez_geneID=28567;hgnc_id=12196	chr7	142626726	142627399	673
gene_symbol=TRBV24-1;ensembl_gene_id=ENSG00000211750;ensembl_tx=ENST00000390397;ensembl_tx_exon=ENST00000390397:1,ENST00000390397:2;entrez_geneID=28563;hgnc_id=12203	chr7	142656736	142657213	477
gene_symbol=TRBV25-1;ensembl_gene_id=ENSG00000282499;ensembl_tx=ENST00000390398;ensembl_tx_exon=ENST00000390398:1,ENST00000390398:2;entrez_geneID=28562;hgnc_id=12205	chr7	142670776	142671244	468
gene_symbol=TRBV27;ensembl_gene_id=ENSG00000211752;ensembl_tx=ENST00000390399;ensembl_tx_exon=ENST00000390399:1,ENST00000390399:2;entrez_geneID=28560;hgnc_id=12208	chr7	142715388	142715861	473
gene_symbol=TRBV28;ensembl_gene_id=ENSG00000211753;ensembl_tx=ENST00000390400;ensembl_tx_exon=ENST00000390400:1,ENST00000390400:2;entrez_geneID=28559;hgnc_id=12209	chr7	142720679	142721160	481
gene_symbol=TRBV29-1;ensembl_gene_id=ENSG00000232869;ensembl_tx=ENST00000422143;ensembl_tx_exon=ENST00000422143:1,ENST00000422143:2;entrez_geneID=28558;hgnc_id=12210	chr7	142740272	142740894	622
gene_symbol=TRBD1;ensembl_gene_id=ENSG00000282431;ensembl_tx=ENST00000632684;ensembl_tx_exon=ENST00000632684:1;entrez_geneID=28637;hgnc_id=12158	chr7	142786212	142786224	12
gene_symbol=TRBJ1-1;ensembl_gene_id=ENSG00000282320;ensembl_tx=ENST00000632951;ensembl_tx_exon=ENST00000632951:1;entrez_geneID=28635;hgnc_id=12162	chr7	142786879	142786927	48
gene_symbol=TRBJ1-2;ensembl_gene_id=ENSG00000282420;ensembl_tx=ENST00000633553;ensembl_tx_exon=ENST00000633553:1;entrez_geneID=28634;hgnc_id=12163	chr7	142787016	142787064	48
gene_symbol=TRBJ1-3;ensembl_gene_id=ENSG00000282133;ensembl_tx=ENST00000633780;ensembl_tx_exon=ENST00000633780:1;entrez_geneID=28633;hgnc_id=12164	chr7	142787629	142787679	50
gene_symbol=TRBJ1-4;ensembl_gene_id=ENSG00000281958;ensembl_tx=ENST00000632041;ensembl_tx_exon=ENST00000632041:1;entrez_geneID=28632;hgnc_id=12165	chr7	142788224	142788275	51
gene_symbol=TRBJ1-5;ensembl_gene_id=ENSG00000282173;ensembl_tx=ENST00000634000;ensembl_tx_exon=ENST00000634000:1;entrez_geneID=28631;hgnc_id=12166	chr7	142788497	142788547	50
gene_symbol=TRBJ1-6;ensembl_gene_id=ENSG00000282780;ensembl_tx=ENST00000633713;ensembl_tx_exon=ENST00000633713:1;entrez_geneID=28630;hgnc_id=12167	chr7	142788987	142789040	53
gene_symbol=TRBC1;ensembl_gene_id=ENSG00000211751;ensembl_tx=ENST00000633705;ensembl_tx_exon=ENST00000633705:1,ENST00000633705:2,ENST00000633705:3,ENST00000633705:4;entrez_geneID=28639;hgnc_id=12156	chr7	142791693	142793141	1448
gene_symbol=TRBD2;entrez_geneID=28636;hgnc_id=12159	chr7	142795704	142795720	16
gene_symbol=TRBJ2-1;ensembl_gene_id=ENSG00000211764;ensembl_tx=ENST00000390412;ensembl_tx_exon=ENST00000390412:1;entrez_geneID=28629;hgnc_id=12168	chr7	142796364	142796414	50
gene_symbol=TRBJ2-2;ensembl_gene_id=ENSG00000211765;ensembl_tx=ENST00000390413;ensembl_tx_exon=ENST00000390413:1;entrez_geneID=28628;hgnc_id=12169	chr7	142796559	142796610	51
gene_symbol=TRBJ2-3;ensembl_gene_id=ENSG00000211767;ensembl_tx=ENST00000390415;ensembl_tx_exon=ENST00000390415:1;entrez_geneID=28626;hgnc_id=12171	chr7	142796846	142796895	49
gene_symbol=TRBJ2-4;ensembl_gene_id=ENSG00000211768;ensembl_tx=ENST00000390416;ensembl_tx_exon=ENST00000390416:1;entrez_geneID=28625;hgnc_id=12172	chr7	142796997	142797047	50
gene_symbol=TRBJ2-5;ensembl_gene_id=ENSG00000211769;ensembl_tx=ENST00000390417;ensembl_tx_exon=ENST00000390417:1;entrez_geneID=28624;hgnc_id=12173	chr7	142797118	142797166	48
gene_symbol=TRBJ2-6;ensembl_gene_id=ENSG00000211770;ensembl_tx=ENST00000390418;ensembl_tx_exon=ENST00000390418:1;entrez_geneID=28623;hgnc_id=12174	chr7	142797238	142797291	53
gene_symbol=TRBJ2-7;ensembl_gene_id=ENSG00000211771;ensembl_tx=ENST00000390419;ensembl_tx_exon=ENST00000390419:1;entrez_geneID=28622;hgnc_id=12175	chr7	142797455	142797502	47
gene_symbol=TRBC2;ensembl_gene_id=ENSG00000211772;ensembl_tx=ENST00000466254;ensembl_tx_exon=ENST00000466254:1,ENST00000466254:2,ENST00000466254:3,ENST00000466254:4;entrez_geneID=28638;hgnc_id=12157	chr7	142801040	142802529	1489
gene_symbol=TRBV30;ensembl_gene_id=ENSG00000237254;ensembl_tx=ENST00000417977;ensembl_tx_exon=ENST00000417977:1,ENST00000417977:2;entrez_geneID=28557;hgnc_id=12214	chr7	142812585	142813287	702
TRBV4-3	chr7_KI270803v1_alt	324561	325014	453
TRBV6-9	chr7_KI270803v1_alt	510990	511422	432
TRBV7-8	chr7_KI270803v1_alt	515605	516088	483
TRBV5-8	chr7_KI270803v1_alt	523822	524288	466
gene_symbol=TRAV1-1;ensembl_gene_id=ENSG00000255569;ensembl_tx=ENST00000542354;ensembl_tx_exon=ENST00000542354:1,ENST00000542354:2;entrez_geneID=28693;hgnc_id=12101	chr14	21621903	21622567	664
gene_symbol=TRAV1-2;ensembl_gene_id=ENSG00000256553;ensembl_tx=ENST00000390423;ensembl_tx_exon=ENST00000390423:1,ENST00000390423:2;entrez_geneID=28692;hgnc_id=12102	chr14	21642972	21643586	614
gene_symbol=TRAV2;ensembl_gene_id=ENSG00000211776;ensembl_tx=ENST00000390424;ensembl_tx_exon=ENST00000390424:1,ENST00000390424:2;entrez_geneID=28691;hgnc_id=12116	chr14	21712330	21712843	513
gene_symbol=TRAV3;ensembl_gene_id=ENSG00000211777;ensembl_tx=ENST00000390425;ensembl_tx_exon=ENST00000390425:1,ENST00000390425:2;entrez_geneID=28690;hgnc_id=12128	chr14	21723888	21724321	433
gene_symbol=TRAV4;ensembl_gene_id=ENSG00000211778;ensembl_tx=ENST00000390426;ensembl_tx_exon=ENST00000390426:1,ENST00000390426:2;entrez_geneID=28689;hgnc_id=12140	chr14	21736218	21736982	764
gene_symbol=TRAV5;ensembl_gene_id=ENSG00000211779;ensembl_tx=ENST00000390427;ensembl_tx_exon=ENST00000390427:1,ENST00000390427:2;entrez_geneID=28688;hgnc_id=12143	chr14	21749189	21749705	516
gene_symbol=TRAV6;ensembl_gene_id=ENSG00000211780;ensembl_tx=ENST00000390428;ensembl_tx_exon=ENST00000390428:1,ENST00000390428:2;entrez_geneID=6956;hgnc_id=12144	chr14	21768495	21769080	585
gene_symbol=TRAV7;ensembl_gene_id=ENSG00000211781;ensembl_tx=ENST00000390429;ensembl_tx_exon=ENST00000390429:1,ENST00000390429:2;entrez_geneID=28686;hgnc_id=12145	chr14	21782992	21783503	511
gene_symbol=TRAV8-1;ensembl_gene_id=ENSG00000211782;ensembl_tx=ENST00000390430;ensembl_tx_exon=ENST00000390430:1,ENST00000390430:2;entrez_geneID=28685;hgnc_id=12146	chr14	21797418	21797886	468
gene_symbol=TRAV9-1;ensembl_gene_id=ENSG00000211783;ensembl_tx=ENST00000390431;ensembl_tx_exon=ENST00000390431:1,ENST00000390431:2;entrez_geneID=28678;hgnc_id=12153	chr14	21811501	21811977	476
gene_symbol=TRAV10;ensembl_gene_id=ENSG00000211784;ensembl_tx=ENST00000390432;ensembl_tx_exon=ENST00000390432:1,ENST00000390432:2;entrez_geneID=28676;hgnc_id=12103	chr14	21825507	21826075	568
gene_symbol=TRAV12-1;ensembl_gene_id=ENSG00000211785;ensembl_tx=ENST00000390433;ensembl_tx_exon=ENST00000390433:1,ENST00000390433:2;entrez_geneID=28674;hgnc_id=12105	chr14	21841242	21841774	532
gene_symbol=TRAV8-2;ensembl_gene_id=ENSG00000211786;ensembl_tx=ENST00000390434;ensembl_tx_exon=ENST00000390434:1,ENST00000390434:2;entrez_geneID=28684;hgnc_id=12147	chr14	21846761	21847221	460
gene_symbol=TRAV8-3;ensembl_gene_id=ENSG00000211787;ensembl_tx=ENST00000390435;ensembl_tx_exon=ENST00000390435:1,ENST00000390435:2;entrez_geneID=28683;hgnc_id=12148	chr14	21852557	21853006	449
gene_symbol=TRAV13-1;ensembl_gene_id=ENSG00000211788;ensembl_tx=ENST00000390436;ensembl_tx_exon=ENST00000390436:1,ENST00000390436:2;entrez_geneID=28671;hgnc_id=12108	chr14	21868861	21869365	504
gene_symbol=TRAV12-2;ensembl_gene_id=ENSG00000211789;ensembl_tx=ENST00000390437;ensembl_tx_exon=ENST00000390437:1,ENST00000390437:2;entrez_geneID=28673;hgnc_id=12106	chr14	21887958	21888502	544
gene_symbol=TRAV8-4;ensembl_gene_id=ENSG00000211790;ensembl_tx=ENST00000390438;ensembl_tx_exon=ENST00000390438:1,ENST00000390438:2;entrez_geneID=28682;hgnc_id=12149	chr14	21894560	21895030	470
gene_symbol=TRAV13-2;ensembl_gene_id=ENSG00000211791;ensembl_tx=ENST00000390439;ensembl_tx_exon=ENST00000390439:1,ENST00000390439:2;entrez_geneID=28670;hgnc_id=12109	chr14	21918257	21918756	499
gene_symbol=TRAV14DV4;ensembl_gene_id=ENSG00000211792;ensembl_tx=ENST00000390440;ensembl_tx_exon=ENST00000390440:1,ENST00000390440:2;entrez_geneID=28669;hgnc_id=12110	chr14	21924137	21924651	514
gene_symbol=TRAV9-2;ensembl_gene_id=ENSG00000211793;ensembl_tx=ENST00000390441;ensembl_tx_exon=ENST00000390441:1,ENST00000390441:2;entrez_geneID=28677;hgnc_id=12154	chr14	21941183	21941657	474
gene_symbol=TRAV12-3;ensembl_gene_id=ENSG00000211794;ensembl_tx=ENST00000390442;ensembl_tx_exon=ENST00000390442:1,ENST00000390442:2;entrez_geneID=28672;hgnc_id=12107	chr14	21965506	21966061	555
gene_symbol=TRAV8-6;ensembl_gene_id=ENSG00000211795;ensembl_tx=ENST00000390443;ensembl_tx_exon=ENST00000390443:1,ENST00000390443:2;entrez_geneID=28680;hgnc_id=12151	chr14	21978678	21979120	442
gene_symbol=TRAV16;ensembl_gene_id=ENSG00000211796;ensembl_tx=ENST00000390444;ensembl_tx_exon=ENST00000390444:1,ENST00000390444:2;entrez_geneID=28667;hgnc_id=12112	chr14	21990495	21990938	443
gene_symbol=TRAV17;ensembl_gene_id=ENSG00000211797;ensembl_tx=ENST00000390445;ensembl_tx_exon=ENST00000390445:1,ENST00000390445:2;entrez_geneID=28666;hgnc_id=12113	chr14	21997685	21998168	483
gene_symbol=TRAV18;ensembl_gene_id=ENSG00000211798;ensembl_tx=ENST00000390446;ensembl_tx_exon=ENST00000390446:1,ENST00000390446:2;entrez_geneID=28665;hgnc_id=12114	chr14	22003210	22003673	463
gene_symbol=TRAV19;ensembl_gene_id=ENSG00000211799;ensembl_tx=ENST00000390447;ensembl_tx_exon=ENST00000390447:1,ENST00000390447:2;entrez_geneID=28664;hgnc_id=12115	chr14	22007628	22008181	553
gene_symbol=TRAV20;ensembl_gene_id=ENSG00000211800;ensembl_tx=ENST00000390448;ensembl_tx_exon=ENST00000390448:1,ENST00000390448:2;entrez_geneID=28663;hgnc_id=12117	chr14	22040662	22041153	491
gene_symbol=TRAV21;ensembl_gene_id=ENSG00000211801;ensembl_tx=ENST00000390449;ensembl_tx_exon=ENST00000390449:1,ENST00000390449:2;entrez_geneID=28662;hgnc_id=12118	chr14	22052520	22053056	536
gene_symbol=TRAV22;ensembl_gene_id=ENSG00000211802;ensembl_tx=ENST00000390450;ensembl_tx_exon=ENST00000390450:1,ENST00000390450:2;entrez_geneID=28661;hgnc_id=12119	chr14	22070689	22071208	519
gene_symbol=TRAV23DV6;ensembl_gene_id=ENSG00000211803;ensembl_tx=ENST00000390451;ensembl_tx_exon=ENST00000390451:1,ENST00000390451:2;entrez_geneID=28660;hgnc_id=12120	chr14	22086451	22086961	510
gene_symbol=TRDV1;ensembl_gene_id=ENSG00000211804;ensembl_tx=ENST00000390452,ENST00000621643;ensembl_tx_exon=ENST00000390452:1,ENST00000390452:2,ENST00000621643:1;entrez_geneID=28518;hgnc_id=12262	chr14	22096049	22096619	570
gene_symbol=TRAV24;ensembl_gene_id=ENSG00000211805;ensembl_tx=ENST00000390453;ensembl_tx_exon=ENST00000390453:1,ENST00000390453:2;entrez_geneID=28659;hgnc_id=12121	chr14	22105342	22105846	504
gene_symbol=TRAV25;ensembl_gene_id=ENSG00000211806;ensembl_tx=ENST00000390454;ensembl_tx_exon=ENST00000390454:1,ENST00000390454:2;entrez_geneID=28658;hgnc_id=12122	chr14	22112422	22113031	609
gene_symbol=TRAV26-1;ensembl_gene_id=ENSG00000211807;ensembl_tx=ENST00000390455;ensembl_tx_exon=ENST00000390455:1,ENST00000390455:2;entrez_geneID=28657;hgnc_id=12123	chr14	22123526	22124285	759
gene_symbol=TRAV27;ensembl_gene_id=ENSG00000211809;ensembl_tx=ENST00000390457;ensembl_tx_exon=ENST00000390457:1,ENST00000390457:2;entrez_geneID=28655;hgnc_id=12125	chr14	22148091	22148633	542
gene_symbol=TRAV29DV5;ensembl_gene_id=ENSG00000211810;ensembl_tx=ENST00000390458;ensembl_tx_exon=ENST00000390458:1,ENST00000390458:2;entrez_geneID=28653;hgnc_id=12127	chr14	22163348	22163870	522
gene_symbol=TRAV30;ensembl_gene_id=ENSG00000259092;ensembl_tx=ENST00000557168;ensembl_tx_exon=ENST00000557168:1,ENST00000557168:2;entrez_geneID=28652;hgnc_id=12129	chr14	22168428	22168988	560
gene_symbol=TRAV26-2;ensembl_gene_id=ENSG00000211812;ensembl_tx=ENST00000390460;ensembl_tx_exon=ENST00000390460:1,ENST00000390460:2;entrez_geneID=28656;hgnc_id=12124	chr14	22202582	22203368	786
gene_symbol=TRAV34;ensembl_gene_id=ENSG00000211813;ensembl_tx=ENST00000390461;ensembl_tx_exon=ENST00000390461:1,ENST00000390461:2;entrez_geneID=28648;hgnc_id=12133	chr14	22207533	22208129	596
gene_symbol=TRAV35;entrez_geneID=28647;hgnc_id=12134	chr14	22221895	22222475	580
gene_symbol=TRAV36DV7;ensembl_gene_id=ENSG00000211815;ensembl_tx=ENST00000390463;ensembl_tx_exon=ENST00000390463:1,ENST00000390463:2;entrez_geneID=28646;hgnc_id=12135	chr14	22226761	22227254	493
gene_symbol=TRAV38-1;ensembl_gene_id=ENSG00000211816;ensembl_tx=ENST00000390464;ensembl_tx_exon=ENST00000390464:1,ENST00000390464:2;entrez_geneID=28644;hgnc_id=12137	chr14	22271970	22272563	593
gene_symbol=TRAV38-2DV8;ensembl_gene_id=ENSG00000211817;ensembl_tx=ENST00000390465;ensembl_tx_exon=ENST00000390465:1,ENST00000390465:2;entrez_geneID=28643;hgnc_id=12138	chr14	22281150	22281748	598
gene_symbol=TRAV39;ensembl_gene_id=ENSG00000211818;ensembl_tx=ENST00000390466;ensembl_tx_exon=ENST00000390466:1,ENST00000390466:2;entrez_geneID=28642;hgnc_id=12139	chr14	22304053	22304553	500
gene_symbol=TRAV40;ensembl_gene_id=ENSG00000211819;ensembl_tx=ENST00000390467;ensembl_tx_exon=ENST00000390467:1,ENST00000390467:2;entrez_geneID=28641;hgnc_id=12141	chr14	22314489	22314919	430
gene_symbol=TRAV41;ensembl_gene_id=ENSG00000211820;ensembl_tx=ENST00000390468;ensembl_tx_exon=ENST00000390468:1,ENST00000390468:2;entrez_geneID=28640;hgnc_id=12142	chr14	22320187	22320691	504
gene_symbol=TRDV2;ensembl_gene_id=ENSG00000211821;ensembl_tx=ENST00000390469;ensembl_tx_exon=ENST00000390469:1,ENST00000390469:2;entrez_geneID=28517;hgnc_id=12263	chr14	22422545	22423042	497
gene_symbol=TRDD1;ensembl_gene_id=ENSG00000223997;ensembl_tx=ENST00000415118;ensembl_tx_exon=ENST00000415118:1;entrez_geneID=28525;hgnc_id=12254	chr14	22438546	22438554	8
gene_symbol=TRDD2;ensembl_gene_id=ENSG00000237235;ensembl_tx=ENST00000434970;ensembl_tx_exon=ENST00000434970:1;entrez_geneID=28524;hgnc_id=12255	chr14	22439006	22439015	9
gene_symbol=TRDD3;ensembl_gene_id=ENSG00000228985;ensembl_tx=ENST00000448914;ensembl_tx_exon=ENST00000448914:1;entrez_geneID=28523;hgnc_id=12256	chr14	22449112	22449125	13
gene_symbol=TRDJ1;ensembl_gene_id=ENSG00000211825;ensembl_tx=ENST00000390473;ensembl_tx_exon=ENST00000390473:1;entrez_geneID=28522;hgnc_id=12257	chr14	22450088	22450139	51
gene_symbol=TRDJ4;ensembl_gene_id=ENSG00000211826;ensembl_tx=ENST00000390474;ensembl_tx_exon=ENST00000390474:1;entrez_geneID=28519;hgnc_id=12260	chr14	22455248	22455296	48
gene_symbol=TRDJ2;ensembl_gene_id=ENSG00000211827;ensembl_tx=ENST00000390475;ensembl_tx_exon=ENST00000390475:1;entrez_geneID=28521;hgnc_id=12258	chr14	22456688	22456742	54
gene_symbol=TRDJ3;ensembl_gene_id=ENSG00000211828;ensembl_tx=ENST00000390476;ensembl_tx_exon=ENST00000390476:1;entrez_geneID=28520;hgnc_id=12259	chr14	22459097	22459156	59
gene_symbol=TRDC;ensembl_gene_id=ENSG00000211829;ensembl_tx=ENST00000390477;ensembl_tx_exon=ENST00000390477:1,ENST00000390477:2,ENST00000390477:3;entrez_geneID=28526;hgnc_id=12253	chr14	22462931	22466577	3646
gene_symbol=TRDV3;ensembl_gene_id=ENSG00000256590;ensembl_tx=ENST00000535880;ensembl_tx_exon=ENST00000535880:1,ENST00000535880:2;entrez_geneID=28516;hgnc_id=12264	chr14	22469040	22469614	574
gene_symbol=TRAJ57;ensembl_gene_id=ENSG00000211834;ensembl_tx=ENST00000390482;ensembl_tx_exon=ENST00000390482:1;entrez_geneID=28698;hgnc_id=12089	chr14	22478871	22478934	63
gene_symbol=TRAJ56;ensembl_gene_id=ENSG00000211835;ensembl_tx=ENST00000390483;ensembl_tx_exon=ENST00000390483:1;entrez_geneID=28699;hgnc_id=12088	chr14	22479520	22479582	62
gene_symbol=TRAJ54;ensembl_gene_id=ENSG00000211836;ensembl_tx=ENST00000390484;ensembl_tx_exon=ENST00000390484:1;entrez_geneID=28701;hgnc_id=12086	chr14	22482286	22482346	60
gene_symbol=TRAJ53;ensembl_gene_id=ENSG00000211837;ensembl_tx=ENST00000390485;ensembl_tx_exon=ENST00000390485:1;entrez_geneID=28702;hgnc_id=12085	chr14	22483003	22483069	66
gene_symbol=TRAJ52;ensembl_gene_id=ENSG00000211838;ensembl_tx=ENST00000390486;ensembl_tx_exon=ENST00000390486:1;entrez_geneID=28703;hgnc_id=12084	chr14	22486227	22486296	69
gene_symbol=TRAJ50;ensembl_gene_id=ENSG00000211839;ensembl_tx=ENST00000390487;ensembl_tx_exon=ENST00000390487:1;entrez_geneID=28705;hgnc_id=12082	chr14	22488592	22488652	60
gene_symbol=TRAJ49;ensembl_gene_id=ENSG00000211840;ensembl_tx=ENST00000390488;ensembl_tx_exon=ENST00000390488:1;entrez_geneID=28706;hgnc_id=12080	chr14	22489487	22489543	56
gene_symbol=TRAJ48;ensembl_gene_id=ENSG00000211841;ensembl_tx=ENST00000390489;ensembl_tx_exon=ENST00000390489:1;entrez_geneID=28707;hgnc_id=12079	chr14	22490490	22490553	63
gene_symbol=TRAJ47;ensembl_gene_id=ENSG00000211842;ensembl_tx=ENST00000390490;ensembl_tx_exon=ENST00000390490:1;entrez_geneID=28708;hgnc_id=12078	chr14	22492850	22492907	57
gene_symbol=TRAJ46;ensembl_gene_id=ENSG00000211843;ensembl_tx=ENST00000390491;ensembl_tx_exon=ENST00000390491:1;entrez_geneID=28709;hgnc_id=12077	chr14	22493402	22493465	63
gene_symbol=TRAJ45;ensembl_gene_id=ENSG00000211844;ensembl_tx=ENST00000390492;ensembl_tx_exon=ENST00000390492:1;entrez_geneID=28710;hgnc_id=12076	chr14	22493924	22493990	66
gene_symbol=TRAJ44;ensembl_gene_id=ENSG00000211845;ensembl_tx=ENST00000390493;ensembl_tx_exon=ENST00000390493:1;entrez_geneID=28711;hgnc_id=12075	chr14	22494820	22494883	63
gene_symbol=TRAJ43;ensembl_gene_id=ENSG00000211846;ensembl_tx=ENST00000390494;ensembl_tx_exon=ENST00000390494:1;entrez_geneID=28712;hgnc_id=12074	chr14	22495912	22495966	54
gene_symbol=TRAJ42;ensembl_gene_id=ENSG00000211847;ensembl_tx=ENST00000390495;ensembl_tx_exon=ENST00000390495:1;entrez_geneID=28713;hgnc_id=12073	chr14	22496886	22496952	66
gene_symbol=TRAJ41;ensembl_gene_id=ENSG00000211848;ensembl_tx=ENST00000390496;ensembl_tx_exon=ENST00000390496:1;entrez_geneID=28714;hgnc_id=12072	chr14	22497656	22497718	62
gene_symbol=TRAJ40;ensembl_gene_id=ENSG00000211849;ensembl_tx=ENST00000390497;ensembl_tx_exon=ENST00000390497:1;entrez_geneID=28715;hgnc_id=12071	chr14	22499688	22499749	61
gene_symbol=TRAJ39;ensembl_gene_id=ENSG00000211850;ensembl_tx=ENST00000390498;ensembl_tx_exon=ENST00000390498:1;entrez_geneID=28716;hgnc_id=12069	chr14	22501600	22501663	63
gene_symbol=TRAJ38;ensembl_gene_id=ENSG00000211851;ensembl_tx=ENST00000390499;ensembl_tx_exon=ENST00000390499:1;entrez_geneID=28717;hgnc_id=12068	chr14	22502230	22502292	62
gene_symbol=TRAJ37;ensembl_gene_id=ENSG00000278661;ensembl_tx=ENST00000612375;ensembl_tx_exon=ENST00000612375:1;entrez_geneID=28718;hgnc_id=12067	chr14	22503749	22503814	65
gene_symbol=TRAJ36;ensembl_gene_id=ENSG00000276699;ensembl_tx=ENST00000614481;ensembl_tx_exon=ENST00000614481:1;entrez_geneID=28719;hgnc_id=12066	chr14	22505109	22505168	59
gene_symbol=TRAJ35;ensembl_gene_id=ENSG00000211854;ensembl_tx=ENST00000390502;ensembl_tx_exon=ENST00000390502:1;entrez_geneID=28720;hgnc_id=12065	chr14	22506643	22506702	59
gene_symbol=TRAJ34;ensembl_gene_id=ENSG00000211855;ensembl_tx=ENST00000390503;ensembl_tx_exon=ENST00000390503:1;entrez_geneID=28721;hgnc_id=12064	chr14	22507665	22507723	58
gene_symbol=TRAJ33;ensembl_gene_id=ENSG00000211856;ensembl_tx=ENST00000390504;ensembl_tx_exon=ENST00000390504:1;entrez_geneID=28722;hgnc_id=12063	chr14	22508601	22508658	57
gene_symbol=TRAJ32;ensembl_gene_id=ENSG00000211857;ensembl_tx=ENST00000390505;ensembl_tx_exon=ENST00000390505:1;entrez_geneID=28723;hgnc_id=12062	chr14	22509340	22509406	66
gene_symbol=TRAJ31;ensembl_gene_id=ENSG00000211858;ensembl_tx=ENST00000390506;ensembl_tx_exon=ENST00000390506:1;entrez_geneID=28724;hgnc_id=12061	chr14	22510967	22511024	57
gene_symbol=TRAJ30;ensembl_gene_id=ENSG00000211859;ensembl_tx=ENST00000390507;ensembl_tx_exon=ENST00000390507:1;entrez_geneID=28725;hgnc_id=12060	chr14	22512851	22512908	57
gene_symbol=TRAJ29;ensembl_gene_id=ENSG00000211860;ensembl_tx=ENST00000390508;ensembl_tx_exon=ENST00000390508:1;entrez_geneID=28726;hgnc_id=12058	chr14	22513938	22513998	60
gene_symbol=TRAJ28;ensembl_gene_id=ENSG00000211861;ensembl_tx=ENST00000390509;ensembl_tx_exon=ENST00000390509:1;entrez_geneID=28727;hgnc_id=12057	chr14	22515622	22515688	66
gene_symbol=TRAJ27;ensembl_gene_id=ENSG00000211862;ensembl_tx=ENST00000390510;ensembl_tx_exon=ENST00000390510:1;entrez_geneID=28728;hgnc_id=12056	chr14	22516272	22516331	59
gene_symbol=TRAJ26;ensembl_gene_id=ENSG00000211863;ensembl_tx=ENST00000390511;ensembl_tx_exon=ENST00000390511:1;entrez_geneID=28729;hgnc_id=12055	chr14	22518445	22518505	60
gene_symbol=TRAJ24;ensembl_gene_id=ENSG00000211865;ensembl_tx=ENST00000390513;ensembl_tx_exon=ENST00000390513:1;entrez_geneID=28731;hgnc_id=12053	chr14	22519968	22520031	63
gene_symbol=TRAJ23;ensembl_gene_id=ENSG00000211866;ensembl_tx=ENST00000390514;ensembl_tx_exon=ENST00000390514:1;entrez_geneID=28732;hgnc_id=12052	chr14	22520415	22520478	63
gene_symbol=TRAJ22;ensembl_gene_id=ENSG00000211867;ensembl_tx=ENST00000390515;ensembl_tx_exon=ENST00000390515:1;entrez_geneID=28733;hgnc_id=12051	chr14	22522039	22522102	63
gene_symbol=TRAJ21;ensembl_gene_id=ENSG00000211868;ensembl_tx=ENST00000390516;ensembl_tx_exon=ENST00000390516:1;entrez_geneID=28734;hgnc_id=12050	chr14	22523599	22523654	55
gene_symbol=TRAJ20;ensembl_gene_id=ENSG00000211869;ensembl_tx=ENST00000390517;ensembl_tx_exon=ENST00000390517:1;entrez_geneID=28735;hgnc_id=12049	chr14	22524324	22524381	57
gene_symbol=TRAJ18;ensembl_gene_id=ENSG00000211871;ensembl_tx=ENST00000390519;ensembl_tx_exon=ENST00000390519:1;entrez_geneID=28737;hgnc_id=12046	chr14	22525649	22525715	66
gene_symbol=TRAJ17;ensembl_gene_id=ENSG00000211872;ensembl_tx=ENST00000390520;ensembl_tx_exon=ENST00000390520:1;entrez_geneID=28738;hgnc_id=12045	chr14	22526843	22526906	63
gene_symbol=TRAJ16;ensembl_gene_id=ENSG00000211873;ensembl_tx=ENST00000390521;ensembl_tx_exon=ENST00000390521:1;entrez_geneID=28739;hgnc_id=12044	chr14	22528526	22528586	60
gene_symbol=TRAJ15;entrez_geneID=28740;hgnc_id=12043	chr14	22529628	22529688	60
gene_symbol=TRAJ14;ensembl_gene_id=ENSG00000211875;ensembl_tx=ENST00000390523;ensembl_tx_exon=ENST00000390523:1;entrez_geneID=28741;hgnc_id=12042	chr14	22530326	22530378	52
gene_symbol=TRAJ13;ensembl_gene_id=ENSG00000211876;ensembl_tx=ENST00000390524;ensembl_tx_exon=ENST00000390524:1;entrez_geneID=28742;hgnc_id=12041	chr14	22531075	22531138	63
gene_symbol=TRAJ12;ensembl_gene_id=ENSG00000211877;ensembl_tx=ENST00000390525;ensembl_tx_exon=ENST00000390525:1;entrez_geneID=28743;hgnc_id=12040	chr14	22531938	22531998	60
gene_symbol=TRAJ11;ensembl_gene_id=ENSG00000211878;ensembl_tx=ENST00000390526;ensembl_tx_exon=ENST00000390526:1;entrez_geneID=28744;hgnc_id=12039	chr14	22532501	22532561	60
gene_symbol=TRAJ10;ensembl_gene_id=ENSG00000211879;ensembl_tx=ENST00000390527;ensembl_tx_exon=ENST00000390527:1;entrez_geneID=28745;hgnc_id=12038	chr14	22533496	22533560	64
gene_symbol=TRAJ9;ensembl_gene_id=ENSG00000211880;ensembl_tx=ENST00000390528;ensembl_tx_exon=ENST00000390528:1;entrez_geneID=28746;hgnc_id=12097	chr14	22535553	22535614	61
gene_symbol=TRAJ8;entrez_geneID=28747;hgnc_id=12096	chr14	22536144	22536204	60
gene_symbol=TRAJ7;ensembl_gene_id=ENSG00000211882;ensembl_tx=ENST00000390530;ensembl_tx_exon=ENST00000390530:1;entrez_geneID=28748;hgnc_id=12095	chr14	22537621	22537680	59
gene_symbol=TRAJ6;ensembl_gene_id=ENSG00000211883;ensembl_tx=ENST00000390531;ensembl_tx_exon=ENST00000390531:1;entrez_geneID=28749;hgnc_id=12092	chr14	22539072	22539134	62
gene_symbol=TRAJ5;ensembl_gene_id=ENSG00000211884;ensembl_tx=ENST00000390532;ensembl_tx_exon=ENST00000390532:1;entrez_geneID=28750;hgnc_id=12081	chr14	22540246	22540306	60
gene_symbol=TRAJ4;ensembl_gene_id=ENSG00000211885;ensembl_tx=ENST00000390533;ensembl_tx_exon=ENST00000390533:1;entrez_geneID=28751;hgnc_id=12070	chr14	22542198	22542261	63
gene_symbol=TRAJ3;ensembl_gene_id=ENSG00000211886;ensembl_tx=ENST00000390534;ensembl_tx_exon=ENST00000390534:1;entrez_geneID=28752;hgnc_id=12059	chr14	22543178	22543240	62
gene_symbol=TRA,TRAC;ClinVar_alleleID=75335;disease_name=T-cell_receptor_alpha/beta_deficiency;ensembl_gene_id=ENSG00000277734;ensembl_tx=ENST00000611116;ensembl_tx_exon=ENST00000611116:1,ENST00000611116:2,ENST00000611116:3;entrez_gene_id=6955,28755;entrez_geneID=28755;hgnc_id=12029;rsID=397514259	chr14	22547505	22552132	4627
