# Supplementary material for: High-sensitive spatially resolved T cell receptor sequencing with SPTCR-seq
Source: Nat Commun. 2023 Nov 16;14:7432. doi: 10.1038/s41467-023-43201-6 (PMC10654577; doi:10.1038/s41467-023-43201-6)
Supplement: Supplementary file 7 — Source Data [file 41467_2023_43201_MOESM7_ESM.xlsx]

## Sheet: Fig 2f
sample	Histology_IVY	mean	.group
248_T	IVY_CT	26.3346	1
248_T	IVY_CThbv	36.0822	1
248_T	IVY_CTmvp	40.7652	1
248_T	IVY_CTpan	32.1059	1
248_T	IVY_CTpnz	25.5762	1
248_T	IVY_IT	37.4403	1
248_T	IVY_LE	35.6966	1
248_T	IVY_Necrosis	1.2459	1
259_T	IVY_CT	54.1658	2
259_T	IVY_CThbv	102.597	2
259_T	IVY_CTmvp	28.5305	2
259_T	IVY_CTpan	41.0287	2
259_T	IVY_CTpnz	60.617	2
259_T	IVY_IT	46.3518	2
259_T	IVY_LE	56.9245	2
259_T	IVY_Necrosis	0.630137	2
260_T	IVY_CT	5.15242	3
260_T	IVY_CThbv	2.1087	3
260_T	IVY_CTmvp	1.63229	3
260_T	IVY_CTpan	2.18254	3
260_T	IVY_CTpnz	2.23641	3
260_T	IVY_IT	3.17973	3
260_T	IVY_LE	1.88745	3
260_T	IVY_Necrosis	0.366667	3
269_T	IVY_CT	1.61905	4
269_T	IVY_CThbv	2.4375	4
269_T	IVY_CTmvp	6.51661	4
269_T	IVY_CTpan	1.58904	4
269_T	IVY_CTpnz	4.69231	4
269_T	IVY_IT	2.85892	4
269_T	IVY_LE	6.09524	4
269_T	IVY_Necrosis	0.138462	4
275_T	IVY_CT	37.9715	5
275_T	IVY_CThbv	59.0417	5
275_T	IVY_CTmvp	36.7673	5
275_T	IVY_CTpan	41.1586	5
275_T	IVY_CTpnz	51.8663	5
275_T	IVY_IT	39.2661	5
275_T	IVY_LE	36.2292	5
275_T	IVY_Necrosis	8.57333	5
296_T	IVY_CT	53.8856	6
296_T	IVY_CThbv	32.5645	6
296_T	IVY_CTmvp	28.1445	6
296_T	IVY_CTpan	35.8812	6
296_T	IVY_CTpnz	110.639	6
296_T	IVY_IT	47.6695	6
296_T	IVY_LE	26.2048	6
296_T	IVY_Necrosis	57.2	6
304_T	IVY_CT	3	7
304_T	IVY_CThbv	6	7
304_T	IVY_CTmvp	18	7
304_T	IVY_CTpan	3.2	7
304_T	IVY_IT	7.2208	7
304_T	IVY_Necrosis	0.177419	7
313_T	IVY_CT	22.4038	8
313_T	IVY_CThbv	25.6604	8
313_T	IVY_CTmvp	26.7963	8
313_T	IVY_CTpan	25.9412	8
313_T	IVY_CTpnz	18.6765	8
313_T	IVY_IT	24.1021	8
313_T	IVY_LE	24.6	8
313_T	IVY_Necrosis	0.485714	8
334_T	IVY_CT	2.12987	9
334_T	IVY_CThbv	2.3125	9
334_T	IVY_CTmvp	2.54545	9
334_T	IVY_CTpan	2.58178	9
334_T	IVY_CTpnz	3.6307	9
334_T	IVY_IT	1.67618	9
334_T	IVY_LE	1.94444	9
334_T	IVY_Necrosis	0.0481928	9

## Sheet: Fig 2g
barcodes	Clonality_Index	TCR_UMI	number_clones	TCR_prams	sample
AAACAAGTATCTCCCA-1	0	40	20	Diverse	248_T
AAACACCAATAACTGC-1	0	43	17	Diverse	248_T
AAACAGAGCGACTCCT-1	2	38	18	Diverse	248_T
AAACAGCTTTCAGAAG-1	0	14	5	undetermined	248_T
AAACAGGGTCTATATT-1	0	6	3	undetermined	248_T
AAACCGGGTAGGTACC-1	1	79	31	Diverse	248_T
AAACCGTTCGTCCAGG-1	0	17	8	Diverse	248_T
AAACCTCATGAAGTTG-1	1	2	1	Clonal	248_T
AAACGAAGAACATACC-1	0	16	8	Diverse	248_T
AAACGAGACGGTTGAT-1	0	28	14	Diverse	248_T
AAACGGTTGCGAACTG-1	0	7	3	undetermined	248_T
AAACGTGTTCGCCCTA-1	0	42	14	Diverse	248_T
AAACTAACGTGGCGAC-1	0	0	0	NoTcell	248_T
AAACTCGGTTCGCAAT-1	0	48	24	Diverse	248_T
AAACTCGTGATATAAG-1	0	8	3	undetermined	248_T
AAACTGCTGGCTCCAA-1	0	28	14	Diverse	248_T
AAACTTAATTGCACGC-1	0	0	0	NoTcell	248_T
AAACTTGCAAACGTAT-1	0	84	31	Diverse	248_T
AAAGACCCAAGTCGCG-1	0	10	5	undetermined	248_T
AAAGACTGGGCGCTTT-1	0	4	2	undetermined	248_T
AAAGCTTGCCTACATA-1	0	51	17	Diverse	248_T
AAAGGCCCTATAATAC-1	0	44	15	Diverse	248_T
AAAGGCTACGGACCAT-1	0	67	31	Diverse	248_T
AAAGGCTCTCGCGCCG-1	0	74	37	Diverse	248_T
AAAGGGATGTAGCAAG-1	0	2	1	undetermined	248_T
AAAGGGCAGCTTGAAT-1	0	0	0	NoTcell	248_T
AAAGGTAAGCTGTACC-1	0	10	5	undetermined	248_T
AAAGTAGCATTGCTCA-1	0	44	21	Diverse	248_T
AAAGTCACTGATGTAA-1	0	10	5	undetermined	248_T
AAAGTCGACCCTCAGT-1	0	2	1	undetermined	248_T
AAAGTGTGATTTATCT-1	0	3	1	undetermined	248_T
AAAGTTGACTCCCGTA-1	0	4	2	undetermined	248_T
AAATAACCATACGGGA-1	0	44	20	Diverse	248_T
AAATAAGGTAGTGCCC-1	0	54	21	Diverse	248_T
AAATACCTATAAGCAT-1	1	92	34	Diverse	248_T
AAATAGCTTAGACTTT-1	0	50	25	Diverse	248_T
AAATAGGGTGCTATTG-1	0	59	25	Diverse	248_T
AAATCGTGTACCACAA-1	0	24	12	Diverse	248_T
AAATCTAGCCCTGCTA-1	0	6	3	undetermined	248_T
AAATGATTCGATCAGC-1	0	0	0	NoTcell	248_T
AAATGCTCGTTACGTT-1	0	12	5	undetermined	248_T
AAATGGCATGTCTTGT-1	0	0	0	NoTcell	248_T
AAATGGCCCGTGCCCT-1	0	14	7	Diverse	248_T
AAATGGTCAATGTGCC-1	0	0	0	NoTcell	248_T
AAATTAACGGGTAGCT-1	0	64	32	Diverse	248_T
AAATTACACGACTCTG-1	0	44	20	Diverse	248_T
AAATTACCTATCGATG-1	0	0	0	NoTcell	248_T
AAATTCCAGGTCCAAA-1	0	24	11	Diverse	248_T
AAATTGATAGTCCTTT-1	0	14	7	Diverse	248_T
AAATTTACCGAAATCC-1	0	21	10	Diverse	248_T
AAATTTGCGGGTGTGG-1	0	396	76	Diverse	248_T
AACAACTGGTAGTTGC-1	0	0	0	NoTcell	248_T
AACAATACATTGTCGA-1	0	30	15	Diverse	248_T
AACAATTACTCTACGC-1	0	64	31	Diverse	248_T
AACACACGCTCGCCGC-1	0	0	0	NoTcell	248_T
AACACGACTGTACTGA-1	0	36	18	Diverse	248_T
AACACGAGACGCGGCC-1	0	153	52	Diverse	248_T
AACACGCGGCCGCGAA-1	0	42	21	Diverse	248_T
AACAGCTGTGTGGCAA-1	0	64	20	Diverse	248_T
AACAGGAAATCGAATA-1	0	7	3	undetermined	248_T
AACAGGATGGGCCGCG-1	0	67	24	Diverse	248_T
AACATATCAACTGGTG-1	0	0	0	NoTcell	248_T
AACATCGATACGTCTA-1	0	22	11	Diverse	248_T
AACATTGAAGTTGATC-1	0	22	11	Diverse	248_T
AACATTGTGACTCGAG-1	0	0	0	NoTcell	248_T
AACCAAGACTTCTCTG-1	0	72	36	Diverse	248_T
AACCAGTATCACTCTT-1	0	8	4	undetermined	248_T
AACCATGGGATCGCTA-1	0	0	0	NoTcell	248_T
AACCCAGAGACGGAGA-1	0	63	25	Diverse	248_T
AACCCATCCCATGATC-1	0	8	4	undetermined	248_T
AACCCGACAACCCGTG-1	0	0	0	NoTcell	248_T
AACCCTACTGTCAATA-1	0	0	0	NoTcell	248_T
AACCCTGGTGGAACCA-1	0	12	3	undetermined	248_T
AACCGAGCTTGGTCAT-1	0	21	10	Diverse	248_T
AACCGCTAAGGGATGC-1	0	4	2	undetermined	248_T
AACCGTTGTGTTTGCT-1	0	8	4	undetermined	248_T
AACCTAAAGCCGTCCG-1	0	30	15	Diverse	248_T
AACCTTTAAATACGGT-1	0	0	0	NoTcell	248_T
AACCTTTACGACGTCT-1	0	10	5	undetermined	248_T
AACGATAATGCCGTAG-1	0	34	16	Diverse	248_T
AACGATAGAAGGGCCG-1	0	0	0	NoTcell	248_T
AACGATATGTCAACTG-1	0	46	23	Diverse	248_T
AACGCATGATCTGGGT-1	0	0	0	NoTcell	248_T
AACGCGACCTTGGGCG-1	0	40	20	Diverse	248_T
AACGCGGTCTCCAGCC-1	0	2	1	undetermined	248_T
AACGCTGTTGCTGAAA-1	0	8	4	undetermined	248_T
AACGGACGTACGTATA-1	0	51	23	Diverse	248_T
AACGGCCATCTCCGGT-1	0	16	8	Diverse	248_T
AACGTACTGTGGGTAC-1	0	40	20	Diverse	248_T
AACGTCAGACTAGTGG-1	0	0	0	NoTcell	248_T
AACGTGATGAAGGACA-1	0	24	12	Diverse	248_T
AACGTGCGAAAGTCTC-1	0	4	2	undetermined	248_T
AACTAGGCTTGGGTGT-1	0	55	21	Diverse	248_T
AACTCAAGTTAATTGC-1	0	1047	125	Diverse	248_T
AACTCCTAATCCCATG-1	0	46	22	Diverse	248_T
AACTCGATGGCGCAGT-1	0	0	0	NoTcell	248_T
AACTCTCAATAGAGCG-1	1	317	67	Diverse	248_T
AACTCTCAGTGTGCTC-1	0	56	28	Diverse	248_T
AACTGAGGTCAGCGTC-1	0	6	2	undetermined	248_T
AACTGATATTAGGCCT-1	0	4	2	undetermined	248_T
AACTGGGTCCCGACGT-1	0	33	16	Diverse	248_T
AACTGGTGTGGGCCTT-1	0	0	0	NoTcell	248_T
AACTTGCCCGTATGCA-1	0	32	12	Diverse	248_T
AACTTGCGTTCTCGCG-1	0	4	2	undetermined	248_T
AAGAAGGATCAGTTAG-1	0	15	5	undetermined	248_T
AAGACCCAACTGAACA-1	0	37	16	Diverse	248_T
AAGACTGCAAGCTACT-1	0	78	36	Diverse	248_T
AAGAGATGAATCGGTA-1	0	8	4	undetermined	248_T
AAGAGCTCTTTATCGG-1	0	0	0	NoTcell	248_T
AAGAGGATGTACGCGA-1	0	6	3	undetermined	248_T
AAGAGGCATGGATCGC-1	0	26	11	Diverse	248_T
AAGATGGCACCGGACC-1	0	37	14	Diverse	248_T
AAGATTGGCGGAACGT-1	1	36	16	Diverse	248_T
AAGCACCCTGCGTATC-1	0	6	3	undetermined	248_T
AAGCATACTCTCCTGA-1	1	74	25	Diverse	248_T
AAGCCGAAGCGGTTTA-1	0	10	4	undetermined	248_T
AAGCCGCCGTGAAATC-1	0	8	4	undetermined	248_T
AAGCGCAGGGCTTTGA-1	0	6	2	undetermined	248_T
AAGCGGCGTCATGGGT-1	0	0	0	NoTcell	248_T
AAGCGTCCCTCATCGA-1	0	28	14	Diverse	248_T
AAGCTAGATCGAGTAA-1	0	40	20	Diverse	248_T
AAGCTCGTGCCAAGTC-1	1	79	23	Diverse	248_T
AAGCTCTTTCATGGTG-1	0	40	17	Diverse	248_T
AAGGAGCGGTTGGTGC-1	0	30	15	Diverse	248_T
AAGGATGAGGGACCTC-1	0	13	6	Diverse	248_T
AAGGCGCGTAAAGCTT-1	0	0	0	NoTcell	248_T
AAGGCTGTGCTCATCG-1	0	4	2	undetermined	248_T
AAGGGAACGACTGGCT-1	1	16	8	Diverse	248_T
AAGGGACAGATTCTGT-1	0	48	24	Diverse	248_T
AAGGGACTATGCATTC-1	0	76	33	Diverse	248_T
AAGGTATCCTAATATA-1	0	12	5	undetermined	248_T
AAGGTGATAAACCAGC-1	0	20	10	Diverse	248_T
AAGTAGAAGACCGGGT-1	0	10	5	undetermined	248_T
AAGTAGTGACGCGAGG-1	0	0	0	NoTcell	248_T
AAGTCAATTGTCGTCA-1	1	8	4	Clonal	248_T
AAGTGACGACCGAATT-1	0	8	4	undetermined	248_T
AAGTGAGTCGGGTTTA-1	0	40	20	Diverse	248_T
AAGTGCCTTGACTGTA-1	0	26	13	Diverse	248_T
AAGTGCGTTAGAATCT-1	0	104	43	Diverse	248_T
AAGTGCTTCTCTATTG-1	0	0	0	NoTcell	248_T
AAGTGTTTGGAGACGG-1	0	38	19	Diverse	248_T
AAGTTCACTCCAAGCT-1	0	37	16	Diverse	248_T
AAGTTCAGTCTGCGTA-1	0	2	1	undetermined	248_T
AAGTTCGGCCAACAGG-1	0	10	3	undetermined	248_T
AAGTTTACTAATGGCA-1	4	1169	131	Diverse	248_T
AATAACAACGCTCGGC-1	0	10	3	undetermined	248_T
AATAACACTAGAACAA-1	0	43	17	Diverse	248_T
AATAAGTCCTCGAGAC-1	1	12	5	Clonal	248_T
AATACCGGAGGGCTGT-1	0	14	7	Diverse	248_T
AATAGAACAGAGTGGC-1	0	20	10	Diverse	248_T
AATAGAATCTGTTTCA-1	0	57	15	Diverse	248_T
AATAGCTACCGCGTGC-1	0	42	18	Diverse	248_T
AATAGTCCGTCCCGAC-1	0	42	21	Diverse	248_T
AATATCAAGGTCGGAT-1	0	8	4	undetermined	248_T
AATATCGAATCAATGC-1	0	10	5	undetermined	248_T
AATATCGAGGGTTCTC-1	0	4	1	undetermined	248_T
AATATTGGAGTATTGA-1	0	4	2	undetermined	248_T
AATCAGGTTTCATTTA-1	0	6	2	undetermined	248_T
AATCATGTAAAGACTC-1	0	0	0	NoTcell	248_T
AATCCAAGGGCCTGAG-1	0	3	1	undetermined	248_T
AATCCATGCAAGGGTG-1	0	7	3	undetermined	248_T
AATCGCCTCAGCGCCA-1	0	44	22	Diverse	248_T
AATCGGGACACTACGA-1	0	8	4	undetermined	248_T
AATCTAGGTTTACTTG-1	0	45	22	Diverse	248_T
AATCTATGCCGGAGCC-1	0	47	17	Diverse	248_T
AATCTCTACTGTGGTT-1	0	0	0	NoTcell	248_T
AATCTGGCTTTCTAGT-1	0	96	46	Diverse	248_T
AATCTGGGTAGACCCT-1	0	8	4	undetermined	248_T
AATGACAGCAATGTCT-1	1	36	13	Diverse	248_T
AATGACGTAGGATGTC-1	3	1293	154	Diverse	248_T
AATGACTGTCAGCCGG-1	0	0	0	NoTcell	248_T
AATGAGTTCGCATATG-1	0	6	3	undetermined	248_T
AATGATGATACGCTAT-1	0	44	22	Diverse	248_T
AATGATGCGACTCCTG-1	0	30	15	Diverse	248_T
AATGCAACCGGGTACC-1	0	23	11	Diverse	248_T
AATGCACCAAGCAATG-1	0	50	23	Diverse	248_T
AATGGTCCACCGTTCA-1	0	57	21	Diverse	248_T
AATGGTTCTCACAAGC-1	1	6	3	Clonal	248_T
AATGTGCCCGAGGTGT-1	1	120	37	Diverse	248_T
AATGTGCTAATCTGAG-1	0	22	11	Diverse	248_T
AATTAAAGGTCGGCGT-1	0	149	42	Diverse	248_T
AATTAACGGATTTCCA-1	0	22	11	Diverse	248_T
AATTAGCGCTGCAGCG-1	0	57	20	Diverse	248_T
AATTCATAAGGGATCT-1	0	20	7	Diverse	248_T
AATTCCAAGCATGTAC-1	1	82	27	Diverse	248_T
AATTCTAGAGTTAGGC-1	0	53	20	Diverse	248_T
AATTGAACGCTCTGGT-1	0	80	25	Diverse	248_T
AATTTGGGACATAGTA-1	0	30	15	Diverse	248_T
AATTTGGTTCCAAAGA-1	0	89	36	Diverse	248_T
ACAAACCATGCGTCCT-1	0	0	0	NoTcell	248_T
ACAAACCGACAAGGCG-1	0	8	4	undetermined	248_T
ACAAATCGCACCGAAT-1	0	2	1	undetermined	248_T
ACAAATGGTAGTGTTT-1	0	66	33	Diverse	248_T
ACAAATTCAGATCTGA-1	0	50	22	Diverse	248_T
ACAACAGCATGAGCTA-1	0	38	16	Diverse	248_T
ACAACGGTCCCTGCGA-1	0	0	0	NoTcell	248_T
ACAAGCAGTGCCTAGC-1	0	63	27	Diverse	248_T
ACAAGGAAATCCGCCC-1	0	46	21	Diverse	248_T
ACAAGGACAAGAGGTT-1	0	0	0	NoTcell	248_T
ACAAGGGCAGGCTCTG-1	1	20	8	Diverse	248_T
ACAATAGTCGTACGTT-1	0	44	21	Diverse	248_T
ACAATCCATTTAAACC-1	0	44	22	Diverse	248_T
ACAATGAATACGGAGA-1	0	25	8	Diverse	248_T
ACAATTGTGTCTCTTT-1	0	0	0	NoTcell	248_T
ACAATTTAGGAGGCTC-1	0	40	20	Diverse	248_T
ACAATTTGAGCAGTGG-1	0	12	6	Diverse	248_T
ACACAAAGACGGGTGG-1	0	0	0	NoTcell	248_T
ACACACCAGGACCAGT-1	2	56	27	Diverse	248_T
ACACACTTTCTACACG-1	0	10	2	undetermined	248_T
ACACATGATCAAATCT-1	0	7	3	undetermined	248_T
ACACCACATAATTAGC-1	0	80	32	Diverse	248_T
ACACCCAGCATGCAGC-1	0	0	0	NoTcell	248_T
ACACCCGAGAAATCCG-1	0	0	0	NoTcell	248_T
ACACCGGTCTGACCGC-1	0	2	1	undetermined	248_T
ACACCTTAAGTAGGGC-1	0	4	2	undetermined	248_T
ACACGAGACTCCTTCT-1	0	12	3	undetermined	248_T
ACACGGCACTATGCAT-1	0	65	28	Diverse	248_T
ACACGGGAACTTAGGG-1	0	16	8	Diverse	248_T
ACACTGATCAAGGTGT-1	1	2	1	Clonal	248_T
ACAGAACTGAGAACAA-1	0	34	17	Diverse	248_T
ACAGATTAGGTTAGTG-1	0	0	0	NoTcell	248_T
ACAGCATAGAGCCAGT-1	0	24	12	Diverse	248_T
ACAGCGCACCCGCAGC-1	0	24	12	Diverse	248_T
ACAGGCTTGCCCGACT-1	0	2	1	undetermined	248_T
ACAGGTGGAGGTGAGG-1	0	130	54	Diverse	248_T
ACAGTAATACAACTTG-1	0	33	13	Diverse	248_T
ACAGTATACCGTGGGA-1	0	8	3	undetermined	248_T
ACATAAGTCGTGGTGA-1	0	28	14	Diverse	248_T
ACATAATAAGGCGGTG-1	0	40	20	Diverse	248_T
ACATCAGCTGGGACGC-1	0	60	18	Diverse	248_T
ACATCCCGGCCATACG-1	1	112	50	Diverse	248_T
ACATCCTGGTAACTGT-1	0	15	5	undetermined	248_T
ACATCGATCGTTTACC-1	0	50	19	Diverse	248_T
ACATCGGTCAGCCGCG-1	0	40	18	Diverse	248_T
ACATCGTATGCAATGG-1	0	16	8	Diverse	248_T
ACATCGTTAACCTAGT-1	0	0	0	NoTcell	248_T
ACATCTCAACGCGTAA-1	0	6	2	undetermined	248_T
ACATGGCGCCAAAGTA-1	0	24	12	Diverse	248_T
ACATTAGTTTATATCC-1	0	68	31	Diverse	248_T
ACCAAACACCCAGCGA-1	0	39	18	Diverse	248_T
ACCAACACCACACACT-1	0	46	22	Diverse	248_T
ACCAACGCTTATTTAT-1	0	62	17	Diverse	248_T
ACCAAGAACGCGTGTC-1	0	6	3	undetermined	248_T
ACCAATATGCAAGTTA-1	0	63	31	Diverse	248_T
ACCACAACTCAGAACA-1	0	38	19	Diverse	248_T
ACCACAAGTTTCTATC-1	0	4	2	undetermined	248_T
ACCACCAATGTAACAA-1	0	26	13	Diverse	248_T
ACCACCCTCTCTTCTA-1	0	30	15	Diverse	248_T
ACCACGTGCAGCTATA-1	0	22	11	Diverse	248_T
ACCAGCCCGGTCTTTG-1	0	8	4	undetermined	248_T
ACCAGTGCCCGGTCAA-1	0	8	4	undetermined	248_T
ACCAGTGCGGGAGACG-1	0	0	0	NoTcell	248_T
ACCATATCCGCAATAA-1	0	0	0	NoTcell	248_T
ACCATCCGCCAACTAG-1	0	45	20	Diverse	248_T
ACCATCGTATATGGTA-1	0	3	1	undetermined	248_T
ACCCAACGCCCGTGGC-1	0	36	18	Diverse	248_T
ACCCACCTACATGCTC-1	0	28	14	Diverse	248_T
ACCCATCTTGAGGGTA-1	0	2	1	undetermined	248_T
ACCCGAGCGAAATTAC-1	0	18	9	Diverse	248_T
ACCCGATTGGTTCCGA-1	0	0	0	NoTcell	248_T
ACCCGGAAACTCCCAG-1	0	13	4	undetermined	248_T
ACCCGGATGACGCATC-1	0	26	13	Diverse	248_T
ACCCGGTTACACTTCC-1	1	57	25	Diverse	248_T
ACCCGTGTCATCAGTA-1	0	339	55	Diverse	248_T
ACCCTATAGGACTGAG-1	0	0	0	NoTcell	248_T
ACCCTATGCCATATCG-1	0	36	14	Diverse	248_T
ACCCTCCCTTGCTATT-1	0	0	0	NoTcell	248_T
ACCCTGGTAACGCCCT-1	0	11	3	undetermined	248_T
ACCCTTCATCTGCGAA-1	0	10	5	undetermined	248_T
ACCCTTTAGTTCTCCA-1	0	6	2	undetermined	248_T
ACCGAAAGGGCCCTGC-1	0	18	8	Diverse	248_T
ACCGAAGAGTCTGGTT-1	0	2	1	undetermined	248_T
ACCGACACATCTCCCA-1	0	24	12	Diverse	248_T
ACCGACTGAGTCCCAC-1	0	18	9	Diverse	248_T
ACCGCAATAACTGCCT-1	0	30	15	Diverse	248_T
ACCGCGGTGGAAGTCG-1	0	19	9	Diverse	248_T
ACCGGGCCTTTGTTGA-1	0	46	23	Diverse	248_T
ACCGGTCAGGTACACC-1	0	0	0	NoTcell	248_T
ACCGGTCTGAGTACGG-1	0	0	0	NoTcell	248_T
ACCGTGACCACGTGGG-1	0	38	19	Diverse	248_T
ACCGTTCCCGCTCTGA-1	0	6	3	undetermined	248_T
ACCTAAGTACCTTTCA-1	0	4	2	undetermined	248_T
ACCTAATCGACTTCCT-1	0	2	1	undetermined	248_T
ACCTACTATAAATCTA-1	0	0	0	NoTcell	248_T
ACCTCCGTTATTCACC-1	0	20	7	Diverse	248_T
ACCTCGAACTTATGCT-1	0	0	0	NoTcell	248_T
ACCTGCGTGTCATGTT-1	0	20	9	Diverse	248_T
ACGAAATGGGCGGCAC-1	0	14	7	Diverse	248_T
ACGACTGGTCATACTC-1	0	68	31	Diverse	248_T
ACGAGAACCCATCACG-1	0	26	13	Diverse	248_T
ACGAGATATTTGCTTA-1	0	10	3	undetermined	248_T
ACGAGGATACCACTCT-1	0	44	22	Diverse	248_T
ACGAGGTTTACAACGT-1	0	0	0	NoTcell	248_T
ACGAGTACGGATGCCC-1	1	136	45	Diverse	248_T
ACGATACATAGAACTA-1	0	30	15	Diverse	248_T
ACGATCATACATAGAG-1	0	18	9	Diverse	248_T
ACGATCATCTTGTAAA-1	0	0	0	NoTcell	248_T
ACGATGCATATGTTAT-1	0	38	19	Diverse	248_T
ACGATGGATCCGATGC-1	0	0	0	NoTcell	248_T
ACGCAAACTAATAGAT-1	0	38	19	Diverse	248_T
ACGCAATCACTACAGC-1	0	24	10	Diverse	248_T
ACGCATTCGTGAGTAC-1	0	2	1	undetermined	248_T
ACGCCAGATGATTTCT-1	0	4	2	undetermined	248_T
ACGCCGCTAGACGACC-1	0	30	15	Diverse	248_T
ACGCGAAGTCAGACGA-1	0	25	12	Diverse	248_T
ACGCGCTACACAGGGT-1	0	6	2	undetermined	248_T
ACGCGGGCCAAGGACA-1	0	34	17	Diverse	248_T
ACGCTAGTGATACACT-1	0	20	10	Diverse	248_T
ACGCTGTGAGGCGTAG-1	0	4	2	undetermined	248_T
ACGGAATTTAGCAAAT-1	0	0	0	NoTcell	248_T
ACGGACTCTCAAAGCG-1	0	4	2	undetermined	248_T
ACGGAGCGCAAATTAC-1	0	20	10	Diverse	248_T
ACGGATGGTGCGGATA-1	0	58	29	Diverse	248_T
ACGGCACTTGCTTGGG-1	0	10	5	undetermined	248_T
ACGGCCAACATGGACT-1	0	18	9	Diverse	248_T
ACGGCGACGATGGGAA-1	0	30	15	Diverse	248_T
ACGGCTGGATGTAGAA-1	0	36	17	Diverse	248_T
ACGGGAGTGTCGGCCC-1	0	37	17	Diverse	248_T
ACGGGCGTATGCGACA-1	0	0	0	NoTcell	248_T
ACGTACAGATTTCTCT-1	0	20	10	Diverse	248_T
ACGTACTTTGGCACGG-1	0	0	0	NoTcell	248_T
ACGTAGATTGCTGATG-1	2	40	20	Diverse	248_T
ACGTATTACTCCGATC-1	0	2	1	undetermined	248_T
ACGTGCGCCTCGTGCA-1	0	2	1	undetermined	248_T
ACGTTAATGTCGAAGA-1	0	19	7	Diverse	248_T
ACGTTAGATTTGCCCG-1	0	4	2	undetermined	248_T
ACGTTCCGCGCTCCGT-1	0	21	10	Diverse	248_T
ACGTTCGCAATCAATT-1	0	36	18	Diverse	248_T
ACGTTCGTTCAGGAAA-1	0	101	39	Diverse	248_T
ACGTTTAGTTGTGATC-1	0	26	13	Diverse	248_T
ACTAATACGTCAGGCG-1	0	12	5	undetermined	248_T
ACTACATCCCGACAAG-1	0	20	10	Diverse	248_T
ACTACCAGCTCTCTGG-1	0	0	0	NoTcell	248_T
ACTACCATCCGAGGGC-1	0	0	0	NoTcell	248_T
ACTACGCGTTAGAATT-1	0	45	18	Diverse	248_T
ACTAGTTGCGATCGTC-1	0	14	7	Diverse	248_T
ACTATATGCTGTGTTC-1	0	12	6	Diverse	248_T
ACTATGTCCAGCTGCC-1	0	14	7	Diverse	248_T
ACTATTCGTCCGTGGT-1	0	2	1	undetermined	248_T
ACTATTTCCGGGCCCA-1	0	54	26	Diverse	248_T
ACTCAACGAATGTATT-1	0	6	3	undetermined	248_T
ACTCAATAAAGGCACG-1	0	7	3	undetermined	248_T
ACTCAGACCTGCTTCT-1	0	274	55	Diverse	248_T
ACTCATGGCAGCCTTC-1	0	20	10	Diverse	248_T
ACTCCAATATCATCAT-1	0	32	16	Diverse	248_T
ACTCCCATTCCTAAAG-1	0	83	33	Diverse	248_T
ACTCCCGAATTCGTTT-1	1	62	26	Diverse	248_T
ACTCCCTAATGCTAAA-1	0	9	3	undetermined	248_T
ACTCCCTAGAATAGTA-1	0	78	37	Diverse	248_T
ACTCGTAACCCGTCCT-1	0	66	22	Diverse	248_T
ACTCGTCAGTAATCCC-1	0	50	25	Diverse	248_T
ACTCTCTGACTTAGGT-1	0	16	8	Diverse	248_T
ACTCTCTTATACACGA-1	0	46	23	Diverse	248_T
ACTCTTGTATAGTAAC-1	0	66	18	Diverse	248_T
ACTGAAACGCCGTTAG-1	0	18	5	undetermined	248_T
ACTGAATGGCGAAAGT-1	0	14	7	Diverse	248_T
ACTGATTTAGTGATTC-1	0	42	21	Diverse	248_T
ACTGCCCGCCATTCTC-1	0	34	15	Diverse	248_T
ACTGCCGTCGTAACTC-1	0	28	14	Diverse	248_T
ACTGCTCGGAAGGATG-1	0	4	2	undetermined	248_T
ACTGTACGATACACAT-1	0	45	16	Diverse	248_T
ACTGTAGCACTTTGGA-1	0	0	0	NoTcell	248_T
ACTGTATACGCGAGCA-1	0	14	7	Diverse	248_T
ACTGTCCAGGATTATA-1	1	83	28	Diverse	248_T
ACTGTCTTCTTTAGAA-1	0	63	25	Diverse	248_T
ACTGTGCTAGTAGATC-1	0	0	0	NoTcell	248_T
ACTTACCGGGCGCGCA-1	0	44	21	Diverse	248_T
ACTTACGCATCCACGC-1	0	36	16	Diverse	248_T
ACTTAGTACGACAAGA-1	0	0	0	NoTcell	248_T
ACTTATTAGGATCGGT-1	0	44	22	Diverse	248_T
ACTTATTTATGTGCCA-1	0	28	12	Diverse	248_T
ACTTCAGGCTGATCCC-1	0	20	10	Diverse	248_T
ACTTCGCCATACGCAC-1	0	2	1	undetermined	248_T
ACTTGACTCCCTCTTT-1	0	0	0	NoTcell	248_T
ACTTGGGACCCGGTGG-1	0	0	0	NoTcell	248_T
ACTTGTAGTCCCTTCA-1	0	48	24	Diverse	248_T
ACTTTACCCTCATGAA-1	0	58	22	Diverse	248_T
ACTTTCCTATAGCTTC-1	0	3	1	undetermined	248_T
ACTTTGACTGCATCCT-1	0	64	29	Diverse	248_T
ACTTTGGTCGTGCTCC-1	1	54	25	Diverse	248_T
AGAAATTATGACTCGC-1	0	84	28	Diverse	248_T
AGAACCCTCAATTGGG-1	0	44	22	Diverse	248_T
AGAACGTGGTACATTC-1	0	40	19	Diverse	248_T
AGAAGAGCGCCGTTCC-1	0	0	0	NoTcell	248_T
AGAAGGTACACTTCAC-1	0	14	5	undetermined	248_T
AGAAGGTTGCCGAATT-1	0	29	10	Diverse	248_T
AGAAGTGATTCGTGAT-1	0	30	15	Diverse	248_T
AGAATAAATCTTCAGG-1	0	4	2	undetermined	248_T
AGAATGCGGGTTCGGA-1	0	33	15	Diverse	248_T
AGACATAGATCCTTCC-1	0	4	2	undetermined	248_T
AGACCAAACCACACCT-1	0	10	5	undetermined	248_T
AGACCATGGGATACAA-1	0	51	17	Diverse	248_T
AGACCCACCGCTGATC-1	0	67	22	Diverse	248_T
AGACCCGCCCTCCTCG-1	0	0	0	NoTcell	248_T
AGACCGCTCCGCGGTT-1	0	0	0	NoTcell	248_T
AGACCGGGAAACCCTG-1	0	21	8	Diverse	248_T
AGACGAAGTGCCGGTC-1	0	32	16	Diverse	248_T
AGACGACGATGCCGCT-1	0	8	2	undetermined	248_T
AGACGGGCCGATTTAA-1	0	20	7	Diverse	248_T
AGACTAGCCTTCCAGA-1	0	0	0	NoTcell	248_T
AGACTGTTACCGGGTC-1	2	799	115	Diverse	248_T
AGAGAAACACCAGAAA-1	0	0	0	NoTcell	248_T
AGAGAACCGTCTAGGA-1	0	48	17	Diverse	248_T
AGAGAAGGAGTACAAT-1	0	16	7	Diverse	248_T
AGAGATCTCTAAAGCG-1	0	14	7	Diverse	248_T
AGAGCAGTTATGAGAC-1	0	42	21	Diverse	248_T
AGAGCGGGCTAATCAT-1	0	0	0	NoTcell	248_T
AGAGCGTACAAGCTCG-1	0	0	0	NoTcell	248_T
AGAGGCTTCGGAAACC-1	0	14	7	Diverse	248_T
AGAGTAAACTTCACTA-1	0	14	7	Diverse	248_T
AGAGTATAGTGTTACG-1	0	0	0	NoTcell	248_T
AGAGTTAGAGACCGAT-1	0	2	1	undetermined	248_T
AGATAACTTCAGGGCC-1	0	56	28	Diverse	248_T
AGATACCAGCACTTCA-1	0	24	12	Diverse	248_T
AGATACCGGTGTTCAC-1	0	244	70	Diverse	248_T
AGATACGACTTCATAT-1	0	0	0	NoTcell	248_T
AGATACTCAAGATCGA-1	0	0	0	NoTcell	248_T
AGATATAATACGACTA-1	0	0	0	NoTcell	248_T
AGATCGTGCATAAGAT-1	0	8	4	undetermined	248_T
AGATCTCAGGTGTGAT-1	0	0	0	NoTcell	248_T
AGATGACTCGCCCACG-1	0	8	3	undetermined	248_T
AGATGAGGGTTGCGAT-1	0	6	2	undetermined	248_T
AGATGCAAGACGTGCA-1	0	0	0	NoTcell	248_T
AGATGCATCCTGTGTC-1	0	4	2	undetermined	248_T
AGATTATAGGACGTTT-1	0	0	0	NoTcell	248_T
AGATTCACAACCGATA-1	0	78	36	Diverse	248_T
AGCAAAGGCCGCTAGT-1	0	0	0	NoTcell	248_T
AGCAACATATCTTATT-1	0	10	5	undetermined	248_T
AGCAACCGAAAGTAAT-1	0	10	4	undetermined	248_T
AGCACACGTTTAGACT-1	0	2	1	undetermined	248_T
AGCACCAGTACTCACG-1	0	12	6	Diverse	248_T
AGCACTACCGGCCTGT-1	0	18	7	Diverse	248_T
AGCACTACCTCACCAG-1	0	101	42	Diverse	248_T
AGCACTTAAGGACGCC-1	0	0	0	NoTcell	248_T
AGCAGAAGGAGAAAGA-1	0	6	3	undetermined	248_T
AGCAGCCAGATGAATA-1	1	12	6	Diverse	248_T
AGCATATCAATATGCT-1	0	32	16	Diverse	248_T
AGCATCATTTCGAAAG-1	0	30	15	Diverse	248_T
AGCATCGTCGATAATT-1	0	0	0	NoTcell	248_T
AGCCAAGCTTTGTGTC-1	0	39	13	Diverse	248_T
AGCCACTCCCGTGCTT-1	0	69	34	Diverse	248_T
AGCCCATACATGTAAG-1	0	37	17	Diverse	248_T
AGCCCGCAACAAGCAG-1	0	0	0	NoTcell	248_T
AGCCCGGCATTAGAGG-1	1	12	5	Clonal	248_T
AGCCCGGTAGCCTGTA-1	0	48	24	Diverse	248_T
AGCCCTAAGCGAAGTT-1	0	11	4	undetermined	248_T
AGCCCTCCCTGGTGGC-1	0	0	0	NoTcell	248_T
AGCCCTTCTAATCCGA-1	0	30	15	Diverse	248_T
AGCCGTGGCTAAATGT-1	0	36	18	Diverse	248_T
AGCCTAATACCCACGT-1	0	54	24	Diverse	248_T
AGCGACAGGAACGGTC-1	0	0	0	NoTcell	248_T
AGCGACATCCCATTCA-1	0	22	11	Diverse	248_T
AGCGACCAACGATATT-1	0	0	0	NoTcell	248_T
AGCGAGACGTGAAGGC-1	0	0	0	NoTcell	248_T
AGCGCATAATGAATCG-1	0	36	16	Diverse	248_T
AGCGCGGGTGCCAATG-1	0	26	13	Diverse	248_T
AGCGCTTATGGGCAAG-1	0	0	0	NoTcell	248_T
AGCGGACACTTCGTAG-1	0	8	4	undetermined	248_T
AGCGGCGGTTAGCGGT-1	0	22	11	Diverse	248_T
AGCGGGAAGGGTCCAT-1	0	0	0	NoTcell	248_T
AGCGGGTCTGACACTC-1	0	0	0	NoTcell	248_T
AGCGGTTGCCGCTCTG-1	0	9	4	undetermined	248_T
AGCGTACGAGAGCTAG-1	0	0	0	NoTcell	248_T
AGCGTCTGAACCCGCA-1	1	113	46	Diverse	248_T
AGCGTGGTATTCTACT-1	0	8	4	undetermined	248_T
AGCTAACAAGCAATGT-1	0	118	44	Diverse	248_T
AGCTAGAAGCAGAAGT-1	0	0	0	NoTcell	248_T
AGCTATTTAATCCAAC-1	0	68	29	Diverse	248_T
AGCTCCTTCGCACATC-1	0	4	1	undetermined	248_T
AGCTCTAGACGTTCCA-1	0	70	32	Diverse	248_T
AGCTCTTCCCAGTGCA-1	0	36	17	Diverse	248_T
AGCTCTTCGTAACCTT-1	0	7	3	undetermined	248_T
AGCTCTTTACTCAGTT-1	0	60	27	Diverse	248_T
AGCTGAAGTAAACCAA-1	1	84	40	Diverse	248_T
AGCTGTAACCTCAATC-1	0	6	2	undetermined	248_T
AGCTTGATCTTAACTT-1	2	100	29	Diverse	248_T
AGGAAGCTGTCCGCCG-1	0	2	1	undetermined	248_T
AGGACAGTCGAATCCC-1	0	18	7	Diverse	248_T
AGGACGACCCATTAGA-1	0	62	26	Diverse	248_T
AGGACGCTCGATGTTG-1	0	40	18	Diverse	248_T
AGGAGACATCCACAGT-1	0	56	26	Diverse	248_T
AGGAGGCCTTCGCGCG-1	0	0	0	NoTcell	248_T
AGGATAAAGTCGGGAT-1	0	0	0	NoTcell	248_T
AGGATATAGGGATTTA-1	0	42	20	Diverse	248_T
AGGATCACGCGATCTG-1	0	14	5	undetermined	248_T
AGGATTGCTTACGACA-1	0	22	11	Diverse	248_T
AGGCAGATGCGTAAAC-1	0	10	5	undetermined	248_T
AGGCAGGGAGCGTACT-1	0	2	1	undetermined	248_T
AGGCATTGTCGTAGGG-1	0	2	1	undetermined	248_T
AGGCCACCCGTTATGA-1	0	0	0	NoTcell	248_T
AGGCCCATTGTACAGG-1	1	13	5	Clonal	248_T
AGGCCCTAGAACGCCA-1	0	30	15	Diverse	248_T
AGGCGGTTTGTCCCGC-1	0	67	29	Diverse	248_T
AGGCGTCTATGGACGG-1	0	0	0	NoTcell	248_T
AGGCTATGGTTAGCTT-1	0	52	26	Diverse	248_T
AGGCTTCCCGAAGAAG-1	0	45	22	Diverse	248_T
AGGGAAACGAGGTACT-1	0	10	5	undetermined	248_T
AGGGACCGGCTGCGTT-1	0	8	4	undetermined	248_T
AGGGACTCTACGCGAC-1	0	3	1	undetermined	248_T
AGGGAGACATACTTCG-1	0	24	8	Diverse	248_T
AGGGCAGCGGCGTGGT-1	0	0	0	NoTcell	248_T
AGGGCGAGCAGCTGAT-1	0	2038	185	Diverse	248_T
AGGGCGTGATCGGCTA-1	0	4	2	undetermined	248_T
AGGGCTGCAGTTACAG-1	0	50	23	Diverse	248_T
AGGGTCAGAGCACTCG-1	0	3	1	undetermined	248_T
AGGGTCAGTAACCCTA-1	0	6	3	undetermined	248_T
AGGGTCGATGCGAACT-1	0	415	80	Diverse	248_T
AGGGTGCCGTTCTTTA-1	0	0	0	NoTcell	248_T
AGGGTGGATAGTGCAT-1	0	2687	201	Diverse	248_T
AGGGTTCAGACGGTCC-1	0	8	4	undetermined	248_T
AGGGTTCCCTTTGGTT-1	0	18	9	Diverse	248_T
AGGGTTTAGTTCGGGA-1	0	51	19	Diverse	248_T
AGGTAACCTCCTATTC-1	1	45	21	Diverse	248_T
AGGTACGATATTGCCA-1	0	44	22	Diverse	248_T
AGGTAGATCGAGATAT-1	0	18	8	Diverse	248_T
AGGTAGGTACAAAGCT-1	0	44	12	Diverse	248_T
AGGTATAATTGATAGT-1	0	8	4	undetermined	248_T
AGGTCAGGTGAGAGTG-1	0	8	4	undetermined	248_T
AGGTCGCGGAGTTACT-1	0	42	21	Diverse	248_T
AGGTGGTGACCTTCGC-1	0	0	0	NoTcell	248_T
AGGTGTATCGCCATGA-1	0	22	11	Diverse	248_T
AGGTTGAGGCACGCTT-1	0	22	9	Diverse	248_T
AGGTTTCACACACCTT-1	0	0	0	NoTcell	248_T
AGTAACGTTCATCCTG-1	0	48	22	Diverse	248_T
AGTAATGTCTTGCCGC-1	0	67	26	Diverse	248_T
AGTACATCATTTATCA-1	0	2	1	undetermined	248_T
AGTACCTTCGAGTGCT-1	0	60	30	Diverse	248_T
AGTACGGCCCGTATCG-1	0	0	0	NoTcell	248_T
AGTACGGGCACCTGGC-1	0	74	20	Diverse	248_T
AGTACGTGGCCTGTCT-1	0	0	0	NoTcell	248_T
AGTACTCTTATGCCCA-1	0	19	9	Diverse	248_T
AGTAGAAGGCGCCTCA-1	0	8	4	undetermined	248_T
AGTAGGAAGGAAGTTG-1	0	0	0	NoTcell	248_T
AGTAGGTAACATACAT-1	0	8	4	undetermined	248_T
AGTATAATACTAGGCA-1	0	0	0	NoTcell	248_T
AGTATACACAGCGACA-1	0	68	34	Diverse	248_T
AGTATGCTGGAGACCA-1	0	24	12	Diverse	248_T
AGTATTTGGCACGACC-1	0	36	16	Diverse	248_T
AGTCAAATGATGTGAT-1	0	0	0	NoTcell	248_T
AGTCAACACCACCATC-1	0	34	15	Diverse	248_T
AGTCAAGATGACACTT-1	0	46	23	Diverse	248_T
AGTCACTAGCTCTCGA-1	0	0	0	NoTcell	248_T
AGTCACTCCGCCTCAT-1	0	40	20	Diverse	248_T
AGTCCATTGGCTGATG-1	0	12	6	Diverse	248_T
AGTCCCGCCTTTAATT-1	0	4	2	undetermined	248_T
AGTCGACGGTCTCAAG-1	0	42	21	Diverse	248_T
AGTCGGCCCAAACGAC-1	0	4	2	undetermined	248_T
AGTCGGCTCAACTTTA-1	0	10	5	undetermined	248_T
AGTCGTCGACCACCAA-1	0	36	18	Diverse	248_T
AGTCGTGGGCATTACG-1	0	38	17	Diverse	248_T
AGTCTAAAGTATACTC-1	0	12	6	Diverse	248_T
AGTCTCACAAGACTAC-1	0	46	22	Diverse	248_T
AGTCTTCTCCTCAAAT-1	0	4	2	undetermined	248_T
AGTGAACAAACTTCTC-1	0	6	3	undetermined	248_T
AGTGAAGATGGTGTCC-1	1	15	5	Clonal	248_T
AGTGACCTACTTTACG-1	0	2	1	undetermined	248_T
AGTGACTGTGACACAA-1	0	0	0	NoTcell	248_T
AGTGAGCCTCGCCGCC-1	0	8	2	undetermined	248_T
AGTGAGGGTTTCTGAC-1	0	3	1	undetermined	248_T
AGTGATATGAGTAGTT-1	0	6	2	undetermined	248_T
AGTGATTCAAGCAGGA-1	0	152	37	Diverse	248_T
AGTGCACGCTTAAGAA-1	0	4	2	undetermined	248_T
AGTGCGTAGCTCGTAA-1	0	48	13	Diverse	248_T
AGTGCTTGCACGAATA-1	0	20	10	Diverse	248_T
AGTGGCGGCAATTTGA-1	0	57	28	Diverse	248_T
AGTGGCTCCGTCGGCC-1	0	46	21	Diverse	248_T
AGTGGTGTTACCCGTG-1	0	12	6	Diverse	248_T
AGTGTATTGCGCATTG-1	0	0	0	NoTcell	248_T
AGTTAAACACTTGCGA-1	0	80	21	Diverse	248_T
AGTTAAGCGGTCCCGG-1	0	4	2	undetermined	248_T
AGTTAAGTCAACCGCT-1	0	36	18	Diverse	248_T
AGTTACTCTATCGTGG-1	0	3	1	undetermined	248_T
AGTTCCTACAGAATTA-1	0	0	0	NoTcell	248_T
AGTTCCTATTTATGTT-1	0	76	34	Diverse	248_T
AGTTCTGCGTTGTATC-1	0	0	0	NoTcell	248_T
AGTTGACATCGGCTGG-1	0	10	5	undetermined	248_T
AGTTGACGGTCCTTGC-1	0	4	2	undetermined	248_T
AGTTTATGTAAAGACA-1	0	46	23	Diverse	248_T
AGTTTCGCAGGTCGGA-1	0	8	3	undetermined	248_T
AGTTTGCACCTGCCTC-1	0	14	7	Diverse	248_T
AGTTTGGCACGGGTTG-1	0	14	7	Diverse	248_T
AGTTTGGCCAGACCTA-1	0	16	6	Diverse	248_T
ATAAACGGACCCGTAA-1	0	21	7	Diverse	248_T
ATAAAGGCTCGGTCGT-1	0	4	2	undetermined	248_T
ATAAAGGTCAAGTACG-1	0	20	10	Diverse	248_T
ATAAATATTAGCAGCT-1	0	9	3	undetermined	248_T
ATAACGGAGTCCAACG-1	1	16	8	Diverse	248_T
ATAACGTTACCTCCAC-1	0	0	0	NoTcell	248_T
ATAAGGTGGAGAACAT-1	0	78	28	Diverse	248_T
ATAAGTAGGATTCAGA-1	0	0	0	NoTcell	248_T
ATAAGTAGGGCGACTC-1	0	9	4	undetermined	248_T
ATAAGTTACCGCGACG-1	0	35	12	Diverse	248_T
ATAATAGCTGTTGAAT-1	1	36	8	Diverse	248_T
ATAATCTTGGAGAACC-1	0	0	0	NoTcell	248_T
ATAATTAGCTAAGTAG-1	0	0	0	NoTcell	248_T
ATACAGGCCCTCCAAT-1	0	65	22	Diverse	248_T
ATACCACGGGCAACTT-1	0	0	0	NoTcell	248_T
ATACCAGGCTAATAGA-1	0	20	5	undetermined	248_T
ATACCGTCATCCATAA-1	0	30	15	Diverse	248_T
ATACCTAACCAAGAAA-1	0	46	22	Diverse	248_T
ATACGCCGGCGAAACC-1	0	28	14	Diverse	248_T
ATACGGAACGTCGTTT-1	0	38	18	Diverse	248_T
ATACGGGTTTCGATTG-1	0	48	24	Diverse	248_T
ATACGGTGAAGATGCA-1	0	0	0	NoTcell	248_T
ATACGTACTTAGCCAC-1	0	32	16	Diverse	248_T
ATACGTCCACTCCTGT-1	0	18	9	Diverse	248_T
ATACGTTATGCACGGA-1	0	2	1	undetermined	248_T
ATACTAGCATGACCCT-1	0	0	0	NoTcell	248_T
ATACTCTCGCCACTCT-1	0	8	4	undetermined	248_T
ATACTGCCTTACACCG-1	0	46	22	Diverse	248_T
ATACTTGTTCTCGAGC-1	0	12	6	Diverse	248_T
ATAGACAACGGGACCT-1	0	6	3	undetermined	248_T
ATAGACGAAGAGAAAG-1	0	15	7	Diverse	248_T
ATAGAGTACTGGGACA-1	0	30	15	Diverse	248_T
ATAGAGTTATCAACTT-1	0	0	0	NoTcell	248_T
ATAGGAATCTAAGCTT-1	0	36	18	Diverse	248_T
ATAGGCGGCTATAGAA-1	1	24	12	Diverse	248_T
ATAGGCTAGCTTCGCA-1	0	55	27	Diverse	248_T
ATAGGGATATCCTTGA-1	0	12	5	undetermined	248_T
ATAGGTTGGGCAGATG-1	0	2	1	undetermined	248_T
ATAGTCTTTGACGTGC-1	0	9	3	undetermined	248_T
ATAGTGAAGCGTTCTC-1	2	174	36	Diverse	248_T
ATAGTTCCACCCACTC-1	0	108	41	Diverse	248_T
ATATAAAGCGCTCGTG-1	0	2	1	undetermined	248_T
ATATAAATGTAGCTGC-1	0	124	45	Diverse	248_T
ATATAGAGTATTGGTC-1	0	17	8	Diverse	248_T
ATATCAACCTACAGAG-1	0	7	3	undetermined	248_T
ATATCGTTCCTCGAAC-1	0	8	2	undetermined	248_T
ATATCTCCCTCGTTAA-1	0	68	28	Diverse	248_T
ATATCTTAGGGCCTTC-1	0	17	1	undetermined	248_T
ATATGTCTCCCTAGCC-1	0	536	87	Diverse	248_T
ATATTCAGTTAAACCT-1	0	8	2	undetermined	248_T
ATATTCCACATAGTGA-1	0	7	3	undetermined	248_T
ATATTCCCACAGGTCA-1	0	25	10	Diverse	248_T
ATATTTAACCCTCAAG-1	0	32	16	Diverse	248_T
ATCAAACACTGTTCCA-1	0	0	0	NoTcell	248_T
ATCAAACGAAGGTTTG-1	0	24	12	Diverse	248_T
ATCAATCTGGGCTGCA-1	0	2	1	undetermined	248_T
ATCAATGCCGTGGCTG-1	1	96	42	Diverse	248_T
ATCACATTAGAATATC-1	0	10	4	undetermined	248_T
ATCACGTGCTAATTAA-1	0	4	2	undetermined	248_T
ATCACTTCATCCTCGC-1	0	26	8	Diverse	248_T
ATCAGACGGCACGCCG-1	0	18	9	Diverse	248_T
ATCAGCCTCATGCTGC-1	0	4	2	undetermined	248_T
ATCAGCTCGTCCACTA-1	0	30	15	Diverse	248_T
ATCAGGTCGCCATTGC-1	0	10	5	undetermined	248_T
ATCAGTAGGCAGGGAT-1	0	55	27	Diverse	248_T
ATCATCCAATATTTGT-1	0	58	28	Diverse	248_T
ATCCAACGCAGTCATA-1	0	0	0	NoTcell	248_T
ATCCAATGGAGGGTCC-1	0	73	29	Diverse	248_T
ATCCACATCGACAGAA-1	0	15	4	undetermined	248_T
ATCCACGCTAAATGTT-1	0	29	14	Diverse	248_T
ATCCAGAGCAACAACC-1	0	43	14	Diverse	248_T
ATCCAGGATTCGTGAA-1	1	50	21	Diverse	248_T
ATCCCATCCACAGCGC-1	0	14	7	Diverse	248_T
ATCCTACCTAAGCTCT-1	0	50	23	Diverse	248_T
ATCCTGAATCGCTGCG-1	0	1225	53	Diverse	248_T
ATCCTGCGTGGAATGG-1	0	53	26	Diverse	248_T
ATCCTGCTGCAGATAG-1	0	10	5	undetermined	248_T
ATCGACCCAATACAGA-1	0	52	25	Diverse	248_T
ATCGACTCTTTCCGTT-1	0	17	6	Diverse	248_T
ATCGCACGCCGGGAGA-1	0	0	0	NoTcell	248_T
ATCGCCAGTCAACATT-1	0	0	0	NoTcell	248_T
ATCGCTGCGTGCAGCA-1	0	2	1	undetermined	248_T
ATCGGAGACAGACGGC-1	1	85	38	Diverse	248_T
ATCGGCAAGCAGTCCA-1	0	2	1	undetermined	248_T
ATCGTGGAAAGTCTGG-1	0	0	0	NoTcell	248_T
ATCGTTAGCTAGCGGA-1	0	86	37	Diverse	248_T
ATCGTTCACTTTCGCC-1	0	20	10	Diverse	248_T
ATCTAATATCCTACGG-1	0	0	0	NoTcell	248_T
ATCTAGCTTGTGAGGG-1	1	6	3	Clonal	248_T
ATCTCCCTGCAATCTA-1	0	2	1	undetermined	248_T
ATCTGACATGGAAGGA-1	0	28	12	Diverse	248_T
ATCTGCACCTCTGCGA-1	0	0	0	NoTcell	248_T
ATCTGCTGTTATCGCC-1	0	4	2	undetermined	248_T
ATCTGGGCTGTTCTTG-1	0	6	3	undetermined	248_T
ATCTGGTTAAGACTGT-1	0	22	11	Diverse	248_T
ATCTGTAATTGTACCC-1	0	4	2	undetermined	248_T
ATCTTGACCTGCAACG-1	0	30	15	Diverse	248_T
ATCTTGACTTGTCCAA-1	0	17	7	Diverse	248_T
ATCTTTCGTATAACCA-1	0	0	0	NoTcell	248_T
ATGAAGCCAAGGAGCC-1	0	4	2	undetermined	248_T
ATGACGCCGGCTCTAA-1	0	48	18	Diverse	248_T
ATGACGCGTTCTATCC-1	0	58	29	Diverse	248_T
ATGACTATCAGCTGTG-1	0	48	24	Diverse	248_T
ATGACTATGCGACATT-1	0	52	26	Diverse	248_T
ATGAGGAGTGTTAATC-1	0	0	0	NoTcell	248_T
ATGATCGGGAATAGAC-1	0	2	1	undetermined	248_T
ATGATGCAATGGTACA-1	0	46	22	Diverse	248_T
ATGCACGCGCTGTTCA-1	0	23	11	Diverse	248_T
ATGCACTACCGCATTG-1	0	3	1	undetermined	248_T
ATGCATGATCCAGGAT-1	0	258	17	Diverse	248_T
ATGCCAATCGCTCTGC-1	0	2	1	undetermined	248_T
ATGCCATTTGCGACCA-1	0	10	2	undetermined	248_T
ATGCCGGTCTTGCATA-1	1	12	6	Diverse	248_T
ATGCCGGTTGATGGGA-1	0	4	1	undetermined	248_T
ATGCGACAATTGGTCC-1	0	6	3	undetermined	248_T
ATGCGACAGTCCCATT-1	0	44	22	Diverse	248_T
ATGCGAGTCCCACCAC-1	0	0	0	NoTcell	248_T
ATGCTCAGTGTTGCAT-1	0	4	2	undetermined	248_T
ATGCTCTGGCGCGGTA-1	0	0	0	NoTcell	248_T
ATGGAAATTTAAGGAG-1	0	12	4	undetermined	248_T
ATGGAGCAGGCCGTGA-1	0	10	5	undetermined	248_T
ATGGATCCGGCGTCCG-1	0	11	3	undetermined	248_T
ATGGATTGACCAAACG-1	0	4	2	undetermined	248_T
ATGGCAGCATTACGAT-1	0	940	133	Diverse	248_T
ATGGCTGGAAATGGCC-1	0	8	2	undetermined	248_T
ATGGGAACGGAAGCGG-1	0	3	1	undetermined	248_T
ATGGGACCTGCTGAAC-1	0	46	21	Diverse	248_T
ATGGGCCTCGGCCTCT-1	0	31	15	Diverse	248_T
ATGGGTGTATACCTCC-1	0	52	26	Diverse	248_T
ATGGTCGCGTGGTTTC-1	0	0	0	NoTcell	248_T
ATGTAAGGCTGCTCTT-1	0	63	26	Diverse	248_T
ATGTACGATGACGTCG-1	0	22	11	Diverse	248_T
ATGTAGCGCGCGTAGG-1	0	0	0	NoTcell	248_T
ATGTGAAAGCCTAATG-1	0	2	1	undetermined	248_T
ATGTGCATCCGACGCA-1	0	0	0	NoTcell	248_T
ATGTGGACATCTTGAT-1	0	6	2	undetermined	248_T
ATGTTACGAGCAATAC-1	0	0	0	NoTcell	248_T
ATGTTCGTCGACCCAC-1	0	12	6	Diverse	248_T
ATGTTGTAGTCTGTTT-1	0	24	12	Diverse	248_T
ATTAAACATGCGGACC-1	1	32	16	Diverse	248_T
ATTAATACTACGCGGG-1	0	0	0	NoTcell	248_T
ATTAATGAACCAGTCG-1	0	24	9	Diverse	248_T
ATTAATTCGGTCACTC-1	0	60	30	Diverse	248_T
ATTACAACTACCGGCC-1	0	0	0	NoTcell	248_T
ATTACATGTCAGTCTT-1	0	2	1	undetermined	248_T
ATTACGCGCTGGCAGG-1	0	160	38	Diverse	248_T
ATTACTAGCCTCTTGC-1	0	11	4	undetermined	248_T
ATTACTTACTGGGCAT-1	0	4	2	undetermined	248_T
ATTAGATTCCTCAGCA-1	0	0	0	NoTcell	248_T
ATTAGATTGATAGCGG-1	0	10	5	undetermined	248_T
ATTAGGCGATGCTTTC-1	0	2	1	undetermined	248_T
ATTATACTTTGCTCGT-1	0	38	19	Diverse	248_T
ATTATAGCTACTTTAC-1	0	47	17	Diverse	248_T
ATTATCTCGACAGATC-1	0	6	2	undetermined	248_T
ATTATGCCATAGGGAG-1	0	0	0	NoTcell	248_T
ATTATTATGTCCGTCA-1	0	86	40	Diverse	248_T
ATTCAACCATTTAAGG-1	0	54	27	Diverse	248_T
ATTCACTGATGTTGGA-1	0	2	1	undetermined	248_T
ATTCAGGACCTATTTC-1	0	8	4	undetermined	248_T
ATTCAGTAGCAGGGTC-1	0	6	2	undetermined	248_T
ATTCATATACTGTCCA-1	0	40	20	Diverse	248_T
ATTCCCACATAAACAA-1	0	0	0	NoTcell	248_T
ATTCCTAAGACGTGGA-1	0	0	0	NoTcell	248_T
ATTCCTCCGCCAGTGC-1	0	54	24	Diverse	248_T
ATTCCTTCCAGGCGGT-1	0	0	0	NoTcell	248_T
ATTCGACGCCGGGCCT-1	0	6	3	undetermined	248_T
ATTCGTGCTATCTCTT-1	0	0	0	NoTcell	248_T
ATTCTCGTCTCTTTAG-1	0	34	17	Diverse	248_T
ATTCTGAGTATGAACT-1	0	20	10	Diverse	248_T
ATTCTTCGTACTTATG-1	0	23	9	Diverse	248_T
ATTGAAGATCTTAGTG-1	0	54	17	Diverse	248_T
ATTGACCGGCGATGAC-1	0	14	7	Diverse	248_T
ATTGACGTAACTCGGT-1	0	24	12	Diverse	248_T
ATTGATAGCAACGAGA-1	0	15	6	Diverse	248_T
ATTGATCACCACATTT-1	0	36	18	Diverse	248_T
ATTGCCTATTAGACCG-1	0	6	2	undetermined	248_T
ATTGCGATCAGTAACT-1	0	22	11	Diverse	248_T
ATTGCTGCTCCTCCAT-1	0	6	3	undetermined	248_T
ATTGGGAATATCTTGG-1	0	9	4	undetermined	248_T
ATTGTCGCAATACCTT-1	0	14	7	Diverse	248_T
ATTGTGACTTCGCTGC-1	0	0	0	NoTcell	248_T
ATTTAACTCGTATTAC-1	0	32	16	Diverse	248_T
ATTTACAGTTTACTGG-1	0	0	0	NoTcell	248_T
ATTTACTAAGTCCATT-1	0	22	11	Diverse	248_T
ATTTCATTATTTCGCG-1	0	0	0	NoTcell	248_T
ATTTCCGGGTTCTGCG-1	0	16	8	Diverse	248_T
ATTTGCGCGAGTAGCT-1	0	32	16	Diverse	248_T
ATTTGTCTTGGGAGCT-1	0	6	3	undetermined	248_T
ATTTGTTCCAGGGCTC-1	0	32	16	Diverse	248_T
CAAACGAGTATCGCAG-1	0	23	9	Diverse	248_T
CAAACGGTCGCACTTT-1	0	0	0	NoTcell	248_T
CAAACGTGGTCTTGCG-1	0	48	24	Diverse	248_T
CAAACTACGATAGAGA-1	0	22	11	Diverse	248_T
CAAACTATTGAGCTTC-1	0	4	2	undetermined	248_T
CAAAGATTATTGGGCC-1	0	50	20	Diverse	248_T
CAAATCTCTCACAAGG-1	0	180	53	Diverse	248_T
CAAATGTCCTTCCGTG-1	0	87	23	Diverse	248_T
CAAATTGGATTATGCC-1	0	4	2	undetermined	248_T
CAAATTGTCAGCAAGC-1	0	24	12	Diverse	248_T
CAACACATCTCCTGCC-1	1	121	46	Diverse	248_T
CAACCTGAACCTGCCA-1	0	6	1	undetermined	248_T
CAACGACCCGTTTACA-1	0	0	0	NoTcell	248_T
CAACGGTTCTTGATAC-1	0	28	14	Diverse	248_T
CAACGTGGTGGAGTCT-1	0	26	13	Diverse	248_T
CAACTATATCGAATGC-1	0	8	4	undetermined	248_T
CAACTCCTTGATCCCG-1	0	4	1	undetermined	248_T
CAACTGCTCATCCGAT-1	0	10	5	undetermined	248_T
CAACTTGTAGTGGGCA-1	0	3	1	undetermined	248_T
CAAGAGGGCGGAGTAC-1	0	53	25	Diverse	248_T
CAAGATATTATAACGT-1	0	18	9	Diverse	248_T
CAAGCAACGTCGGAGT-1	0	2	1	undetermined	248_T
CAAGCACCAAATGCCT-1	0	2	1	undetermined	248_T
CAAGCGGCACATAATT-1	0	15	6	Diverse	248_T
CAAGGATCGCATGTTC-1	0	0	0	NoTcell	248_T
CAAGGTCCTATAGGCT-1	0	2	1	undetermined	248_T
CAAGTGAACTTTGGTT-1	0	43	15	Diverse	248_T
CAAGTGTGGTTGCAAA-1	0	62	31	Diverse	248_T
CAATAAACCTTGGCCC-1	0	45	22	Diverse	248_T
CAATACGCTCTGAGGC-1	0	63	24	Diverse	248_T
CAATATGTAGATTTAC-1	0	12	3	undetermined	248_T
CAATATTCTTGACCTA-1	0	67	27	Diverse	248_T
CAATCCCTATACCAGC-1	0	0	0	NoTcell	248_T
CAATCCTGCCGTGGAG-1	0	25	9	Diverse	248_T
CAATGAGGTTCGACTA-1	0	78	39	Diverse	248_T
CAATGCGAGAAGTATC-1	0	71	34	Diverse	248_T
CAATGGAATCTACATA-1	0	36	18	Diverse	248_T
CAATGGATCTCTACCA-1	0	6	3	undetermined	248_T
CAATGGTCGGCCTGGG-1	0	2	1	undetermined	248_T
CAATTAAGGGTGATGA-1	0	6	3	undetermined	248_T
CAATTTCGTATAAGGG-1	0	0	0	NoTcell	248_T
CACAAGAAAGATATTA-1	0	9	3	undetermined	248_T
CACAAGCTAAGAAAGG-1	0	6	3	undetermined	248_T
CACAATGAGCTGCTAT-1	0	46	23	Diverse	248_T
CACACAGGGATAGATT-1	0	4	2	undetermined	248_T
CACACGCGCTGTCTTA-1	0	13	6	Diverse	248_T
CACACGTTTCAATGGG-1	0	82	33	Diverse	248_T
CACACTTGTATTGCGA-1	0	0	0	NoTcell	248_T
CACAGAGACGAGGACG-1	0	40	16	Diverse	248_T
CACAGCACCCACGGCA-1	0	11	3	undetermined	248_T
CACAGCTAGGGAGTGA-1	0	36	18	Diverse	248_T
CACAGGGCCATATAGT-1	0	0	0	NoTcell	248_T
CACAGGGCCGTTGTCA-1	0	0	0	NoTcell	248_T
CACAGTTCGCTTCCCA-1	0	26	13	Diverse	248_T
CACATATTAGCAGGAT-1	0	8	3	undetermined	248_T
CACATCGTGCACGCGC-1	0	2	1	undetermined	248_T
CACATCTCACCGACGA-1	0	3	1	undetermined	248_T
CACATGATTCAGCAAC-1	0	40	20	Diverse	248_T
CACATTCTTTCGATGG-1	0	34	17	Diverse	248_T
CACATTTCTTGTCAGA-1	0	0	0	NoTcell	248_T
CACCAGTCAGCATGCA-1	0	60	27	Diverse	248_T
CACCATCGGAGGAGAC-1	0	16	7	Diverse	248_T
CACCATGATCGCAAAG-1	0	26	13	Diverse	248_T
CACCCACACGTCACCC-1	0	38	18	Diverse	248_T
CACCCACGAGGCAATT-1	0	41	15	Diverse	248_T
CACCCGGTTTGTGACT-1	1	11	4	Clonal	248_T
CACCCTAACAAGATCT-1	0	4	2	undetermined	248_T
CACCCTTGGTGAGACC-1	0	65	31	Diverse	248_T
CACCCTTTCCTCGCTC-1	0	38	19	Diverse	248_T
CACCGATACACCGAGC-1	0	0	0	NoTcell	248_T
CACCGCCAGAAGGTTT-1	0	4	2	undetermined	248_T
CACCGCCGACCAGCGA-1	0	6	2	undetermined	248_T
CACCGCGTCCACTCTA-1	0	6	3	undetermined	248_T
CACCGGAGATATCTCC-1	0	8	2	undetermined	248_T
CACCGGTAGAGACATT-1	0	0	0	NoTcell	248_T
CACCGTATCCCATCCG-1	1	38	18	Diverse	248_T
CACCGTTAGGGATCAC-1	0	18	7	Diverse	248_T
CACCGTTGCGCGATAT-1	0	48	22	Diverse	248_T
CACCTAATCAGTTTAC-1	0	26	13	Diverse	248_T
CACCTCGATGGTGGAC-1	2	604	90	Diverse	248_T
CACCTTGCGAAACTCG-1	0	6	3	undetermined	248_T
CACCTTGGCGCCTTTG-1	1	38	19	Diverse	248_T
CACGAAAGTTAGTCCC-1	0	0	0	NoTcell	248_T
CACGACGTAATAGTAA-1	0	32	13	Diverse	248_T
CACGAGCAAACCAGAC-1	0	0	0	NoTcell	248_T
CACGCACAGCGCAGCT-1	0	8	4	undetermined	248_T
CACGCAGCGAGGCTTT-1	0	16	8	Diverse	248_T
CACGCGGAACTGTTGC-1	0	35	10	Diverse	248_T
CACGGACGTGGATGGC-1	0	14	7	Diverse	248_T
CACGGCGCGCCAAAGG-1	0	50	25	Diverse	248_T
CACGGGATTGAGGGTT-1	0	38	19	Diverse	248_T
CACGTCGGCAACCTCT-1	0	44	22	Diverse	248_T
CACGTCTATGATGTGG-1	0	8	3	undetermined	248_T
CACGTTCGTGCTCTAG-1	0	62	27	Diverse	248_T
CACGTTTCGTACACAC-1	0	47	23	Diverse	248_T
CACTAAAGTTGCCTAT-1	0	26	13	Diverse	248_T
CACTACTCAGTTCTGT-1	0	16	8	Diverse	248_T
CACTCAAGAGCTATGG-1	0	17	8	Diverse	248_T
CACTCAGCTCTTGAGG-1	0	48	24	Diverse	248_T
CACTCCTATGTAAGAT-1	0	47	23	Diverse	248_T
CACTCCTCTCGGTCGG-1	0	44	22	Diverse	248_T
CACTCGAGCTGAACAA-1	0	14	4	undetermined	248_T
CACTCGGTTAGGAGGA-1	0	0	0	NoTcell	248_T
CACTCTCAAGCATCGA-1	0	22	11	Diverse	248_T
CACTGACGATTGTGGA-1	0	4	2	undetermined	248_T
CACTGTCCAAGTGAGA-1	1	44	21	Diverse	248_T
CACTTAATCAGACGGA-1	0	2	1	undetermined	248_T
CACTTCGCCACAGGCT-1	0	3	1	undetermined	248_T
CAGAACTTAGCCCTCT-1	0	62	27	Diverse	248_T
CAGAATAACACACGGA-1	0	0	0	NoTcell	248_T
CAGACACCGATCGCTG-1	0	45	18	Diverse	248_T
CAGACCTGTAAGTGTT-1	0	40	20	Diverse	248_T
CAGACGAACCTGATAC-1	0	38	19	Diverse	248_T
CAGAGACGGTCACCCA-1	0	260	60	Diverse	248_T
CAGAGCATGAGCTTGC-1	0	4	2	undetermined	248_T
CAGAGGCGATGCATGA-1	0	8	3	undetermined	248_T
CAGAGTGATTTAACGT-1	0	10	5	undetermined	248_T
CAGATACTAACATAGT-1	0	36	18	Diverse	248_T
CAGATATGAAGATGAC-1	0	40	20	Diverse	248_T
CAGATCATTTAAAGTC-1	0	6	3	undetermined	248_T
CAGATCCTGGTTTGAA-1	1	5	2	Clonal	248_T
CAGCAGCCCGTTCCTT-1	0	36	18	Diverse	248_T
CAGCAGTCCAGACTAT-1	0	42	17	Diverse	248_T
CAGCAGTCTGTGCTGC-1	0	22	11	Diverse	248_T
CAGCCGGGCCCTCTAT-1	0	49	24	Diverse	248_T
CAGCCTCCTGCAGAGG-1	0	3	1	undetermined	248_T
CAGCCTCTCCTCAAGA-1	0	48	23	Diverse	248_T
CAGCGATTCCCTTCAA-1	0	45	21	Diverse	248_T
CAGCTCACTGAGACAT-1	0	34	17	Diverse	248_T
CAGCTCGACAAGTTAA-1	0	0	0	NoTcell	248_T
CAGCTCGTGCTTGTGT-1	0	8	3	undetermined	248_T
CAGCTGGCGTAACCGT-1	0	0	0	NoTcell	248_T
CAGCTTAGTAGGTAGC-1	0	56	23	Diverse	248_T
CAGGAAGACTTTATAT-1	0	15	5	undetermined	248_T
CAGGATATATCGTTGT-1	0	22	11	Diverse	248_T
CAGGCCGTTTGGGTGT-1	0	44	19	Diverse	248_T
CAGGCGCACGGTGGTC-1	0	22	11	Diverse	248_T
CAGGCGCCATGCTAGG-1	0	76	28	Diverse	248_T
CAGTAACTATTTATTG-1	0	0	0	NoTcell	248_T
CAGTAATCCCTCCCAG-1	0	0	0	NoTcell	248_T
CAGTACATTCTCTAAA-1	0	31	7	Diverse	248_T
CAGTACCAGTTTACGT-1	0	0	0	NoTcell	248_T
CAGTAGCCCACGCGGT-1	0	16	5	undetermined	248_T
CAGTCGAGGATGCAAT-1	1	2	1	Clonal	248_T
CAGTCTGTATACTGGG-1	0	41	16	Diverse	248_T
CAGTGAATAAATGACT-1	0	29	14	Diverse	248_T
CAGTGGTTGCACATGA-1	0	8	2	undetermined	248_T
CAGTGTCCGCAGAATG-1	0	16	8	Diverse	248_T
CAGTGTCGGCTGGCCC-1	0	76	26	Diverse	248_T
CAGTTCAAATTGACAC-1	0	0	0	NoTcell	248_T
CAGTTCCGCGGGTCGA-1	0	38	18	Diverse	248_T
CAGTTCGAGGACCCGA-1	0	0	0	NoTcell	248_T
CATAACGGACAGTCGT-1	0	17	4	undetermined	248_T
CATAAGAAGCTTGGCT-1	0	46	23	Diverse	248_T
CATAAGCTCTCCGTCT-1	0	120	57	Diverse	248_T
CATAATGAGCGGGCGA-1	0	3	1	undetermined	248_T
CATACAAAGCCGAACC-1	0	0	0	NoTcell	248_T
CATACACGGTTCCCAC-1	0	28	13	Diverse	248_T
CATACCCGTACCCAGT-1	0	23	11	Diverse	248_T
CATACGAACTAGCTGG-1	0	12	4	undetermined	248_T
CATACGGCGTCTGGGC-1	0	16	8	Diverse	248_T
CATACTATGTAATTGT-1	0	10	5	undetermined	248_T
CATACTTCTTTCTCCG-1	0	0	0	NoTcell	248_T
CATAGCCGCCCGGGAT-1	0	0	0	NoTcell	248_T
CATAGCGTTGCCCACC-1	0	32	15	Diverse	248_T
CATAGTACATTGAGAG-1	0	0	0	NoTcell	248_T
CATAGTAGCATAGTAG-1	0	4	2	undetermined	248_T
CATAGTCCACAAGAAC-1	0	36	13	Diverse	248_T
CATATACTACTGATAA-1	0	32	9	Diverse	248_T
CATATAGGTACAGTCA-1	0	0	0	NoTcell	248_T
CATATGTCAGGCTACG-1	0	27	12	Diverse	248_T
CATATTATTTGCCCTA-1	0	4	2	undetermined	248_T
CATCAAACTGGCGCCC-1	1	15	7	Diverse	248_T
CATCATCTACCCGGAC-1	0	30	15	Diverse	248_T
CATCATTACCCTGAGG-1	0	59	28	Diverse	248_T
CATCCAATATAGTTTG-1	0	25	7	Diverse	248_T
CATCCTCTCAAAGATC-1	0	6	3	undetermined	248_T
CATCGCCCGCGGCCAA-1	0	46	21	Diverse	248_T
CATCGGACGGGTTAAT-1	0	2	1	undetermined	248_T
CATCTATCCCGTGTCT-1	0	64	24	Diverse	248_T
CATCTTACACCACCTC-1	0	3	1	undetermined	248_T
CATGAACCGACATTTG-1	0	48	20	Diverse	248_T
CATGAACCTCTTATCA-1	0	38	19	Diverse	248_T
CATGACTTCGCTGAAT-1	0	6	2	undetermined	248_T
CATGAGATGCACTCTC-1	0	0	0	NoTcell	248_T
CATGATGCACAATTCT-1	0	9	3	undetermined	248_T
CATGATGGAAGTTAGC-1	0	0	0	NoTcell	248_T
CATGCATGGAGACCCT-1	0	0	0	NoTcell	248_T
CATGCCAACTCGCAAA-1	0	68	28	Diverse	248_T
CATGCGACCAGTTTAA-1	0	16	8	Diverse	248_T
CATGCGTTAGACAGAA-1	0	83	39	Diverse	248_T
CATGCTGGCTCCAATT-1	0	6	3	undetermined	248_T
CATGGAAATGGGACCA-1	0	16	8	Diverse	248_T
CATGGCAGGAAGATCG-1	0	2	1	undetermined	248_T
CATGGGTATGCCTTAT-1	0	5	2	undetermined	248_T
CATGGGTCGGGTGTGG-1	0	3	1	undetermined	248_T
CATGGTAAGTAGCGTT-1	0	74	31	Diverse	248_T
CATGGTCTAGATACCG-1	0	2	1	undetermined	248_T
CATGTAAGAGACATTT-1	1	50	13	Diverse	248_T
CATGTAGGAGCGCCAA-1	0	0	0	NoTcell	248_T
CATGTCTCATTTATGG-1	0	106	52	Diverse	248_T
CATTACATAGATTGTG-1	0	0	0	NoTcell	248_T
CATTACGTCGGCCCGT-1	0	105	35	Diverse	248_T
CATTATCCCATTAACG-1	0	36	17	Diverse	248_T
CATTATGCTTGTTGTG-1	0	4	2	undetermined	248_T
CATTCACTGACAGCTA-1	0	6	2	undetermined	248_T
CATTCCCATTCCGTCG-1	0	12	6	Diverse	248_T
CATTGATGAACACGCC-1	1	134	48	Diverse	248_T
CATTGCGAAATGGGCG-1	0	40	20	Diverse	248_T
CATTGCGGGTCAATTC-1	0	0	0	NoTcell	248_T
CATTTAGCGGACCATG-1	0	4	1	undetermined	248_T
CATTTATCGTTCAAGA-1	0	16	7	Diverse	248_T
CATTTCTAGCAGACTA-1	0	0	0	NoTcell	248_T
CATTTGAGTGGTACGT-1	0	0	0	NoTcell	248_T
CCAAACAGAACCCTCG-1	0	4	2	undetermined	248_T
CCAAATCAAAGGGCAA-1	0	0	0	NoTcell	248_T
CCAACCTTATGTAACT-1	0	26	13	Diverse	248_T
CCAACGATGCACTGAT-1	1	10	5	Clonal	248_T
CCAACGCTTGCCAGGG-1	0	2	1	undetermined	248_T
CCAAGAAAGTGGGCGA-1	0	23	10	Diverse	248_T
CCAAGACTTCTGCGAA-1	0	6	3	undetermined	248_T
CCAAGCGTAACTCGTA-1	0	21	10	Diverse	248_T
CCAAGGAACAGAGAGG-1	0	0	0	NoTcell	248_T
CCAATAGTGCCGTCGA-1	0	18	6	Diverse	248_T
CCAATCGGTAGATCGA-1	0	12	4	undetermined	248_T
CCAATGTCACAGCAAG-1	0	42	21	Diverse	248_T
CCAATTACGGGTCGAG-1	0	41	18	Diverse	248_T
CCAATTGAATGTTAAT-1	0	78	35	Diverse	248_T
CCACAATGTACGTCTT-1	0	3	1	undetermined	248_T
CCACACTGAGATATTA-1	0	59	27	Diverse	248_T
CCACAGCTGAAATCAT-1	0	0	0	NoTcell	248_T
CCACAGTACCCATCCT-1	0	87	38	Diverse	248_T
CCACCAACTTTACTGT-1	0	0	0	NoTcell	248_T
CCACCCAAGGAAAGTG-1	1	73	25	Diverse	248_T
CCACGAATTTAACCTC-1	0	6	3	undetermined	248_T
CCACGAGAAGAGAATC-1	0	3	1	undetermined	248_T
CCACGGAGCCATAAGA-1	0	83	34	Diverse	248_T
CCACTATCCGGGTCAC-1	0	0	0	NoTcell	248_T
CCACTGGTGGCTGGTT-1	0	4	2	undetermined	248_T
CCAGAAAGCAACTCAT-1	0	16	7	Diverse	248_T
CCAGATAGTTGAGTGA-1	0	20	10	Diverse	248_T
CCAGCCTGGACCAATA-1	0	59	27	Diverse	248_T
CCAGCGGGATCACCAG-1	0	0	0	NoTcell	248_T
CCAGCTACGCCTCATA-1	0	58	28	Diverse	248_T
CCAGCTCGAACGCATT-1	0	6	3	undetermined	248_T
CCAGCTGATGGTACTT-1	1	42	19	Diverse	248_T
CCAGCTTCCGCCCGCA-1	0	8	2	undetermined	248_T
CCAGGGACGTGGCCTC-1	0	0	0	NoTcell	248_T
CCAGTAGTCTGATCCA-1	0	0	0	NoTcell	248_T
CCAGTCTAGACGGCGC-1	0	2	1	undetermined	248_T
CCAGTCTTGTCATAGA-1	0	44	19	Diverse	248_T
CCATAAACAACCCGAC-1	0	34	17	Diverse	248_T
CCATAACCTGTGCAGT-1	0	8	4	undetermined	248_T
CCATACCTTTACTTGT-1	1	277	64	Diverse	248_T
CCATAGGTTGGCGTGG-1	0	0	0	NoTcell	248_T
CCATATGGAAACTATA-1	0	8	4	undetermined	248_T
CCATCCATACCAAGTC-1	0	4	2	undetermined	248_T
CCATCGCAGTTAAACT-1	0	8	4	undetermined	248_T
CCATCTCACCAGTGAA-1	0	36	17	Diverse	248_T
CCATCTTGTTCACAAT-1	0	22	11	Diverse	248_T
CCATGCCCTAGATTTC-1	0	31	15	Diverse	248_T
CCATGCCTGTTTAGTA-1	0	0	0	NoTcell	248_T
CCATGCTCTGCAGGAA-1	0	2	1	undetermined	248_T
CCATGGCCCTTGTACC-1	0	33	12	Diverse	248_T
CCATGTTCATCTATAT-1	0	46	23	Diverse	248_T
CCATTAGCGATAATCC-1	0	12	6	Diverse	248_T
CCATTCCCTGCCCACA-1	0	6	2	undetermined	248_T
CCATTGTTTCCTCCAT-1	0	46	23	Diverse	248_T
CCATTTCTACCTATTA-1	0	15	6	Diverse	248_T
CCCAAACATGCTGCTC-1	0	11	4	undetermined	248_T
CCCAACATACGTCGCG-1	0	105	51	Diverse	248_T
CCCAACCACACTAACA-1	0	19	4	undetermined	248_T
CCCAATGAGATTTGCA-1	1	138	38	Diverse	248_T
CCCAATTTCACAACTT-1	0	14	7	Diverse	248_T
CCCAGAGGAGGGCGTA-1	0	13	6	Diverse	248_T
CCCAGGTCTGAAGGCT-1	0	6	3	undetermined	248_T
CCCAGTAAACTTGGGA-1	0	10	5	undetermined	248_T
CCCAGTTAAGGCGCCG-1	0	5	2	undetermined	248_T
CCCGAAGTTTCGCGAA-1	0	41	18	Diverse	248_T
CCCGACCATAGTCCGC-1	1	10	4	Clonal	248_T
CCCGAGTTTCTCCGTA-1	0	6	2	undetermined	248_T
CCCGCAGCGCGAACTA-1	0	59	21	Diverse	248_T
CCCGCAGGGCCCAAAG-1	1	14	6	Diverse	248_T
CCCGCCATGCTCCCGT-1	0	4	2	undetermined	248_T
CCCGGGTCGTTCAGGG-1	0	22	9	Diverse	248_T
CCCGGTGGAAGAACCT-1	0	0	0	NoTcell	248_T
CCCGGTGTATCGGAAT-1	0	12	6	Diverse	248_T
CCCGTAAGTCTAGGCC-1	0	20	7	Diverse	248_T
CCCGTAGCTGGGAAGA-1	0	42	21	Diverse	248_T
CCCGTCAGCGTCTGAC-1	0	2	1	undetermined	248_T
CCCGTTTCGCAGATGT-1	0	0	0	NoTcell	248_T
CCCTATGTAGAGCAGA-1	0	24	11	Diverse	248_T
CCCTCCTCGCTCGTAT-1	0	0	0	NoTcell	248_T
CCCTCGATAATACACA-1	0	16	8	Diverse	248_T
CCCTGAAATGAGTTGA-1	0	24	9	Diverse	248_T
CCCTGACTAACAAATT-1	0	18	9	Diverse	248_T
CCCTGCCCAATCCGCT-1	0	28	9	Diverse	248_T
CCCTGCGCTACGCATA-1	0	56	27	Diverse	248_T
CCCTGGTATGGGCGGC-1	0	6	3	undetermined	248_T
CCCTTTGACAGGTCTT-1	0	32	12	Diverse	248_T
CCGAAACACGACCTCT-1	0	0	0	NoTcell	248_T
CCGAACACTGGGCCTC-1	0	61	20	Diverse	248_T
CCGAACCTTCCCGGCC-1	0	79	30	Diverse	248_T
CCGACAAAGGGAGTGC-1	0	40	20	Diverse	248_T
CCGACGGGCATGAGGT-1	0	40	20	Diverse	248_T
CCGACGTAAACACAAC-1	0	14	7	Diverse	248_T
CCGACTCGCATAGTCT-1	0	4	2	undetermined	248_T
CCGAGAAGTCGCATAA-1	0	2	1	undetermined	248_T
CCGAGCTGTGCTTGTC-1	0	33	13	Diverse	248_T
CCGAGGGATGTTAGGC-1	0	27	13	Diverse	248_T
CCGATCTCAACCTTAT-1	0	6	3	undetermined	248_T
CCGATTCGAGGGACCC-1	0	16	8	Diverse	248_T
CCGCACAAAGACCAAC-1	0	23	11	Diverse	248_T
CCGCACGTGACCTCGG-1	0	10	5	undetermined	248_T
CCGCATGTGGTACGAT-1	0	50	18	Diverse	248_T
CCGCCGGAACTTCTCG-1	0	50	18	Diverse	248_T
CCGCCGGTCAACACAC-1	0	68	24	Diverse	248_T
CCGCCTGCGAATTGGT-1	0	29	14	Diverse	248_T
CCGCGGAATGCGTCAC-1	0	38	18	Diverse	248_T
CCGCGGGTACGAAGAA-1	0	42	19	Diverse	248_T
CCGCGTAGGTAAGGGC-1	0	0	0	NoTcell	248_T
CCGCTATCAGCACCAG-1	0	50	23	Diverse	248_T
CCGCTGGTGCCATTCA-1	0	2	1	undetermined	248_T
CCGCTTACCTCACTCT-1	0	42	20	Diverse	248_T
CCGCTTGCTGACATGG-1	0	84	29	Diverse	248_T
CCGGAATGGTTTCAGT-1	0	0	0	NoTcell	248_T
CCGGAGCGTACTTTCT-1	0	15	7	Diverse	248_T
CCGGAGGTCTTATGGT-1	0	18	9	Diverse	248_T
CCGGCACGACCGTTTC-1	0	0	0	NoTcell	248_T
CCGGCGCATATTGGAT-1	0	40	20	Diverse	248_T
CCGGCGTGAGACTCTG-1	0	13	6	Diverse	248_T
CCGGGACCCGCAGAGA-1	0	0	0	NoTcell	248_T
CCGGGCGGTCTCGTCA-1	0	9	3	undetermined	248_T
CCGGGTTCGAGGTTAC-1	0	147	34	Diverse	248_T
CCGGTTTGTAATTGTG-1	0	6	3	undetermined	248_T
CCGTAAGTTGGTCCCA-1	0	8	3	undetermined	248_T
CCGTACCCAAGCGCCA-1	0	4	2	undetermined	248_T
CCGTATCTCGTCGTAG-1	0	18	8	Diverse	248_T
CCGTATTAGCGCAGTT-1	0	25	12	Diverse	248_T
CCGTGCCCATGACGGC-1	0	85	40	Diverse	248_T
CCGTGGAACGATCCAA-1	0	40	20	Diverse	248_T
CCGTGTTAAATTCCAT-1	0	8	4	undetermined	248_T
CCGTTACGTTAGAACA-1	0	28	14	Diverse	248_T
CCGTTCCGAATCTCGG-1	0	48	15	Diverse	248_T
CCTAAAGGCTGACGCT-1	0	6	3	undetermined	248_T
CCTAAATTAACGGTTC-1	0	58	26	Diverse	248_T
CCTAACCCAAACAAGT-1	0	77	29	Diverse	248_T
CCTAACTAAGGCTCTA-1	0	2	1	undetermined	248_T
CCTACAAGTCCGGAAT-1	0	38	19	Diverse	248_T
CCTACATTCACAGACG-1	0	111	41	Diverse	248_T
CCTACGCGACCTTACA-1	0	4	2	undetermined	248_T
CCTACTGCTTACACTT-1	0	0	0	NoTcell	248_T
CCTAGGTAAAGGTAGC-1	0	0	0	NoTcell	248_T
CCTAGTTAGTCGCATG-1	0	6	3	undetermined	248_T
CCTATAATGAGTGCCC-1	0	4	2	undetermined	248_T
CCTATACCGTCCTGTC-1	0	32	14	Diverse	248_T
CCTATATCGTGTCACG-1	0	26	13	Diverse	248_T
CCTATATTTGTCCTGG-1	0	0	0	NoTcell	248_T
CCTATCTATATCGGAA-1	0	42	21	Diverse	248_T
CCTATGGCTCCTAGTG-1	0	22	5	undetermined	248_T
CCTATGGGTTACCGTC-1	0	0	0	NoTcell	248_T
CCTCACCTGAGGGAGC-1	0	28	7	Diverse	248_T
CCTCACCTTAGCATCG-1	0	4	2	undetermined	248_T
CCTCATGCAGCTACGA-1	0	4	2	undetermined	248_T
CCTCCCGACAATCCCT-1	0	0	0	NoTcell	248_T
CCTCCGACAATTCAAG-1	0	51	22	Diverse	248_T
CCTCGAAGTGGACGGG-1	0	12	5	undetermined	248_T
CCTCGCCAGCAAATTA-1	0	0	0	NoTcell	248_T
CCTCGCGCGATATAGG-1	1	23	8	Diverse	248_T
CCTCGCGCTGTGCGAT-1	0	34	17	Diverse	248_T
CCTCGGACCGGGATAG-1	0	46	22	Diverse	248_T
CCTCGGATGCTACCTG-1	0	0	0	NoTcell	248_T
CCTCGGTTTCCTTGCC-1	0	10	5	undetermined	248_T
CCTCTAATCTGCCAAG-1	0	20	10	Diverse	248_T
CCTCTACAAGGATTGG-1	0	38	19	Diverse	248_T
CCTCTATCGATTAGCA-1	0	39	16	Diverse	248_T
CCTCTCTCCCATCTAG-1	0	0	0	NoTcell	248_T
CCTCTGGCCTAGACGG-1	0	8	4	undetermined	248_T
CCTCTGTACTATTCTA-1	0	14	5	undetermined	248_T
CCTGAATATTTACATA-1	0	53	25	Diverse	248_T
CCTGACCACCGATGGT-1	1	74	28	Diverse	248_T
CCTGCCCGTTGTCTAG-1	0	148	34	Diverse	248_T
CCTGCGTTCTACGCTT-1	0	2	1	undetermined	248_T
CCTGCTATTTGAGAAG-1	0	10	5	undetermined	248_T
CCTGGCTAGACCCGCC-1	0	0	0	NoTcell	248_T
CCTGGTCGAATGTGGG-1	0	12	3	undetermined	248_T
CCTGTAAGACATGATA-1	0	4	2	undetermined	248_T
CCTGTACTCACGCCCA-1	1	30	15	Diverse	248_T
CCTGTCACCCGGGCTC-1	0	18	9	Diverse	248_T
CCTGTCCCTCACGTTA-1	0	26	13	Diverse	248_T
CCTGTCGCCCGTAAAT-1	0	7	3	undetermined	248_T
CCTGTTTGAAGACACG-1	0	16	8	Diverse	248_T
CCTTCAGTTAAAGTGA-1	0	87	31	Diverse	248_T
CCTTCGTATAGAATCC-1	0	36	18	Diverse	248_T
CCTTCTCAGCGTTCCT-1	0	50	21	Diverse	248_T
CCTTCTTGATCCAGTG-1	0	10	4	undetermined	248_T
CCTTTAAGGGAGCACT-1	0	94	33	Diverse	248_T
CCTTTCAATGAAGAAA-1	0	47	15	Diverse	248_T
CGAAACATAGATGGCA-1	0	2	1	undetermined	248_T
CGAAACGCAATTCATG-1	0	14	7	Diverse	248_T
CGAACAGTATGGGCGT-1	0	0	0	NoTcell	248_T
CGAACCCGCATGCGTC-1	0	14	7	Diverse	248_T
CGAACCTCTTTCCTAG-1	0	0	0	NoTcell	248_T
CGAACGCCCAGTGCCG-1	0	42	21	Diverse	248_T
CGAACGGCCGGACAAC-1	0	110	38	Diverse	248_T
CGAAGCTATAAATTCA-1	0	40	20	Diverse	248_T
CGAAGGGTTTCAGATT-1	0	46	23	Diverse	248_T
CGAAGTTGCTCTGTGT-1	0	30	15	Diverse	248_T
CGAATCTGCTCGACGC-1	0	4	2	undetermined	248_T
CGAATGAAGTCATTGC-1	0	212	38	Diverse	248_T
CGAATGACGCATAATG-1	0	41	14	Diverse	248_T
CGACAATTTGATCTAA-1	0	46	5	undetermined	248_T
CGACACGCTCCGACAG-1	0	0	0	NoTcell	248_T
CGACAGTTCGCGTTAT-1	0	6	3	undetermined	248_T
CGACATGCGATCTTCT-1	0	2	1	undetermined	248_T
CGACCCTTAACGCCGG-1	0	8	3	undetermined	248_T
CGACCGTTGGTATTCG-1	0	2	1	undetermined	248_T
CGACGCATCCGTACCT-1	0	16	8	Diverse	248_T
CGACTCAGGATGTTAT-1	0	66	25	Diverse	248_T
CGACTTTGTATAGCCT-1	0	14	7	Diverse	248_T
CGAGACCCTAGAGTGT-1	0	16	8	Diverse	248_T
CGAGAGATGTGAACCT-1	0	0	0	NoTcell	248_T
CGAGAGCGCGTAGATA-1	0	4	2	undetermined	248_T
CGAGCGTTGATCAGCC-1	0	106	34	Diverse	248_T
CGAGCTGGGCTTTAGG-1	0	4	2	undetermined	248_T
CGAGGAGCTTCCATAT-1	0	0	0	NoTcell	248_T
CGAGGATCGGGAACGA-1	0	8	4	undetermined	248_T
CGAGGCCAGGCATTGG-1	0	12	6	Diverse	248_T
CGAGGCTAAATATGGC-1	0	9	3	undetermined	248_T
CGAGGGACTGCGGTCG-1	0	2	1	undetermined	248_T
CGAGGGTATCCAGGTG-1	0	0	0	NoTcell	248_T
CGAGTACTAAAGAGGA-1	0	35	17	Diverse	248_T
CGAGTGAAGGTACCAG-1	0	35	17	Diverse	248_T
CGAGTGCTATAGTTCG-1	1	40	20	Diverse	248_T
CGAGTTCTGTCCCACC-1	0	28	11	Diverse	248_T
CGAGTTTATCGGACTG-1	0	286	59	Diverse	248_T
CGATACCTCGCGGACA-1	0	32	16	Diverse	248_T
CGATATTAGCCGCAGG-1	0	10	5	undetermined	248_T
CGATCCGACCCAGTGC-1	0	0	0	NoTcell	248_T
CGATCCTCGCAACATA-1	0	68	29	Diverse	248_T
CGATCTGTTGGAGGAC-1	0	45	16	Diverse	248_T
CGATGGACCCTACGCC-1	0	2	1	undetermined	248_T
CGATGTTGTTATCTAC-1	0	4	2	undetermined	248_T
CGATTAAATATCTCCT-1	0	137	37	Diverse	248_T
CGATTCGCCTGGCTGC-1	0	10	5	undetermined	248_T
CGATTTGTCATTAATG-1	0	12	4	undetermined	248_T
CGCAAACACGAGTTAC-1	0	0	0	NoTcell	248_T
CGCAATTACTTTCGGT-1	0	0	0	NoTcell	248_T
CGCAATTAGGGTAATA-1	0	14	7	Diverse	248_T
CGCAATTCTACAATAA-1	0	7	3	undetermined	248_T
CGCACATGTCCACTAC-1	0	8	3	undetermined	248_T
CGCACGTCTGTTTATG-1	0	4	2	undetermined	248_T
CGCACGTGCGCTATCA-1	0	59	26	Diverse	248_T
CGCAGAAACATTTGCG-1	0	33	11	Diverse	248_T
CGCAGATCTTCACCCG-1	2	105	34	Diverse	248_T
CGCAGGCGATCCAAAC-1	0	2	1	undetermined	248_T
CGCATCATGGCTTCAG-1	0	21	10	Diverse	248_T
CGCATCCATCAGCCAG-1	0	8	4	undetermined	248_T
CGCATGGTGCGATGCT-1	0	25	12	Diverse	248_T
CGCATTAGCTAATAGG-1	0	6	3	undetermined	248_T
CGCCAAGAAGCCGAGT-1	0	6	2	undetermined	248_T
CGCCACAGGTCGCGAT-1	0	0	0	NoTcell	248_T
CGCCATCCGATTATGA-1	0	6	3	undetermined	248_T
CGCCCAGCACGCCTAG-1	1	422	80	Diverse	248_T
CGCCCGCTTCCGTACA-1	0	30	15	Diverse	248_T
CGCCGCCCATGCCTGT-1	0	4	2	undetermined	248_T
CGCCTCCCTCCTCTAT-1	0	20	10	Diverse	248_T
CGCCTGGCCTACGTAA-1	0	16	8	Diverse	248_T
CGCGACCGCGACAGAT-1	0	8	4	undetermined	248_T
CGCGAGAGGGACTTGT-1	0	40	20	Diverse	248_T
CGCGAGTCTGCCGGGT-1	0	4	1	undetermined	248_T
CGCGCAAATGTCCAGA-1	1	84	37	Diverse	248_T
CGCGCATGTTTGATTG-1	0	32	16	Diverse	248_T
CGCGCCCGACTTAATA-1	0	4	2	undetermined	248_T
CGCGGCTCAACTTGAA-1	0	8	3	undetermined	248_T
CGCGGGAATTAGGCAG-1	0	73	28	Diverse	248_T
CGCGGTAAGTCTAGCT-1	0	56	22	Diverse	248_T
CGCGGTCACAAACCAA-1	0	2	1	undetermined	248_T
CGCGTTCATGAAATAC-1	0	22	11	Diverse	248_T
CGCTACGGGACATTTA-1	0	7	3	undetermined	248_T
CGCTAGAGACCGCTGC-1	0	101	38	Diverse	248_T
CGCTATACCGCCCACT-1	0	12	4	undetermined	248_T
CGCTATTCAATGTATG-1	0	0	0	NoTcell	248_T
CGCTATTCTTAGGCTC-1	0	8	4	undetermined	248_T
CGCTCGACATAATGAT-1	0	26	13	Diverse	248_T
CGCTCTCCGTAGATTA-1	0	52	19	Diverse	248_T
CGCTGGTGACTACCCT-1	0	25	10	Diverse	248_T
CGCTGTGACGCCGCAC-1	0	20	10	Diverse	248_T
CGCTGTGTGGATGTTG-1	0	30	15	Diverse	248_T
CGCTTAGTATTGATAC-1	0	2	1	undetermined	248_T
CGCTTATTCCCGGTCG-1	0	36	18	Diverse	248_T
CGCTTCCACTGAAATC-1	0	10	5	undetermined	248_T
CGCTTTCATACCGGTG-1	0	4	2	undetermined	248_T
CGCTTTCTTGCATTCG-1	0	76	34	Diverse	248_T
CGGAAAGAATCAAACG-1	0	40	17	Diverse	248_T
CGGAAATTTCACATCC-1	0	44	22	Diverse	248_T
CGGAACGTAAACATAG-1	0	17	6	Diverse	248_T
CGGAGCAATTTAATCG-1	0	16	8	Diverse	248_T
CGGAGCATGGCGATCC-1	0	4	2	undetermined	248_T
CGGAGCTTATAACACC-1	0	42	16	Diverse	248_T
CGGAGTTTGAGAGACA-1	0	0	0	NoTcell	248_T
CGGATCCTCAAGGACT-1	0	6	2	undetermined	248_T
CGGATGAATGCTGTGA-1	0	0	0	NoTcell	248_T
CGGCAAACATCGTGCG-1	0	2	1	undetermined	248_T
CGGCACCGTTAGCGCC-1	0	4	2	undetermined	248_T
CGGCACTCAAGAAAGT-1	0	0	0	NoTcell	248_T
CGGCCACGCACAAAGT-1	0	30	15	Diverse	248_T
CGGCCAGAGCGACCAT-1	0	6	3	undetermined	248_T
CGGCCCAACCTGTAGT-1	0	43	15	Diverse	248_T
CGGCCCAGGTATATCC-1	1	72	34	Diverse	248_T
CGGCTCTAAAGCTGCA-1	1	2	1	Clonal	248_T
CGGCTCTTCGTCGAAC-1	0	27	9	Diverse	248_T
CGGCTGCAAGATTAAG-1	0	49	18	Diverse	248_T
CGGCTTTGTATGATAA-1	0	26	10	Diverse	248_T
CGGGAATATAGTATAC-1	0	10	5	undetermined	248_T
CGGGAATTTATGTAAA-1	0	18	9	Diverse	248_T
CGGGAGCTTCAGTGTA-1	0	0	0	NoTcell	248_T
CGGGATCAATGTAAGA-1	0	28	14	Diverse	248_T
CGGGCAGCTAAACCGC-1	0	106	37	Diverse	248_T
CGGGCCTTCTTTGTAA-1	0	24	12	Diverse	248_T
CGGGTGTACCCATTTA-1	0	4	2	undetermined	248_T
CGGGTTCGGCACGTAT-1	0	0	0	NoTcell	248_T
CGGTACTAGAATCAAA-1	0	10	3	undetermined	248_T
CGGTAGAGGTGCAGGT-1	0	0	0	NoTcell	248_T
CGGTATAGGTATTAGC-1	1	28	14	Diverse	248_T
CGGTCAAGTGGGAACC-1	0	0	0	NoTcell	248_T
CGGTCCATGAGACTCC-1	0	0	0	NoTcell	248_T
CGGTCCGTCGCAAGCC-1	0	41	18	Diverse	248_T
CGGTCTATCAACCCGT-1	0	4	2	undetermined	248_T
CGGTGAAGACTAAAGT-1	0	77	32	Diverse	248_T
CGGTGCAGATAGAACG-1	0	58	29	Diverse	248_T
CGGTGCGCGTTGGTCC-1	0	0	0	NoTcell	248_T
CGGTGGGCTCCAGCCT-1	0	27	13	Diverse	248_T
CGGTTATCCAACAGTG-1	1	2	1	Clonal	248_T
CGGTTCAAGTAGGTGT-1	0	0	0	NoTcell	248_T
CGGTTCCGGCTTCTTG-1	0	0	0	NoTcell	248_T
CGGTTGACCTGGCATA-1	0	16	8	Diverse	248_T
CGGTTGAGTATCCTTC-1	0	56	26	Diverse	248_T
CGGTTGGGTTCAAGTT-1	0	40	20	Diverse	248_T
CGGTTTATGAAGGAAC-1	0	26	13	Diverse	248_T
CGTAAACGCTTGAGTG-1	0	26	13	Diverse	248_T
CGTAAAGCAAGAAATC-1	0	26	13	Diverse	248_T
CGTAACTTCGACACTT-1	0	0	0	NoTcell	248_T
CGTACCTGATAGGCCT-1	0	6	3	undetermined	248_T
CGTAGCGAATTGTCAG-1	0	4	2	undetermined	248_T
CGTAGCGCCGACGTTG-1	0	46	23	Diverse	248_T
CGTATTAAGAGATCTA-1	0	4	2	undetermined	248_T
CGTCAAGGCTATAAAT-1	0	0	0	NoTcell	248_T
CGTCACGTCCATTGGT-1	0	45	15	Diverse	248_T
CGTCAGTGCGCACAAG-1	0	20	10	Diverse	248_T
CGTCGCTTGGTTATAC-1	0	42	10	Diverse	248_T
CGTCGGGTCTAAGCGC-1	0	4	2	undetermined	248_T
CGTCGTCCTTCGCGAA-1	0	2	1	undetermined	248_T
CGTCTGGAAGGGCCCG-1	0	0	0	NoTcell	248_T
CGTGAAGTTAATTCAC-1	0	4	2	undetermined	248_T
CGTGACATTGGGTCGT-1	0	67	23	Diverse	248_T
CGTGACCAGTCCTCTG-1	0	73	31	Diverse	248_T
CGTGCAGACTGGGACA-1	0	4	2	undetermined	248_T
CGTGCATTGTCGACGC-1	0	27	9	Diverse	248_T
CGTGCCCTCCCGAAGA-1	0	26	13	Diverse	248_T
CGTGCTTCTACCTAAA-1	0	4	2	undetermined	248_T
CGTGGCCGAATATCTA-1	0	4	2	undetermined	248_T
CGTGGTACCCAAAGGC-1	0	6	3	undetermined	248_T
CGTGTCCCATTCGCGA-1	0	0	0	NoTcell	248_T
CGTGTCTCGTTACGAC-1	0	0	0	NoTcell	248_T
CGTGTGTTAAACCCTG-1	0	20	10	Diverse	248_T
CGTTAGCTCACAACTG-1	0	38	19	Diverse	248_T
CGTTCAGACCCGCGAA-1	0	6	3	undetermined	248_T
CGTTCATGGTGCGCGT-1	1	873	126	Diverse	248_T
CGTTCTTCGCACACCT-1	0	0	0	NoTcell	248_T
CGTTGAATACCGCGCT-1	0	14	7	Diverse	248_T
CGTTGAGCGACCGTCG-1	0	44	22	Diverse	248_T
CGTTGAGTAATTGCGT-1	0	20	10	Diverse	248_T
CGTTGCCCGCGTGGGA-1	1	17	6	Diverse	248_T
CGTTGTAAGATTGATT-1	0	48	19	Diverse	248_T
CGTTGTCGGCAATTGA-1	0	0	0	NoTcell	248_T
CGTTGTTTCAATTCCC-1	0	0	0	NoTcell	248_T
CGTTTAAGCGGAGCAC-1	0	0	0	NoTcell	248_T
CGTTTACAAGGCAGCT-1	0	68	34	Diverse	248_T
CGTTTCACTTCGGGCG-1	0	7	3	undetermined	248_T
CGTTTCGCTCATTACA-1	0	10	5	undetermined	248_T
CGTTTGTGTAGAGGGT-1	0	68	32	Diverse	248_T
CTAAAGAATGCCTACT-1	0	35	17	Diverse	248_T
CTAAAGGGAAATAGGA-1	0	0	0	NoTcell	248_T
CTAAATCCGGTGTACA-1	0	61	24	Diverse	248_T
CTAAATCCTATTCCGG-1	0	0	0	NoTcell	248_T
CTAACCGCGCGCCCGT-1	0	12	6	Diverse	248_T
CTAACGAAACTTGCTG-1	2	46	17	Diverse	248_T
CTAACTGGTCCGGTTC-1	0	52	18	Diverse	248_T
CTAAGGGAATGATTGG-1	0	103	32	Diverse	248_T
CTAAGTACAGGGCTAC-1	0	59	25	Diverse	248_T
CTAATTCGCACGCGCT-1	0	28	14	Diverse	248_T
CTAATTCTCAGATATT-1	0	86	28	Diverse	248_T
CTAATTTCAACAACAC-1	0	14	7	Diverse	248_T
CTACAAGAAATAACCC-1	0	60	24	Diverse	248_T
CTACCCTAAGGTCATA-1	1	28	14	Diverse	248_T
CTACGAACTAGGTCGA-1	0	2	1	undetermined	248_T
CTACGACTAGCTATAA-1	0	10	5	undetermined	248_T
CTACGATCCTATCCTA-1	0	0	0	NoTcell	248_T
CTACGCACGGAGTACC-1	0	2	1	undetermined	248_T
CTACGCCATTTCCGAT-1	0	8	4	undetermined	248_T
CTACTATCATAGGTTT-1	0	15	6	Diverse	248_T
CTACTATCTTTCAGAG-1	0	2	1	undetermined	248_T
CTACTCAAGGTATAGT-1	0	70	27	Diverse	248_T
CTACTCTAGGCCCGGC-1	0	49	20	Diverse	248_T
CTACTGCCACCTGACC-1	0	2	1	undetermined	248_T
CTAGACATATATGTAG-1	1	2	1	Clonal	248_T
CTAGACTGCATTTCGT-1	0	0	0	NoTcell	248_T
CTAGATGTGAGTGTAA-1	0	28	13	Diverse	248_T
CTAGATTTACGACGGC-1	1	8	4	Clonal	248_T
CTAGCATAGTATAATG-1	0	61	23	Diverse	248_T
CTAGCCGATGTTATGA-1	0	54	24	Diverse	248_T
CTAGGCGCCCTATCAG-1	0	12	6	Diverse	248_T
CTAGGGATAGGGACAA-1	0	0	0	NoTcell	248_T
CTAGGTCTGAAGGAAT-1	0	28	12	Diverse	248_T
CTAGGTTCGGACGTGA-1	0	44	22	Diverse	248_T
CTAGTATTCGGAATTA-1	0	28	14	Diverse	248_T
CTAGTCACGTCTTAAG-1	0	0	0	NoTcell	248_T
CTAGTGAAGGACAGGA-1	0	29	14	Diverse	248_T
CTAGTTACAACCCGGT-1	0	9	3	undetermined	248_T
CTAGTTGGGCCCGGTA-1	0	4	2	undetermined	248_T
CTATAAGAGCCAATCG-1	0	4	2	undetermined	248_T
CTATAGGCGTTGATGT-1	0	78	38	Diverse	248_T
CTATATCCAGCCTGGC-1	0	6	2	undetermined	248_T
CTATCGACGAAATACA-1	0	6	3	undetermined	248_T
CTATCGGGTCTCAACA-1	0	22	9	Diverse	248_T
CTATGCCCGAATGCAA-1	0	11	3	undetermined	248_T
CTATGTCACTAGCCCA-1	0	18	6	Diverse	248_T
CTATGTCTATTGAAAC-1	0	66	33	Diverse	248_T
CTATGTGAGTCACGGC-1	0	70	20	Diverse	248_T
CTATTCATGTGTCCCA-1	0	0	0	NoTcell	248_T
CTATTGTGTTTGGTCA-1	0	2	1	undetermined	248_T
CTCAAACCACTGCCCG-1	0	64	32	Diverse	248_T
CTCAAGACATTAGCGC-1	0	2	1	undetermined	248_T
CTCACATTTACTAAAT-1	0	18	9	Diverse	248_T
CTCACTTGGCTGGTAA-1	0	34	17	Diverse	248_T
CTCAGGACTCACCTGT-1	0	0	0	NoTcell	248_T
CTCAGTCACGACAAAT-1	0	0	0	NoTcell	248_T
CTCATGGCTCACAATC-1	0	37	16	Diverse	248_T
CTCATGGTAATTTGCG-1	0	16	8	Diverse	248_T
CTCATTGCTCTAACAA-1	0	4	2	undetermined	248_T
CTCATTTGATGGGCGG-1	1	81	37	Diverse	248_T
CTCCCTCCTTTCGATC-1	0	14	6	Diverse	248_T
CTCCGCCCACATGAGG-1	0	44	22	Diverse	248_T
CTCCGGCCTAATATGC-1	0	52	26	Diverse	248_T
CTCCGGCTTGTAGACA-1	0	3	1	undetermined	248_T
CTCCTAAGTTATGTCT-1	0	2	1	undetermined	248_T
CTCCTCCAGCTCACAC-1	0	40	20	Diverse	248_T
CTCCTGTTCAAGGCAG-1	0	0	0	NoTcell	248_T
CTCCTTTACGCAAGTC-1	0	0	0	NoTcell	248_T
CTCGAATGGAACGTAT-1	0	6	2	undetermined	248_T
CTCGAGACATACGATA-1	0	0	0	NoTcell	248_T
CTCGAGGTCGAACAGT-1	0	2	1	undetermined	248_T
CTCGATATTTGCGAGC-1	0	26	13	Diverse	248_T
CTCGCACCTATATAGT-1	0	6	3	undetermined	248_T
CTCGCATTGCATAGCC-1	0	0	0	NoTcell	248_T
CTCGCCGAATGTAGGG-1	0	42	21	Diverse	248_T
CTCGGGATAACACCTA-1	0	24	8	Diverse	248_T
CTCGGGTTCTCTGGCC-1	0	16	8	Diverse	248_T
CTCGGTACCACTGCTC-1	0	27	11	Diverse	248_T
CTCGGTCCGTAGCCTG-1	0	12	6	Diverse	248_T
CTCGGTTGTCGGCCCT-1	0	4	2	undetermined	248_T
CTCGTCGAGGGCTCAT-1	1	6	3	Clonal	248_T
CTCGTTACGGCTACCA-1	0	0	0	NoTcell	248_T
CTCGTTTCTAATGTTT-1	0	55	25	Diverse	248_T
CTCTAATGCATTGATC-1	0	0	0	NoTcell	248_T
CTCTACACTGGCGATT-1	0	23	10	Diverse	248_T
CTCTATTTGGCTGCAG-1	0	98	40	Diverse	248_T
CTCTCACAATCGATGA-1	0	48	21	Diverse	248_T
CTCTCTAACTGCCTAG-1	0	12	6	Diverse	248_T
CTCTGCGAAGCAAGCA-1	0	68	18	Diverse	248_T
CTCTGGACGCCTGGTG-1	0	6	2	undetermined	248_T
CTCTGTTTGAGGATTC-1	0	15	7	Diverse	248_T
CTCTTCTATTGACTGG-1	0	11	4	undetermined	248_T
CTCTTCTGGAAGTTAG-1	0	8	3	undetermined	248_T
CTCTTGTCCCGCTTGG-1	0	89	34	Diverse	248_T
CTGAAAGAGATCCGAC-1	0	86	31	Diverse	248_T
CTGAATCCGAGACCTC-1	0	8	2	undetermined	248_T
CTGAATTTATTGCCAG-1	1	28	14	Diverse	248_T
CTGACTGCGCAGCTCG-1	0	24	10	Diverse	248_T
CTGAGCAAGTAACAAG-1	0	0	0	NoTcell	248_T
CTGATAGTGTATCTCA-1	0	0	0	NoTcell	248_T
CTGATCCCTTTATGCA-1	0	0	0	NoTcell	248_T
CTGCACAACTACATAT-1	1	52	18	Diverse	248_T
CTGCACCTAGTCCACA-1	0	98	45	Diverse	248_T
CTGCACCTGGAACCGC-1	0	4	2	undetermined	248_T
CTGCACTCCAGTACAG-1	0	8	4	undetermined	248_T
CTGCCAAGGTTGGAAG-1	0	15	7	Diverse	248_T
CTGCCATGCATCACAT-1	0	36	17	Diverse	248_T
CTGCCTAGCCACCAAG-1	0	45	15	Diverse	248_T
CTGCCTCATATGCAAC-1	0	3	1	undetermined	248_T
CTGCCTTTAATACCTT-1	0	6	3	undetermined	248_T
CTGCGGGTGAAATGTT-1	0	32	15	Diverse	248_T
CTGCGGTAGTCACGTG-1	0	2	1	undetermined	248_T
CTGCGTTACGATATAA-1	0	46	23	Diverse	248_T
CTGCTGAGGCCACGAA-1	0	56	28	Diverse	248_T
CTGCTTGGCGATAGCT-1	0	71	31	Diverse	248_T
CTGCTTTATGTCCGCG-1	0	25	10	Diverse	248_T
CTGGAAATGGATGCTT-1	0	46	23	Diverse	248_T
CTGGAAGACACGGTGG-1	0	0	0	NoTcell	248_T
CTGGACGCAGTCCGGC-1	0	94	42	Diverse	248_T
CTGGATTTACACTTGA-1	0	26	13	Diverse	248_T
CTGGCATCCGAATGAG-1	2	90	37	Diverse	248_T
CTGGCGACATAAGTCC-1	0	92	38	Diverse	248_T
CTGGCTGATTCATCCT-1	0	88	38	Diverse	248_T
CTGGCTGGTTGTCAGT-1	0	49	17	Diverse	248_T
CTGGGATAAATAATGG-1	0	5	2	undetermined	248_T
CTGGGCCTGCTATATC-1	0	27	13	Diverse	248_T
CTGGGCTATCCTTTGG-1	0	0	0	NoTcell	248_T
CTGGGTAGGCAGTTAA-1	0	0	0	NoTcell	248_T
CTGGGTTGAGTTAAAG-1	0	50	20	Diverse	248_T
CTGGTAACACATAGAA-1	0	50	24	Diverse	248_T
CTGGTAACGAGCTCTT-1	0	0	0	NoTcell	248_T
CTGGTCCTAACTTGGC-1	0	15	7	Diverse	248_T
CTGGTGAATGGGCCTA-1	0	10	3	undetermined	248_T
CTGGTTCAACGCATCA-1	0	48	17	Diverse	248_T
CTGGTTTCGAGCAAGA-1	0	80	21	Diverse	248_T
CTGTACTTCTTAGCAT-1	0	32	15	Diverse	248_T
CTGTAGCCATCTCACT-1	0	23	6	Diverse	248_T
CTGTAGTGAGGATCGA-1	0	22	11	Diverse	248_T
CTGTATGGTGTAGAAA-1	0	64	32	Diverse	248_T
CTGTCAAATGGCTCGG-1	0	28	10	Diverse	248_T
CTGTCACGCCAGGCGC-1	0	28	14	Diverse	248_T
CTGTGCAGGGTAGGTC-1	0	0	0	NoTcell	248_T
CTGTGGTCGGGAGATA-1	0	0	0	NoTcell	248_T
CTGTTACCCAATCTAG-1	0	57	28	Diverse	248_T
CTGTTCACTGCCTGTG-1	0	4	2	undetermined	248_T
CTGTTCATCTCACGGG-1	0	0	0	NoTcell	248_T
CTGTTGTTCAGTCGTA-1	0	8	4	undetermined	248_T
CTTAACTTCGAAGTAC-1	0	100	48	Diverse	248_T
CTTACACGGTATTCCA-1	0	0	0	NoTcell	248_T
CTTACACTGGGAAATA-1	0	54	18	Diverse	248_T
CTTAGCCTTCCACATG-1	0	58	29	Diverse	248_T
CTTAGGTATAGACCAG-1	0	24	12	Diverse	248_T
CTTAGTAGGCCTACAG-1	0	40	20	Diverse	248_T
CTTAGTTGAGGAATCG-1	0	20	10	Diverse	248_T
CTTATGCGCTCAGGGC-1	0	3	1	undetermined	248_T
CTTATGTTGACTACCA-1	0	3	1	undetermined	248_T
CTTCAACTCCACTTGG-1	0	34	17	Diverse	248_T
CTTCACGCCCTGGTAC-1	0	0	0	NoTcell	248_T
CTTCAGTGGTCGCCTA-1	0	0	0	NoTcell	248_T
CTTCATAGCTCAAGAA-1	0	0	0	NoTcell	248_T
CTTCATTGTCAGTGGA-1	0	8	3	undetermined	248_T
CTTCCGCTCCGTGAAG-1	0	70	25	Diverse	248_T
CTTCGTAGATAGGTGA-1	0	43	21	Diverse	248_T
CTTCTATGTTGAAGTA-1	0	46	23	Diverse	248_T
CTTCTATTAATGCTAG-1	0	10	5	undetermined	248_T
CTTCTGGGCGTACCTA-1	0	0	0	NoTcell	248_T
CTTCTTACGTCGTATA-1	0	16	8	Diverse	248_T
CTTGACCCGAAAGATA-1	0	66	22	Diverse	248_T
CTTGAGGTTATCCCGA-1	0	34	17	Diverse	248_T
CTTGAGTTAGGGTAAT-1	0	310	14	Diverse	248_T
CTTGCAACCGCCTCCT-1	2	470	109	Diverse	248_T
CTTGCCCAGGCTCTAC-1	0	6	3	undetermined	248_T
CTTGGCCAAGCTGGGA-1	0	6	3	undetermined	248_T
CTTGTACTTGTTGACT-1	0	0	0	NoTcell	248_T
CTTGTCAACATTCGAG-1	0	100	35	Diverse	248_T
CTTGTGAGTCTTTGAC-1	0	0	0	NoTcell	248_T
CTTGTGCTCACCGATT-1	0	26	13	Diverse	248_T
CTTGTTGCTGAGTCAA-1	0	0	0	NoTcell	248_T
CTTTAACTTTCAAAGG-1	0	6	3	undetermined	248_T
CTTTAATATTGGTCGA-1	0	26	9	Diverse	248_T
CTTTACCGAATAGTAG-1	0	4	2	undetermined	248_T
CTTTAGGAACACTGTT-1	0	14	7	Diverse	248_T
CTTTAGTGCTATTATT-1	0	43	19	Diverse	248_T
CTTTCTGTGCGGGCTT-1	0	0	0	NoTcell	248_T
CTTTGGCGCTTTATAC-1	0	20	6	Diverse	248_T
CTTTGGCTTTAGTAAA-1	0	18	9	Diverse	248_T
CTTTGGGATTGTTGCA-1	0	18	9	Diverse	248_T
GAAACAGATGACCACC-1	0	0	0	NoTcell	248_T
GAAACAGCCATGCAGT-1	0	4	2	undetermined	248_T
GAAACATAGGAAACAG-1	0	32	13	Diverse	248_T
GAAACCATGGTGCGCT-1	0	78	33	Diverse	248_T
GAAACCGAATTACCTT-1	0	68	29	Diverse	248_T
GAAACCTATACAAATG-1	0	16	8	Diverse	248_T
GAAACTCGTGCGATGC-1	0	4	2	undetermined	248_T
GAAACTCTAATGAAGG-1	2	100	42	Diverse	248_T
GAAAGAACAGCGTTAT-1	0	0	0	NoTcell	248_T
GAAAGCAGTGCACTTT-1	0	79	30	Diverse	248_T
GAAAGCCCTTTGGACC-1	0	48	22	Diverse	248_T
GAAAGTGACTAACTGC-1	0	42	12	Diverse	248_T
GAAATACCTGCTGGCT-1	0	39	16	Diverse	248_T
GAAATATCACCATCAG-1	0	74	37	Diverse	248_T
GAAATATGCTTGAATG-1	0	0	0	NoTcell	248_T
GAAATCGCGCGCAACT-1	0	14	7	Diverse	248_T
GAAATGGCGGTGTTAG-1	0	10	5	undetermined	248_T
GAAATTAGCACGGATA-1	0	4	2	undetermined	248_T
GAAATTCACATCGCTG-1	0	45	16	Diverse	248_T
GAAATTGTCTCTATAA-1	0	56	28	Diverse	248_T
GAACACACATCAACCA-1	0	16	8	Diverse	248_T
GAACAGATTACTAAAT-1	0	28	14	Diverse	248_T
GAACCCTCTGTGTTCT-1	0	0	0	NoTcell	248_T
GAACGACCGAATGATA-1	0	40	19	Diverse	248_T
GAACGATAAGTTAAAG-1	0	4	2	undetermined	248_T
GAACGTCTCATGGTCG-1	0	33	13	Diverse	248_T
GAACGTTAGGAAGACG-1	0	6	2	undetermined	248_T
GAACTTAGCGCCCGGT-1	0	0	0	NoTcell	248_T
GAAGAAACGATATTGT-1	0	51	16	Diverse	248_T
GAAGAACGGTGCAGGT-1	0	55	21	Diverse	248_T
GAAGCCACTGATTATG-1	0	26	13	Diverse	248_T
GAAGCCTGCACATTCC-1	0	49	23	Diverse	248_T
GAAGCGTGAGGAATTT-1	0	0	0	NoTcell	248_T
GAAGCTCGGACCCGTC-1	0	20	10	Diverse	248_T
GAAGCTTGCTGACCGC-1	0	0	0	NoTcell	248_T
GAAGGAGTCGAGTGCG-1	0	39	10	Diverse	248_T
GAAGGCTACCATTGTT-1	0	39	13	Diverse	248_T
GAAGTCAGTTGCACTA-1	0	9	4	undetermined	248_T
GAAGTGATTTATCGTG-1	0	40	20	Diverse	248_T
GAAGTGCTGGATAGCT-1	0	4	2	undetermined	248_T
GAAGTTTCCACTCAAT-1	0	4	2	undetermined	248_T
GAATAGACGCGACCCA-1	0	20	10	Diverse	248_T
GAATAGCCCTGCGGTC-1	0	18	9	Diverse	248_T
GAATAGTGCTCGATTA-1	0	0	0	NoTcell	248_T
GAATATTCGGAGTCCC-1	0	40	20	Diverse	248_T
GAATCGACATGGTCAC-1	0	0	0	NoTcell	248_T
GAATCGCCGGACACGG-1	0	20	10	Diverse	248_T
GAATCTGAACATTCTC-1	0	61	29	Diverse	248_T
GAATGAAGGTCTTCAG-1	0	6	3	undetermined	248_T
GAATGCGAATCGGTTC-1	0	6	3	undetermined	248_T
GAATGTATGGCAGGTC-1	0	141	35	Diverse	248_T
GAATGTGGTCCGGATT-1	0	78	34	Diverse	248_T
GAATGTTGGGTAATCT-1	0	30	14	Diverse	248_T
GAATTATAGTGAAAGG-1	0	0	0	NoTcell	248_T
GAATTCACCCGGGTGT-1	0	6	2	undetermined	248_T
GAATTTCTCGCTGCAG-1	0	20	10	Diverse	248_T
GACAAACATATGCAGG-1	1	15	6	Diverse	248_T
GACAACGACCATTGAA-1	1	26	12	Diverse	248_T
GACAACGCAGCTTACG-1	0	0	0	NoTcell	248_T
GACACAAGGGAAGAAA-1	0	31	15	Diverse	248_T
GACACTGAGTTCAGTG-1	0	28	14	Diverse	248_T
GACACTGGAACCCGAT-1	0	0	0	NoTcell	248_T
GACAGATTTCTGGCTC-1	0	10	5	undetermined	248_T
GACAGCCAGACCTGAC-1	0	4	2	undetermined	248_T
GACAGGCACACACTAT-1	0	10	5	undetermined	248_T
GACATCCGTCGAACTG-1	0	39	13	Diverse	248_T
GACATCGATTTATAAC-1	0	76	34	Diverse	248_T
GACCAGAGCCCTGTAG-1	0	75	32	Diverse	248_T
GACCCAATTATGATAC-1	0	8	4	undetermined	248_T
GACCCGTCGCCGGCTA-1	0	67	25	Diverse	248_T
GACCGACTGAAGCGTC-1	0	0	0	NoTcell	248_T
GACCGATTAAATATGT-1	0	4	2	undetermined	248_T
GACCGTCAGGTCGTGA-1	0	4	2	undetermined	248_T
GACCGTGCTGACGGTG-1	0	30	15	Diverse	248_T
GACGACGATCCGCGTT-1	0	50	23	Diverse	248_T
GACGCCGTAAAGGCTA-1	0	20	10	Diverse	248_T
GACGCCTGTTGCAGGG-1	0	6	3	undetermined	248_T
GACGCTTGCTTCTAAA-1	0	26	11	Diverse	248_T
GACGGGTTGGCCCGTA-1	0	8	4	undetermined	248_T
GACGGTCAATAGAAGC-1	0	18	9	Diverse	248_T
GACGTGAGACTCCATG-1	0	10	5	undetermined	248_T
GACGTGTAGGGATTAT-1	0	0	0	NoTcell	248_T
GACGTTCGTAAATACA-1	0	0	0	NoTcell	248_T
GACTAACACAGCACCT-1	0	26	11	Diverse	248_T
GACTAAGATCATGCAC-1	0	10	5	undetermined	248_T
GACTAAGTAGGCTCAC-1	0	0	0	NoTcell	248_T
GACTACAAAGCGGTGG-1	0	0	0	NoTcell	248_T
GACTACAATTGCTCGT-1	0	4	2	undetermined	248_T
GACTCACCCACGTGAG-1	0	21	8	Diverse	248_T
GACTCCCAGAATAAGG-1	0	26	13	Diverse	248_T
GACTCCTTCCAATTGA-1	0	26	12	Diverse	248_T
GACTCGCGGGAATGAC-1	0	0	0	NoTcell	248_T
GACTCGGTCGGCGGAT-1	0	0	0	NoTcell	248_T
GACTGATTGGTCACAA-1	0	10	3	undetermined	248_T
GACTGCAAATCGAGCT-1	0	0	0	NoTcell	248_T
GACTGCACCAGCCCAG-1	0	8	4	undetermined	248_T
GACTGCGGCACGTGTA-1	0	0	0	NoTcell	248_T
GACTGCTGGTGAGAAA-1	0	10	5	undetermined	248_T
GACTGGGCGCCGCAAC-1	0	12	6	Diverse	248_T
GAGACCCTGCAACGCC-1	0	2	1	undetermined	248_T
GAGACTGATGGGTAGA-1	0	26	13	Diverse	248_T
GAGACTTCGCGACCGA-1	0	44	20	Diverse	248_T
GAGAGGGCGCGAGGTT-1	1	48	16	Diverse	248_T
GAGAGGTGCATTCTGG-1	0	40	17	Diverse	248_T
GAGATCTGCTTGGCAT-1	0	0	0	NoTcell	248_T
GAGATCTGTCACTCCG-1	0	58	29	Diverse	248_T
GAGATCTTCCATGACA-1	3	884	143	Diverse	248_T
GAGATGACAATCCTTA-1	0	0	0	NoTcell	248_T
GAGATGGGAGTCGACA-1	0	106	28	Diverse	248_T
GAGCACCTGTGTCCAG-1	0	46	23	Diverse	248_T
GAGCATCAACAACTTG-1	0	74	26	Diverse	248_T
GAGCATCATCCCTGGG-1	0	13	6	Diverse	248_T
GAGCCACGGTAGTAGG-1	0	58	27	Diverse	248_T
GAGCCAGCTACCTGTG-1	0	26	13	Diverse	248_T
GAGCCGAGCGTTTATT-1	0	26	13	Diverse	248_T
GAGCGAGGGAGTACCG-1	0	56	27	Diverse	248_T
GAGCGCAAATACTCCG-1	0	0	0	NoTcell	248_T
GAGCGCGCACGAGTAG-1	0	43	20	Diverse	248_T
GAGCGCTGTTAGGTAA-1	0	57	28	Diverse	248_T
GAGCGGAATGCGGTGT-1	0	4	2	undetermined	248_T
GAGCTAAGGGCATATC-1	0	22	9	Diverse	248_T
GAGCTCTCGGACCTAA-1	0	4	2	undetermined	248_T
GAGCTGTCGTCTCGGA-1	0	6	2	undetermined	248_T
GAGGAATATCTCTTTG-1	0	0	0	NoTcell	248_T
GAGGAATGGAGAGGTT-1	0	0	0	NoTcell	248_T
GAGGCCCGACTCCGCA-1	0	44	22	Diverse	248_T
GAGGCTATCAAAGTCG-1	0	2	1	undetermined	248_T
GAGGGAGTCAGATCGC-1	0	6	3	undetermined	248_T
GAGGGCATCGCGTATC-1	0	2	1	undetermined	248_T
GAGGGCGCAGCTCTGC-1	0	17	5	undetermined	248_T
GAGGGTAGTAACAAAG-1	0	30	13	Diverse	248_T
GAGGTACATCCATCTT-1	0	16	8	Diverse	248_T
GAGGTACGCGTGTCCC-1	0	25	12	Diverse	248_T
GAGTAAGGCCACGGGA-1	0	35	17	Diverse	248_T
GAGTACGGGTATACAA-1	0	40	19	Diverse	248_T
GAGTAGATACTAGTTG-1	0	22	8	Diverse	248_T
GAGTATACCCTAATCA-1	0	0	0	NoTcell	248_T
GAGTATGCCCGCCTTG-1	0	0	0	NoTcell	248_T
GAGTATGCGCGTGCAT-1	0	6	2	undetermined	248_T
GAGTCAGACCAGAATC-1	0	36	18	Diverse	248_T
GAGTCCGCTTACCGGA-1	0	68	24	Diverse	248_T
GAGTGTGCGGTACCCA-1	0	0	0	NoTcell	248_T
GAGTTGATGGCAATTT-1	0	18	7	Diverse	248_T
GATAAATCGGTGGATG-1	0	6	3	undetermined	248_T
GATAACTCGCACTGTG-1	0	2	1	undetermined	248_T
GATAAGGCAGATGCAA-1	0	6	2	undetermined	248_T
GATACGATGGGAGTCA-1	0	42	19	Diverse	248_T
GATAGGTAACGTTGAC-1	0	27	11	Diverse	248_T
GATAGTGCGAGTAAGT-1	0	14	7	Diverse	248_T
GATATCTCATGCAATA-1	0	28	14	Diverse	248_T
GATATGAGACACTAAC-1	0	24	12	Diverse	248_T
GATATGCGGTAGCCAA-1	0	40	20	Diverse	248_T
GATATGGATTACGCGG-1	0	20	10	Diverse	248_T
GATATTTCCTACATGG-1	0	16	7	Diverse	248_T
GATCAACATAAAGGGA-1	0	10	5	undetermined	248_T
GATCATTCCAAACATT-1	0	0	0	NoTcell	248_T
GATCCCTTTATACTGC-1	0	36	17	Diverse	248_T
GATCCGGGAATTAACA-1	1	8	3	Clonal	248_T
GATCCTAAATCGGGAC-1	0	38	19	Diverse	248_T
GATCCTCGACACTGGC-1	0	15	5	undetermined	248_T
GATCCTCTTGCGCTTA-1	0	56	27	Diverse	248_T
GATCGACACTATCTGA-1	0	4	2	undetermined	248_T
GATCGCGGGCTCTCCA-1	0	0	0	NoTcell	248_T
GATCGCTACCCGATTT-1	0	54	19	Diverse	248_T
GATCGCTATATCTCAG-1	0	6	3	undetermined	248_T
GATCGGATAGAACCAT-1	0	83	25	Diverse	248_T
GATCGGTGGCCATAAC-1	0	3	1	undetermined	248_T
GATCGTGACTGATATC-1	0	58	29	Diverse	248_T
GATCTAACCGTATTCA-1	0	0	0	NoTcell	248_T
GATCTGCTATCTAAGG-1	0	32	16	Diverse	248_T
GATCTTGGAGGGCATA-1	0	12	6	Diverse	248_T
GATCTTTGCAGGGTAT-1	0	22	11	Diverse	248_T
GATGACAAGTAGGGCA-1	0	108	49	Diverse	248_T
GATGACGATGATCGCG-1	0	0	0	NoTcell	248_T
GATGCCTTCTGCGGCA-1	0	0	0	NoTcell	248_T
GATGCGTCCTGCATTC-1	0	29	13	Diverse	248_T
GATGCTACAAGCGCCT-1	0	0	0	NoTcell	248_T
GATGCTGTATTTCATC-1	0	26	13	Diverse	248_T
GATGGCGCACACATTA-1	0	12	6	Diverse	248_T
GATGGTGCCCTAGGCA-1	0	7	3	undetermined	248_T
GATGTAACGAACCACC-1	1	257	62	Diverse	248_T
GATGTCCGGATCACAT-1	0	0	0	NoTcell	248_T
GATGTCGGTCAACTGC-1	0	37	14	Diverse	248_T
GATGTGTTGTCACAAG-1	0	18	9	Diverse	248_T
GATGTTCAATCCACGA-1	0	2334	152	Diverse	248_T
GATGTTTGTGCGAGAT-1	0	70	33	Diverse	248_T
GATTAACCGAAAGCCC-1	0	8	2	undetermined	248_T
GATTACTGAATTTGGG-1	0	37	14	Diverse	248_T
GATTCCCTTGTCGCAG-1	0	0	0	NoTcell	248_T
GATTCCGCGTTTCCGT-1	0	0	0	NoTcell	248_T
GATTCCTATACGGCGC-1	0	0	0	NoTcell	248_T
GATTCGACGGTTCACG-1	0	15	5	undetermined	248_T
GATTGACACTCTGCTC-1	0	4	2	undetermined	248_T
GATTGCTCCAGTTGCA-1	1	12	4	Clonal	248_T
GCAAACCCTACATTAT-1	0	32	15	Diverse	248_T
GCAAACCTTGGCCATA-1	0	0	0	NoTcell	248_T
GCAAAGGGCGTTAGCC-1	0	62	17	Diverse	248_T
GCAAATATTACGCTTT-1	0	4	2	undetermined	248_T
GCAACACACTAGAACT-1	0	2	1	undetermined	248_T
GCAACAGCAGTATGCG-1	0	23	10	Diverse	248_T
GCAACCACCAGACCGG-1	0	25	12	Diverse	248_T
GCAACCACGGCCGCGT-1	0	48	23	Diverse	248_T
GCAAGAATTCCTTGGC-1	0	18	8	Diverse	248_T
GCAAGATGTGTTCGCG-1	0	70	28	Diverse	248_T
GCAAGTGCACAGAGAA-1	0	0	0	NoTcell	248_T
GCAAGTGTAAAGCATG-1	0	40	20	Diverse	248_T
GCACAAACCCTAGATG-1	0	60	30	Diverse	248_T
GCACAACCTCGGGCGT-1	0	20	9	Diverse	248_T
GCACAAGTGTCGGAAG-1	0	6	3	undetermined	248_T
GCACACACTGGTAGCC-1	0	43	15	Diverse	248_T
GCACGCCTACTTAGAT-1	0	36	17	Diverse	248_T
GCACTAGTCGCGCTAT-1	0	36	13	Diverse	248_T
GCACTGCCTACCTTTA-1	0	59	28	Diverse	248_T
GCACTGTGCAAATGTA-1	0	40	20	Diverse	248_T
GCAGACCCAGCACGTA-1	0	54	27	Diverse	248_T
GCAGATCCATAAGACT-1	0	42	20	Diverse	248_T
GCAGATTAGGGATATC-1	0	20	10	Diverse	248_T
GCAGCACACAGCCCAG-1	0	12	6	Diverse	248_T
GCAGCCTATATCACAT-1	0	56	25	Diverse	248_T
GCAGCGGTGGGCATTA-1	0	28	14	Diverse	248_T
GCAGCTATGGACAGGT-1	0	18	9	Diverse	248_T
GCAGGAACTTAGATCT-1	0	22	11	Diverse	248_T
GCAGGACTATAGAATA-1	0	4	1	undetermined	248_T
GCAGGTAGAGTATGGT-1	0	4	2	undetermined	248_T
GCAGTGTGGCTATAGG-1	0	2	1	undetermined	248_T
GCATACGAGGTCTTTA-1	0	22	11	Diverse	248_T
GCATAGAGCACTCAGG-1	0	18	9	Diverse	248_T
GCATCGGCCGTGTAGG-1	0	0	0	NoTcell	248_T
GCATGAGGGACGCGGC-1	0	15	5	undetermined	248_T
GCATTCAAGGCAACGC-1	1	20	9	Diverse	248_T
GCATTCGAAATGAACA-1	0	22	11	Diverse	248_T
GCATTGTAATTCATAT-1	0	93	34	Diverse	248_T
GCATTTCCAAGGCTCC-1	0	113	42	Diverse	248_T
GCCAACCATTTCCGGA-1	1	57	22	Diverse	248_T
GCCAAGAATACTTCTG-1	0	26	8	Diverse	248_T
GCCAATAGGGCATCTC-1	0	4	2	undetermined	248_T
GCCACAATTTAAGGAC-1	0	44	20	Diverse	248_T
GCCAGGAAAGAACACT-1	0	0	0	NoTcell	248_T
GCCAGGAGTAACCGAT-1	0	73	26	Diverse	248_T
GCCAGGCGTTCGCATG-1	0	0	0	NoTcell	248_T
GCCATATTGCACACAG-1	0	2	1	undetermined	248_T
GCCATCGAGCTGCGTG-1	0	37	13	Diverse	248_T
GCCATCGATGCTGCAT-1	0	60	30	Diverse	248_T
GCCATTAGCCTCAAAC-1	0	37	13	Diverse	248_T
GCCCACCAAGGCTGTC-1	0	40	20	Diverse	248_T
GCCCAGTTGGTATGCC-1	0	0	0	NoTcell	248_T
GCCCGACTTCTTCCCG-1	0	106	46	Diverse	248_T
GCCCGAGAGTCTAAAT-1	0	78	26	Diverse	248_T
GCCCGATCTGTGGTCG-1	0	0	0	NoTcell	248_T
GCCCGATGCCCAGTTC-1	0	0	0	NoTcell	248_T
GCCCGCGCGTAAACGG-1	0	4	2	undetermined	248_T
GCCCGCGCGTTTGACA-1	0	0	0	NoTcell	248_T
GCCCGTAATACCTTCT-1	0	24	12	Diverse	248_T
GCCCTAGCCGTCGCGA-1	0	0	0	NoTcell	248_T
GCCGAAATTCCTACGT-1	0	0	0	NoTcell	248_T
GCCGACCCACGACTGC-1	0	16	8	Diverse	248_T
GCCGATTGGCCAAGCT-1	0	31	8	Diverse	248_T
GCCGCATTAGTCCGGC-1	0	18	8	Diverse	248_T
GCCGCTTGTGAGAAAC-1	0	44	20	Diverse	248_T
GCCGGGTTAGGGTCGC-1	0	50	18	Diverse	248_T
GCCGTCGGTTTCGGGC-1	0	0	0	NoTcell	248_T
GCCTAGCGATCTGACC-1	0	34	17	Diverse	248_T
GCCTATAGTGTCAGGG-1	0	0	0	NoTcell	248_T
GCCTATGCTGGGCCTT-1	0	6	3	undetermined	248_T
GCCTATTCCGATATAG-1	0	34	16	Diverse	248_T
GCCTATTTGCTACACA-1	0	9	3	undetermined	248_T
GCCTCATCTGGAAATA-1	0	16	8	Diverse	248_T
GCCTCTATACATAGCA-1	0	77	32	Diverse	248_T
GCCTGCTACACTGAGA-1	0	2	1	undetermined	248_T
GCCTTCAGCCCTACCG-1	0	4	2	undetermined	248_T
GCGAAACGATCGGGAG-1	0	18	9	Diverse	248_T
GCGAAACTTAACTGGA-1	0	2	1	undetermined	248_T
GCGAAGCCATACCCGT-1	0	4	2	undetermined	248_T
GCGACATGTAAACATC-1	0	43	21	Diverse	248_T
GCGACCCAACCATCTG-1	1	50	25	Diverse	248_T
GCGACGATAGTTGTAC-1	0	39	16	Diverse	248_T
GCGAGAGGCCATGTAA-1	1	22	11	Diverse	248_T
GCGAGAGTTGCGTCCA-1	0	15	5	undetermined	248_T
GCGAGCGCATGCTCCC-1	1	82	37	Diverse	248_T
GCGAGGCCCGAGCAGA-1	0	8	4	undetermined	248_T
GCGAGTTCTGCAAAGA-1	1	24	11	Diverse	248_T
GCGATTCTGGAAGCAG-1	0	144	16	Diverse	248_T
GCGATTGTTAACGTTA-1	0	42	21	Diverse	248_T
GCGCAAATATATTCAA-1	0	130	54	Diverse	248_T
GCGCAAGAGCGCGCTG-1	0	0	0	NoTcell	248_T
GCGCATCCAGTCAGCA-1	0	10	5	undetermined	248_T
GCGCCGTTCCACGATA-1	0	22	11	Diverse	248_T
GCGCCTCCCACTCCGA-1	0	0	0	NoTcell	248_T
GCGCGGTCTAGTAACT-1	0	10	5	undetermined	248_T
GCGCGTCATTGGTACA-1	0	2	1	undetermined	248_T
GCGCTAATTGAATAGA-1	0	36	18	Diverse	248_T
GCGCTATGCCGAGGCA-1	0	42	21	Diverse	248_T
GCGCTGATCCAGACTC-1	0	6	3	undetermined	248_T
GCGCTGCTTTGCATTT-1	0	0	0	NoTcell	248_T
GCGCTTAAATAATTGG-1	0	54	23	Diverse	248_T
GCGGACCGCGTTGTGG-1	0	54	27	Diverse	248_T
GCGGAGAAACTTCGCA-1	0	12	6	Diverse	248_T
GCGGAGAGGGAGAACG-1	0	26	11	Diverse	248_T
GCGGCAAAGTATTGCC-1	1	70	31	Diverse	248_T
GCGGCTCTGACGTACC-1	0	37	16	Diverse	248_T
GCGGGAACCAGGCCCT-1	0	2	1	undetermined	248_T
GCGGGCATTACGATGC-1	0	75	35	Diverse	248_T
GCGGGCGAGCCTTACC-1	0	8	2	undetermined	248_T
GCGGTCCCGGTGAAGG-1	1	66	25	Diverse	248_T
GCGGTCCCTAGACGCA-1	0	30	15	Diverse	248_T
GCGGTGAACTGCGCTC-1	0	6	3	undetermined	248_T
GCGGTTCCCTATCATG-1	0	138	49	Diverse	248_T
GCGTCCCTAAGACATA-1	0	46	16	Diverse	248_T
GCGTCGAAATGTCGGT-1	0	20	10	Diverse	248_T
GCGTCGCCAGGGTGAT-1	2	39	18	Diverse	248_T
GCGTCTCTGCATTGGG-1	0	36	18	Diverse	248_T
GCGTGGTACTGGGTTA-1	0	170	57	Diverse	248_T
GCGTTATATTTGGAAC-1	0	51	22	Diverse	248_T
GCGTTCGGAGACCGGG-1	0	6	3	undetermined	248_T
GCTAACTGAAGTCTGA-1	0	2	1	undetermined	248_T
GCTAAGTAAAGGCGAT-1	0	44	22	Diverse	248_T
GCTAATACCGAATGCC-1	0	18	9	Diverse	248_T
GCTACAGTACGGACCG-1	0	36	15	Diverse	248_T
GCTACGACTTATTGGG-1	0	10	2	undetermined	248_T
GCTACTATAGTAGAGT-1	0	50	24	Diverse	248_T
GCTAGACCGTCTACTG-1	0	4	2	undetermined	248_T
GCTAGAGTAGAGATGT-1	0	0	0	NoTcell	248_T
GCTAGCAGGGAGTGGG-1	0	4	2	undetermined	248_T
GCTAGCGATAGGTCTT-1	0	26	13	Diverse	248_T
GCTAGCTTGAATAGCT-1	0	4	2	undetermined	248_T
GCTAGGCACCACGGAG-1	0	78	39	Diverse	248_T
GCTAGTAGAGCTTGTA-1	0	26	13	Diverse	248_T
GCTATACGTCTCGGAC-1	0	59	25	Diverse	248_T
GCTATCATACTCATGG-1	0	14	3	undetermined	248_T
GCTCAATCCGTTTATT-1	0	45	16	Diverse	248_T
GCTCAATGTAATACCG-1	0	4	2	undetermined	248_T
GCTCATTACTGCATGT-1	0	11	4	undetermined	248_T
GCTCCCAGTCGGTCCA-1	0	50	19	Diverse	248_T
GCTCCTGACATACTGG-1	0	74	31	Diverse	248_T
GCTCGCTCATGTCCAA-1	0	6	3	undetermined	248_T
GCTCGGAATTTAAAGC-1	0	6	3	undetermined	248_T
GCTCTAAACCCTGACG-1	0	4	2	undetermined	248_T
GCTCTATGTTACGTGC-1	0	26	13	Diverse	248_T
GCTCTCGGGTACCGAA-1	0	34	17	Diverse	248_T
GCTCTTTCCGCTAGTG-1	0	6	2	undetermined	248_T
GCTGAATCTTCCAATC-1	0	20	10	Diverse	248_T
GCTGAGGCGTGAGTAT-1	0	116	40	Diverse	248_T
GCTGCACGGTTTCTTA-1	0	35	13	Diverse	248_T
GCTGCTAAGTAGTCGA-1	0	14	7	Diverse	248_T
GCTGCTACTGCGTAGC-1	0	29	10	Diverse	248_T
GCTGCTCTCCGGACAC-1	0	18	9	Diverse	248_T
GCTGGACCCAAAGTGG-1	0	4	2	undetermined	248_T
GCTGGCATATTCACCT-1	0	0	0	NoTcell	248_T
GCTGGCGGCGCATGCT-1	0	17	7	Diverse	248_T
GCTGGTTTAGGCCATA-1	0	42	21	Diverse	248_T
GCTGTATTACTGGCCC-1	1	24	10	Diverse	248_T
GCTGTTGCTACCGAAC-1	0	102	43	Diverse	248_T
GCTTAATGTAACTAAC-1	0	138	36	Diverse	248_T
GCTTACGTAGTTAGTA-1	0	196	47	Diverse	248_T
GCTTCCGTCCCTAGAC-1	0	0	0	NoTcell	248_T
GCTTGATGATAATCAG-1	0	2	1	undetermined	248_T
GCTTGCAGCACAATTG-1	0	0	0	NoTcell	248_T
GCTTGGATCGATTAGG-1	0	22	11	Diverse	248_T
GGAAACCTTGTTGAAT-1	0	7	3	undetermined	248_T
GGAAAGTGCCCATGCC-1	0	0	0	NoTcell	248_T
GGAACCGTGTAAATTG-1	0	26	12	Diverse	248_T
GGAACCTTGACTCTGC-1	0	52	24	Diverse	248_T
GGAAGCTCGCTTACAG-1	0	6	3	undetermined	248_T
GGAATAACCTCAAGAA-1	0	43	15	Diverse	248_T
GGAATGCGCTAGCGTG-1	0	20	10	Diverse	248_T
GGACACAAGTTTACAC-1	0	27	9	Diverse	248_T
GGACCAACAGGATAAC-1	0	24	12	Diverse	248_T
GGACCTACGGTAACGT-1	0	27	12	Diverse	248_T
GGACCTCTAGGCCGCC-1	0	42	19	Diverse	248_T
GGACGGCTTGCGCAAC-1	0	12	6	Diverse	248_T
GGACGTCCATAGTTGG-1	0	35	12	Diverse	248_T
GGACTCGACAGCGCAT-1	0	0	0	NoTcell	248_T
GGACTCGTGAGTGGTC-1	0	28	14	Diverse	248_T
GGAGAAGTCATTGGCA-1	0	0	0	NoTcell	248_T
GGAGACCAATGTGCTT-1	0	2	1	undetermined	248_T
GGAGACCATCTACATA-1	0	6	2	undetermined	248_T
GGAGACGACACCTTTG-1	0	58	28	Diverse	248_T
GGAGCACCAAGAACTA-1	0	42	21	Diverse	248_T
GGAGCGAGGCCTACTT-1	0	6	3	undetermined	248_T
GGAGGATTGAAAGGAG-1	0	6	2	undetermined	248_T
GGAGGGCTTGGTTGGC-1	0	16	5	undetermined	248_T
GGAGTGCCGCCCTGGA-1	0	0	0	NoTcell	248_T
GGATACTCATGAATTG-1	0	28	14	Diverse	248_T
GGATCAAAGGACGAGG-1	0	35	15	Diverse	248_T
GGATCATCCCGTACGC-1	0	18	9	Diverse	248_T
GGATCTTACTGCCCTT-1	0	0	0	NoTcell	248_T
GGATCTTGACTCAACC-1	0	97	35	Diverse	248_T
GGATGAAGATCGCTGA-1	0	44	21	Diverse	248_T
GGATGACGCGAGTTTA-1	0	18	8	Diverse	248_T
GGATGCTGGCGTTCCT-1	0	72	23	Diverse	248_T
GGATTAAGCTAAGGTC-1	0	51	21	Diverse	248_T
GGATTCCGCTATACCC-1	0	0	0	NoTcell	248_T
GGATTTCACTTCTATA-1	0	12	5	undetermined	248_T
GGCAAAGGCGCCAATA-1	0	34	17	Diverse	248_T
GGCAAATTACTTTACT-1	0	37	14	Diverse	248_T
GGCAAGCCCATAGTGG-1	0	14	6	Diverse	248_T
GGCAAGGCGAAATAGC-1	1	49	24	Diverse	248_T
GGCAATAGTCAATGAG-1	0	2	1	undetermined	248_T
GGCACTCCACTGGGCA-1	0	40	20	Diverse	248_T
GGCAGCAAACCTATGC-1	0	24	12	Diverse	248_T
GGCAGCGGTAATCCTA-1	0	24	12	Diverse	248_T
GGCATACAGGTAGCGG-1	0	5	2	undetermined	248_T
GGCATATCGGTTCTGC-1	0	16	8	Diverse	248_T
GGCCCGGAGCATGTCT-1	0	9	4	undetermined	248_T
GGCCCGTATACCATGC-1	1	26	13	Diverse	248_T
GGCCCTCACCCACTTA-1	0	37	17	Diverse	248_T
GGCCGAGACTCTGGTG-1	0	52	26	Diverse	248_T
GGCCGTTTGGGTTTCA-1	0	12	3	undetermined	248_T
GGCCTTTGCAACTGGC-1	0	26	13	Diverse	248_T
GGCGAAATCTAACTTG-1	0	51	24	Diverse	248_T
GGCGAGCGAAACGGCA-1	0	3	1	undetermined	248_T
GGCGCAGGACATCTTC-1	0	40	20	Diverse	248_T
GGCGCATGAATTGATG-1	0	29	14	Diverse	248_T
GGCGCGGAGATCTTTC-1	0	14	7	Diverse	248_T
GGCGCGTTCGAGTTTA-1	0	7	3	undetermined	248_T
GGCGCTTCATTCCCTG-1	0	51	25	Diverse	248_T
GGCGGAGTAATATTAG-1	0	18	9	Diverse	248_T
GGCGGTAGGATCATTG-1	0	62	29	Diverse	248_T
GGCGTCCTATCCGCTG-1	0	0	0	NoTcell	248_T
GGCTAAAGGGCGGGTC-1	0	8	3	undetermined	248_T
GGCTAATGATTGAAAT-1	0	44	22	Diverse	248_T
GGCTACTATACACTCC-1	0	12	6	Diverse	248_T
GGCTATTAAGTTGTAT-1	0	31	12	Diverse	248_T
GGCTCCTCCACCTGTT-1	0	86	38	Diverse	248_T
GGCTCGCGTTGAGGTA-1	0	607	89	Diverse	248_T
GGCTCGTGCCACCAGC-1	0	52	13	Diverse	248_T
GGCTCTGCTCCAACGC-1	0	10	5	undetermined	248_T
GGCTGAAATAGCAAAG-1	0	84	38	Diverse	248_T
GGCTGAGCATCGTAAG-1	0	12	6	Diverse	248_T
GGCTGGCTAGCTTAAA-1	0	0	0	NoTcell	248_T
GGCTTTCAATAAGGGT-1	0	34	17	Diverse	248_T
GGGAACGGGAGGTTAG-1	0	4	1	undetermined	248_T
GGGAACGGTTTCAGAT-1	0	3	1	undetermined	248_T
GGGAATGAGCCCTCAC-1	0	0	0	NoTcell	248_T
GGGACAGAGTTACTCC-1	0	12	4	undetermined	248_T
GGGACCCGTATATCTT-1	0	45	20	Diverse	248_T
GGGACTGCATAGATAG-1	0	2	1	undetermined	248_T
GGGAGAACTCACAGTA-1	0	20	10	Diverse	248_T
GGGAGGATGCCCGAAA-1	0	0	0	NoTcell	248_T
GGGAGTAATGGCTGGC-1	0	24	12	Diverse	248_T
GGGAGTTAATGAGGCG-1	0	44	14	Diverse	248_T
GGGATGGTCGTAACCG-1	0	36	18	Diverse	248_T
GGGATTTACCGCACCT-1	0	106	41	Diverse	248_T
GGGCAACCGCACGTGC-1	0	30	13	Diverse	248_T
GGGCAGAGCAATCGTT-1	0	36	13	Diverse	248_T
GGGCCCGTCTTAAACA-1	0	72	18	Diverse	248_T
GGGCCCTACGAAAGGG-1	0	16	8	Diverse	248_T
GGGCCTAAATGGGCTA-1	0	20	8	Diverse	248_T
GGGCCTATTTAAGTAT-1	0	22	9	Diverse	248_T
GGGCGATATGTGTGAA-1	0	0	0	NoTcell	248_T
GGGCGCAGCGTTACTC-1	0	0	0	NoTcell	248_T
GGGCGGCAAATGAATT-1	0	141	42	Diverse	248_T
GGGCGGGTTCCCTACG-1	0	18	9	Diverse	248_T
GGGCGGTCCTATTGTC-1	0	22	11	Diverse	248_T
GGGCGTACATTTATAT-1	0	0	0	NoTcell	248_T
GGGCGTCACCACGTAA-1	0	48	19	Diverse	248_T
GGGCGTCCACTGGCTC-1	0	12	3	undetermined	248_T
GGGCGTTTACATTCAT-1	0	44	21	Diverse	248_T
GGGCTACTATTTCGTG-1	0	29	12	Diverse	248_T
[truncated: 29,076 more rows]

## Sheet: Fig 4b
CDR3_aa	reads	bert	length_bert	nr_spots	C_NN	C_NN_I	sample
ASSLMGGYDEQY	627.386	8	3	635	1007	0.62996	248_T
ASSPMGGCDEQF	200.209	8	2	603	979	0.615306	248_T
ASSPDRVAGQPQH	126.44	10	1	348	535	0.649254	248_T
ASSPGAPGSSS	5.32665	4	3	288	593	0.484848	248_T
ASSSRAGSGEQY	11.0193	7	3	228	462	0.492441	248_T
ASSSRAQGRRAV	3.65536	4	4	188	299	0.626667	248_T
ASSSRAGGSST	2.46718	4	2	171	286	0.595819	248_T
ASSEREGRRGAV	10.0495	4	3	167	269	0.618519	248_T
ASSSRARGRAV	4.64015	4	3	166	330	0.501511	248_T
ASSSWAGPGEQY	1.26829	7	2	166	321	0.515528	248_T
ASSSRAQGSPY	6.63391	4	2	158	260	0.605364	248_T
ASSSGSGPGEQY	1.1029	7	4	156	255	0.609375	248_T
ASSPQGPMGSST	3.8319	4	2	154	203	0.754902	248_T
ASSPRAPGRQY	1.76535	4	4	147	205	0.713592	248_T
ASSPRGLGEQF	2.0878	4	2	130	187	0.691489	248_T
ASSPRAHGGAV	2.81942	4	2	128	190	0.670157	248_T
SARVGGQEEELF	5.9205	16	1	128	183	0.695652	248_T
ASSEPSGSRGAV	3.10895	4	1	127	148	0.852349	248_T
ASSAQGQREQY	3.68858	7	3	123	174	0.702857	248_T
ASSSASGLGELF	1.22692	7	2	122	245	0.495935	248_T
ASSSRAAGPEQF	6.01907	7	2	122	216	0.562212	248_T
ASSLPRGYDEQY	0.91493	7	3	118	182	0.644809	248_T
ASSPRAQGSST	1.19043	4	2	115	207	0.552885	248_T
ASSGRALSGSST	1.54091	4	2	109	140	0.77305	248_T
ASSEG*RAPGSS	0.832047	4	2	107	95	1.11458	248_T
ASSPRGPGGSST	1.31922	4	1	106	113	0.929825	248_T
ASSSRAGPGEQY	2.40634	7	3	105	197	0.530303	248_T
ASSGRALSGSSS	0.948833	4	2	104	129	0.8	248_T
ASSSRGPRGAV	1.04214	4	1	100	119	0.833333	248_T
ASSEQQGPGRAV	0.978579	4	1	95	103	0.913462	248_T
SARVGGRVEKLF	1.05882	3	2	88	83	1.04762	248_T
ASSSWAQGPSST	6.5751	4	2	87	57	1.5	248_T
SAREGGRLKNSS	12.7256	3	1	85	77	1.08974	248_T
SARKGGRLKNSL	0.588824	3	1	85	76	1.1039	248_T
SARVGGRLKNCL	10.2734	3	1	85	77	1.08974	248_T
ASSLMGGYDSST	12.8528	5	2	84	95	0.875	248_T
ASSSWAQGPSCT	0.880088	4	2	84	93	0.893617	248_T
ASSSRAGGAST	0.460383	4	1	82	94	0.863158	248_T
ASSESWAGGRGLF	0.437118	9	2	79	92	0.849462	248_T
ASSERLAGPGEQF	2.28768	7	3	77	98	0.777778	248_T
ASSLMGDTTRST	25.7032	5	3	77	73	1.04054	248_T
ATFTGKGGELWLH	0.948532	1	1	76	15	4.75	248_T
ASSERLGAPGELF	3.91299	9	2	75	79	0.9375	248_T
ASSQAGPGEQY	0.597339	7	2	74	81	0.902439	248_T
ASSERLAGAGELF	4.08865	9	2	73	98	0.737374	248_T
ASSPAGPRGPV	1.16128	4	1	73	53	1.35185	248_T
ASSPRGPGEQY	0.412681	7	2	72	126	0.566929	248_T
ASSERLGEPGRAV	1.77619	9	3	71	106	0.663551	248_T
ATLDRQRGLNYEAIP	4.48216	1	1	71	81	0.865854	248_T
ATLDRQRGLNYEASP	1.15267	1	1	71	80	0.876543	248_T
ATLDRQRGLNYEATP	14.9845	1	1	71	81	0.865854	248_T
ATLDRQRGLNYGYT	59.4034	1	1	71	81	0.865854	248_T
ATLDRQRGLNYVALP	1.95634	1	1	71	80	0.876543	248_T
SARVGGRLKNCS	0.530032	3	1	70	62	1.11111	248_T
ASSERLPGVGAV	0.603151	4	1	69	69	0.985714	248_T
ASSEGGAAAGGAV	0.529093	4	1	68	50	1.33333	248_T
ASSPRAQGEQY	0.578571	7	1	68	77	0.871795	248_T
ASSSRPRGPGST	1.51734	4	2	64	38	1.64103	248_T
ASSERLAGAREELF	5.92076	9	1	62	64	0.953846	248_T
ASSGRALGGRST	1.98706	4	3	62	42	1.44186	248_T
ASSERLAGTGAV	0.730221	4	2	60	63	0.9375	248_T
ASSPLTGAIEQF	0.578518	7	1	60	71	0.833333	248_T
ASSPGPAGAST	0.73827	4	2	58	28	2	248_T
ASSESSGSSGSS	0.299394	4	2	57	43	1.29545	248_T
ASSSGAQGSEY	0.272763	4	2	57	56	1	248_T
ASSERLSGVGSSS	0.837357	9	2	56	92	0.602151	248_T
ASSSWAAGPELF	2.20802	4	2	56	21	2.54545	248_T
SAREGGLVEKML	0.64605	16	1	56	11	4.66667	248_T
ASSERQGVPGSSS	0.446375	4	3	55	43	1.25	248_T
ASSLMGDTTTNT	0.634611	5	1	54	30	1.74194	248_T
ASSERLAGSGEQF	0.82526	7	2	53	34	1.51429	248_T
ASSPGAQGEQY	0.868748	7	1	52	65	0.787879	248_T
ASSSRAAGEQY	0.702167	7	2	52	51	1	248_T
ASSEEASGSRSM	0.905484	9	3	51	42	1.18605	248_T
ASSERLVGSRGSCS	1.65823	9	2	51	47	1.0625	248_T
ASSERLAGAGRAV	1.2881	4	2	48	42	1.11628	248_T
ASSLMGGIRRAV	10.9606	5	4	47	34	1.34286	248_T
ASSSGGPTGSS	0.214577	4	1	45	32	1.36364	248_T
ASSLMGDTTSCT	0.505335	5	1	43	25	1.65385	248_T
ASSSWAAGPEQY	1.67993	4	2	43	8	4.77778	248_T
ASSLATTRPIRAV	0.467526	5	2	41	18	2.15789	248_T
ASSLLGRYDEQY	0.54774	7	2	40	24	1.6	248_T
ASSERLAGLGSS	0.514141	4	2	38	24	1.52	248_T
ASSLMGGYDELY	0.336759	8	1	37	31	1.15625	248_T
SARVGGRLKNC	0.388847	3	1	37	5	6.16667	248_T
ASSEKLREPGSSS	1.05475	9	2	36	26	1.33333	248_T
ASSLGQHRRAVP	0.56616	5	2	36	12	2.76923	248_T
ASSLMGEYDEQY	0.354661	8	1	36	8	4	248_T
ASSERLSGAGSCS	0.23502	9	1	32	40	0.780488	248_T
ASSGQGPETQY	1.89533	15	3	32	6	4.57143	248_T
ASSPDRVAGQTQP	0.168736	10	1	30	9	3	248_T
ASSSARRRGSCT	0.616893	4	1	30	8	3.33333	248_T
ASSSRAQGIPF	0.643543	4	2	30	6	4.28571	248_T
ASSEGRDLGEQF	0.323907	7	2	29	4	5.8	248_T
ASSERLAGAGEQF	0.219482	7	3	29	5	4.83333	248_T
ASSLTLGSGELA	0.861221	7	3	29	29	0.966667	248_T
ASSERLGEPGAV	0.253595	4	2	28	6	4	248_T
ASSLMGDKTSST	0.204015	5	1	28	3	7	248_T
ASSSGPQGLSS	0.180437	4	1	28	9	2.8	248_T
ASSSRAAGPEQY	0.355804	7	2	26	9	2.6	248_T
ASSSWAQGSPF	0.193788	4	1	26	2	8.66667	248_T
ASSLTLGPREL	0.157508	4	3	25	25	0.961538	248_T
ASSERLGEPGSCS	0.380631	9	2	24	13	1.71429	248_T
ASSERLSGSGSC	0.102655	9	2	24	24	0.96	248_T
ASSPTLGSGEL	0.107647	5	2	24	21	1.09091	248_T
ASSEGLAGTGSCS	0.371595	9	1	23	10	2.09091	248_T
ASSPGQGGSTV	0.195828	4	1	23	3	5.75	248_T
ASQPLTGGVEQF	7.17088	7	1	22	3	5.5	248_T
ASSE*RASGSRGAV	0.19299	9	2	21	1	10.5	248_T
ASSLMTGIRRAV	0.482055	5	2	21	4	4.2	248_T
ASSSWAQGSPV	0.155117	4	1	21	1	10.5	248_T
ASSEG*REPGEQF	0.689223	9	2	20	1	10	248_T
ASSLMGGYDDEY	0.112725	8	1	20	8	2.22222	248_T
ASSLTLGSDEDC	0.0796691	7	2	20	22	0.869565	248_T
ASSRRGHRGAF	0.198785	4	1	20	4	4	248_T
ASSSWAQGSEY	0.154879	4	2	20	4	4	248_T
ASSLDSRAHEQF	0.76026	7	2	19	4	3.8	248_T
ASSQTRGSAELS	0.0758838	7	1	19	18	1	248_T
ASSSPGLRGAT	0.322165	7	2	19	12	1.46154	248_T
ASSSRPAGEQY	0.298505	7	1	19	9	1.9	248_T
ASSERQRAPGSS	0.124627	4	1	18	15	1.125	248_T
ASSLGGQVHRAV	0.2983	5	2	18	3	4.5	248_T
ASSLMRGYDEQY	0.15577	7	2	18	4	3.6	248_T
ASSLTGGYDEQY	0.0880204	8	1	18	6	2.57143	248_T
ASSERLAEPGSSS	0.182007	9	1	17	9	1.7	248_T
ASSERLAGAGSC	0.144443	9	1	17	2	5.66667	248_T
ASSLARAWHEQY	0.205285	7	3	17	2	5.66667	248_T
ASSLGQHLRAVP	0.1208	5	2	17	2	5.66667	248_T
ASSLMGEHDEQY	0.117441	8	1	17	3	4.25	248_T
ASSLMSGLDEQY	0.149139	8	2	17	5	2.83333	248_T
ASSPGASGSST	0.0886663	4	1	17	4	3.4	248_T
ASSPRGAGEKLS	0.157676	9	2	17	1	8.5	248_T
ATSDRQGGTEAF	0.580323	1	1	17	2	5.66667	248_T
ASSLAQQGH*AV	0.397667	5	1	16	2	5.33333	248_T
ASSLGQKGN*AV	0.285325	5	1	16	2	5.33333	248_T
ASSSPGREQY	1.29941	7	1	16	8	1.77778	248_T
ASSEG*REPGSC	0.141908	9	2	15	0	15	248_T
ASSPQGLREQF	0.278903	7	1	15	8	1.66667	248_T
ASSSRPAGAQY	0.256266	7	1	15	9	1.5	248_T
ASSERLAGVGSCS	0.0824276	9	1	14	4	2.8	248_T
ASSLMGGYDEQF	0.13915	8	1	14	6	2	248_T
ASSSWPRGRGST	0.134032	4	1	14	3	3.5	248_T
ASSERLAGAREEL	0.125903	9	1	13	1	6.5	248_T
ASSERLAGE*GW	0.109087	9	1	13	1	6.5	248_T
ASSERLAGMRVL	0.188419	9	1	13	2	4.33333	248_T
ASSSGPQELSST	0.0945707	4	1	13	2	4.33333	248_T
ASSERQREPGSSS	0.245408	9	2	12	2	4	248_T
ASSLIGDTTSST	0.0649428	5	1	12	5	2	248_T
SARVGGQVEKLF	0.219992	16	1	12	0	12	248_T
ASSERLAGSGELF	0.0511661	9	1	11	0	11	248_T
ASSERVAEPGRCS	0.104571	9	1	11	4	2.2	248_T
ASSPG*RGAST	0.061953	4	1	11	0	11	248_T
ASSPRGRAEPV	0.122833	4	1	11	1	5.5	248_T
ASSARAPGSQF	0.122733	5	3	10	0	10	248_T
ASSLMGHSDDQY	0.0635955	8	1	10	6	1.42857	248_T
ASSPRPGSPEY	0.0954721	4	2	10	0	10	248_T
ATLDRQRG*TMVTP	2.94292	18	1	10	2	3.33333	248_T
ATRPGANYDYT	0.646422	3	1	10	1	5	248_T
SARVGAG*KAV	0.683834	3	1	10	0	10	248_T
ASSERLAAAGRAV	0.0556628	5	1	9	0	9	248_T
ASSLATSHAAV	0.0592479	5	1	9	0	9	248_T
ASSLDRTWSNAV	0.16766	5	2	9	1	4.5	248_T
ASSLDSGTVAAV	0.0582738	5	1	9	1	4.5	248_T
ASSLGQTAVTEQF	0.112229	7	1	9	0	9	248_T
ASSLGTAGPVSSS	0.113226	4	2	9	1	4.5	248_T
ASSSLGPYGERT	0.649915	8	3	9	1	4.5	248_T
ASSCQAEGEQY	0.0647542	7	1	8	0	8	248_T
ASSEG*GPPGELF	0.0305805	9	1	8	0	8	248_T
ASSEG*GSGELF	0.0777129	9	1	8	0	8	248_T
ASSLLRAYDEQY	0.055023	8	2	8	0	8	248_T
ATLDRQRGVELWLH	0.445397	1	1	8	1	4	248_T
ASS*RWGPRELS	0.0634433	4	1	7	2	2.33333	248_T
ASSERQGEPGSC	0.0415408	4	2	7	0	7	248_T
ASSLATGPIEQY	0.0540263	7	1	7	0	7	248_T
ASSLDRTGSEQF	0.108852	7	1	7	1	3.5	248_T
ASSLGSGMAQSV	0.0275518	5	1	7	1	3.5	248_T
ASSLMGG*DELH	0.0340125	8	1	7	0	7	248_T
ASSSRAGRGAY	0.0526643	4	1	7	0	7	248_T
ASSWTQAERS	0.0485822	5	1	7	0	7	248_T
ASSAGFAREPV	0.0872103	4	1	6	1	3	248_T
ASSE*RASGNRGTA	0.293745	9	1	6	0	6	248_T
ASSEG*RGARELF	0.0468773	9	2	6	0	6	248_T
ASSERLAGVEQF	0.0354961	9	1	6	0	6	248_T
ASSERLGSRESS	0.0264867	9	1	6	1	3	248_T
ASSLAHRAH*AV	0.0576249	5	1	6	0	6	248_T
ASSLDRADSPMSSS	0.17989	5	1	6	0	6	248_T
ASSLDRAWHNQV	0.0609552	5	1	6	0	6	248_T
ASSLTGQIRRAV	0.0449091	5	1	6	0	6	248_T
ASSPDGGVRRSF	0.0743431	4	2	6	0	6	248_T
ASSSQRGATNSSS	0.210683	12	1	6	0	6	248_T
ASSERLPGMRQ	0.0481854	9	1	5	0	5	248_T
ASSLAAD*SRAVP	0.0844666	5	1	5	0	5	248_T
ASSLARASEQS	0.025446	7	2	5	0	5	248_T
ASSLDRASPLSSS	0.0233148	5	1	5	0	5	248_T
ASSLGQLATSSS	0.0420561	5	1	5	0	5	248_T
ASSLGT*RTDTQY	0.0617142	8	1	5	1	2.5	248_T
ASSQFTLLGRRGPDLGSNQPQH	0.197281	17	1	5	2	1.66667	248_T
ASSLDRAGTAV	0.0462824	5	1	4	0	4	248_T
ASSLDRASPLSSP	0.0140376	5	1	4	0	4	248_T
ASSLETAAQIRS	0.0590188	5	1	4	0	4	248_T
ASSLMGGYTSST	0.0201289	5	1	4	0	4	248_T
ASSLRDSHRDPV	0.044122	5	1	4	0	4	248_T
ASSPTLGPEEAF	0.0364016	7	3	4	1	2	248_T
ASSPTLGPTLF	0.0455825	4	2	4	0	4	248_T
ASSRRWGPGSC	0.0260283	4	1	4	0	4	248_T
ASSSQRGLQ*AV	0.0634014	4	2	4	1	2	248_T
ASSSRGPGEL	0.0232504	4	1	4	1	2	248_T
ASSVGPGGGGNIQY	0.136194	14	1	4	1	2	248_T
AIVKTPGQGIRQH	0.0232344	1	1	3	0	3	248_T
ASS*SGQGLLQ*AF	0.0354768	1	1	3	0	3	248_T
ASSEEASGSREF	0.0151678	9	1	3	0	3	248_T
ASSERLGAAGEQF	0.0151292	9	1	3	0	3	248_T
ASSERLGEPGELF	0.0124438	9	1	3	0	3	248_T
ASSLAARQVNSPSSS	0.0490564	5	1	3	1	1.5	248_T
ASSLAQGLRAV	0.0188407	5	1	3	0	3	248_T
ASSLASLDSRLHEQF	0.0496627	1	1	3	0	3	248_T
ASSSQRGATMSSS	0.0144276	12	1	3	0	3	248_T
ASSVGAGGGGNIQY	0.0211101	14	1	3	0	3	248_T
AISETSRPRESAQQ	0.0198161	1	1	2	0	2	248_T
ASSLADRALSST	0.0161863	5	1	2	0	2	248_T
ASSLATGPPSSS	0.00780828	5	1	2	0	2	248_T
ASSLATTRPIRAL	0.00963579	5	1	2	0	2	248_T
ASSLDAGPRSKEQY	0.045464	7	1	2	0	2	248_T
ASSLDRARQSAA	0.00931027	5	1	2	0	2	248_T
ASSLGQKGH*AV	0.00954287	5	1	2	0	2	248_T
ASSMQGDTMTSP	0.00776203	5	1	2	0	2	248_T
ASSPGQGAQEH	0.0102978	7	1	2	0	2	248_T
ASSPHGVRRAS	0.0114193	4	1	2	0	2	248_T
ASSPTRGPGKL	0.0227868	5	1	2	0	2	248_T
ASSSTRGPTK	0.0331151	5	1	2	0	2	248_T
ASSTERG*TSST	0.0264521	5	1	2	1	1	248_T
ATQLAGPGSST	0.0105864	4	1	2	0	2	248_T
AWSVGQRYGYT	0.0537265	3	1	2	0	2	248_T
AISEDFQAAGNQPQH	0.0138316	1	1	1	0	1	248_T
ARQMSQTSPVSSS	0.00330579	1	1	1	0	1	248_T
ASSEKASGSWGAV	0.018111	9	1	1	0	1	248_T
ASSERLREPDELF	0.00366382	9	1	1	0	1	248_T
ASSERQRDWEF	0.00336511	9	1	1	0	1	248_T
ASSESSGSSGSCS	0.00732936	9	1	1	0	1	248_T
ASSLAQTASMSST	0.00473653	5	1	1	0	1	248_T
ASSLASGGSSNEQF	0.0127677	7	1	1	1	0.5	248_T
ASSLDR*RPKQS	0.00774622	7	1	1	0	1	248_T
ASSLDRAWSMSST	0.00783794	5	1	1	0	1	248_T
ASSLDTAWTVSLP	0.010994	5	1	1	0	1	248_T
ASSLGGQGPHEHF	0.0106338	7	1	1	0	1	248_T
ASSPWAQGSST	0.0109428	4	1	1	0	1	248_T
ASSQSTLPGRRGPELGNTQPQH	0.00610101	17	1	1	0	1	248_T
ASSSQRGGYNEQF	0.00473653	12	1	1	0	1	248_T
AWSVGQRYGYI	0.00432627	3	1	1	0	1	248_T
LTKTSSSKELKTS	0.0107928	1	1	1	0	1	248_T
VPQLPAGGYNEQF	0.00592467	1	1	1	0	1	248_T
ASSSGLGLRTQY	19.8	11	2	297	439	0.675	259_T
SARLQGDE*ASS	56.3977	4	3	223	493	0.451417	259_T
SARLPGDVNEQF	80.6901	0	3	210	365	0.57377	259_T
SAVSGRFGSGTDTQF	77.3344	7	1	206	230	0.891775	259_T
SAVSGRFGAGPDTQY	19.0556	7	1	204	227	0.894737	259_T
SAVSGRFGSWHDTQY	8.32028	7	1	204	226	0.898678	259_T
SAVSGRFGSDSDTQF	2.83337	7	1	203	226	0.894273	259_T
SAVSGRFGSGPDTFY	4.65754	7	1	187	199	0.935	259_T
SARLQGMGMSSS	26.4964	4	3	163	266	0.610487	259_T
SARLQGL*ISSP	22.3031	4	2	156	241	0.644628	259_T
SARLPGDRNEQL	3.93872	0	2	155	260	0.59387	259_T
SARLQGDVNEQF	28.8608	0	3	153	240	0.634855	259_T
SARLRGDDTQQF	23.7759	0	3	148	200	0.736318	259_T
SARLTGYGNTAV	16.4492	8	4	148	250	0.589641	259_T
SARLQGWDSSQY	20.752	0	3	144	196	0.730964	259_T
SARLRGLGLSST	11.8214	4	1	144	215	0.666667	259_T
SARLDGV*NQQF	13.5964	0	1	139	174	0.794286	259_T
SARLTGDNEPLF	3.76761	0	2	138	161	0.851852	259_T
SARLTGLGMNCS	6.53507	4	2	133	224	0.591111	259_T
SARLEGHRNEQY	23.5235	0	1	131	197	0.661616	259_T
SARLAGDGNAQY	21.8224	0	2	129	210	0.611374	259_T
SARLAGDGNEQF	5.22217	0	1	128	153	0.831169	259_T
SARLRGLE*DQF	9.77649	0	3	125	151	0.822368	259_T
SARLTGDNEPLY	7.0035	0	1	121	184	0.654054	259_T
SARLRGR**AST	11.0618	4	3	112	144	0.772414	259_T
SARLAGYGNEQF	12.1079	0	3	111	149	0.74	259_T
SARLQGDE*QF	14.469	0	3	109	170	0.637427	259_T
SARLRGTGMNQF	1.56487	0	1	109	155	0.698718	259_T
SARLAGDK*PV	15.1248	8	3	108	152	0.705882	259_T
SARLHGI*MSSS	4.18939	4	1	108	133	0.80597	259_T
SARLHGR*FTST	3.6703	4	2	106	129	0.815385	259_T
SARLQG**MTV	10.3132	4	3	106	153	0.688312	259_T
SAKIAGDMNQQF	1.29356	0	1	104	132	0.781955	259_T
SARLGADGTSST	6.63978	4	3	103	114	0.895652	259_T
SARPREMGMSSS	2.8365	4	2	103	126	0.811024	259_T
SARLQGWESSQF	3.8173	0	3	102	143	0.708333	259_T
SARPAGDGNDSS	4.16185	0	2	102	144	0.703448	259_T
SARLQGWNSPV	7.06439	8	3	100	131	0.757576	259_T
SARLTGDNSPLY	1.61044	0	3	100	127	0.78125	259_T
SARLDGIWNEQF	2.73868	0	1	99	137	0.717391	259_T
SARLQGENAQF	1.28237	0	1	99	121	0.811475	259_T
SARLQGLE*DQF	2.56141	0	2	97	118	0.815126	259_T
SARLQGYNSSLY	1.3011	8	3	91	118	0.764706	259_T
SARLRGL**DQF	0.925446	0	1	89	111	0.794643	259_T
SARPHGI*ISSS	6.25385	4	2	74	94	0.778947	259_T
ASSLLDRGTEAF	87.7639	3	6	70	68	1.01449	259_T
SARLQGLGISTS	2.29939	4	2	70	104	0.666667	259_T
ASSSFLDRGTGAS	20.4688	3	3	66	67	0.970588	259_T
ASSSFLDRGTGSS	15.7367	3	2	66	64	1.01538	259_T
SARLQGL*FTRP	9.43124	4	3	65	86	0.747126	259_T
SARLTGLGMNRS	2.33052	4	1	63	94	0.663158	259_T
ASSFLDRGTEAS	20.5374	3	4	62	64	0.953846	259_T
ASSFLDSGTKHSV	6.45307	3	4	61	27	2.17857	259_T
SARLQGLYTSST	2.9274	4	1	61	71	0.847222	259_T
SARPEGDVNHQS	0.47087	0	1	58	51	1.11538	259_T
SARLTGYGDTAV	11.0923	8	3	56	24	2.24	259_T
ASSSPGRSPRSC	1.75282	1	2	54	32	1.63636	259_T
SARLTGDGNTAV	8.68137	8	4	54	46	1.14894	259_T
SARLAGYE*AV	3.38473	8	4	49	33	1.44118	259_T
ASSFLGRGHLQHS	2.15739	3	3	48	16	2.82353	259_T
SARPAGDGNESS	0.317998	0	1	48	48	0.979592	259_T
SARPGDINQQF	0.576615	0	1	47	47	0.979167	259_T
SARPREIGISCS	0.38487	4	1	47	59	0.783333	259_T
SAKPGDRQQS	0.583692	0	1	46	47	0.958333	259_T
ASS*LAGAPRSC	1.32659	1	1	44	28	1.51724	259_T
SARLRGNAERAV	11.7397	8	4	44	18	2.31579	259_T
ASSSSAGLQGSC	0.8981	1	3	43	36	1.16216	259_T
SARLAGDMNQQF	2.88186	0	2	43	12	3.30769	259_T
SARLAGWE*DQF	2.87635	0	2	43	21	1.95455	259_T
SARLQGME*AST	3.97373	4	2	43	21	1.95455	259_T
SARPTGDGNHPV	2.09935	0	4	43	22	1.86957	259_T
SAKITGDMNLQF	1.21332	0	1	42	8	4.66667	259_T
SAKLRGDDTQQF	1.61733	0	2	41	5	6.83333	259_T
SARLAGYDSAV	10.8523	8	3	41	15	2.5625	259_T
SARLRERE*AST	3.00939	8	2	41	5	6.83333	259_T
ASSFRDRGTKLSS	6.97371	3	3	40	8	4.44444	259_T
SARLAGDMNQQY	2.57911	0	2	40	15	2.5	259_T
SARLAGDVIEPV	11.3667	0	3	40	13	2.85714	259_T
SARLHGR*MTSS	10.8535	4	3	40	26	1.48148	259_T
SARLTGDGNHPV	14.2882	8	3	40	17	2.22222	259_T
SARPEGLYNTST	0.735963	4	1	40	59	0.666667	259_T
ASSFLGGALKLSS	5.80921	10	2	39	9	3.9	259_T
ASSFLGRGMHHS	2.33173	3	2	39	14	2.6	259_T
SARLAGDGKSPS	5.02675	8	3	39	9	3.9	259_T
SARLAQAIIEQF	1.30972	0	2	39	8	4.33333	259_T
SARLQGGIQPF	2.82814	0	3	39	8	4.33333	259_T
SARLQGRSSRAV	5.47411	8	3	39	8	4.33333	259_T
SARLTGDGNEPV	1.4066	8	2	39	6	5.57143	259_T
SARLTGDQ*PV	2.13932	8	4	39	29	1.3	259_T
SARLTGYENTAV	6.14229	8	3	39	9	3.9	259_T
SARLPGAVNEQF	2.01164	0	1	38	8	4.22222	259_T
SARLQGL*ISS	0.340446	4	1	38	60	0.622951	259_T
SARLTGYGNSPV	3.0721	0	2	38	9	3.8	259_T
SARLTRDMQ*AV	0.767045	8	3	38	26	1.40741	259_T
ASNADYGAAYEQY	18.1408	11	1	37	17	2.05556	259_T
ASNARLAAYEQY	165.13	11	2	37	17	2.05556	259_T
SARLAGEIIEQF	1.79298	4	2	37	7	4.625	259_T
ASNAYHGAAYEQH	10.5436	11	1	36	15	2.25	259_T
SARLRDNEERAV	1.91077	8	3	36	2	12	259_T
SARLTGYGDKQF	1.01481	0	1	36	7	4.5	259_T
SARLTRDMQRPV	2.41477	0	5	36	6	5.14286	259_T
ASSFLDRGTEAV	5.23981	3	5	35	6	5	259_T
ASSFLGRGMKHS	0.460179	3	2	35	14	2.33333	259_T
ASSFRAGALMQF	3.45744	10	4	35	8	3.88889	259_T
SARLDGRWNRAV	1.49296	8	3	35	5	5.83333	259_T
SARLDRR*MTST	9.0137	4	3	35	11	2.91667	259_T
SARLQGIMNPS	2.75433	4	3	35	6	5	259_T
ASSLLDRGHLQHS	0.388776	3	1	34	14	2.26667	259_T
ASSLLDRRWRSF	1.12597	3	2	34	43	0.772727	259_T
SARIPGDRNV*L	3.75524	4	2	34	14	2.26667	259_T
SARLAGYGNTQY	3.30031	0	3	34	10	3.09091	259_T
SARLPGDGNEPV	1.52335	0	2	34	2	11.3333	259_T
SARLQGR*MTLL	4.63158	4	2	34	8	3.77778	259_T
SARPAGDMNHQF	1.43379	0	1	34	5	5.66667	259_T
ASSGPSGTPGSC	0.303038	1	1	33	25	1.26923	259_T
SARLAGEENQF	2.34688	0	3	33	7	4.125	259_T
SARLDGRWNRPV	1.44292	8	3	33	2	11	259_T
SARLQG*ESSQY	1.1681	8	3	33	2	11	259_T
SARLREMDEPV	2.74906	8	3	33	7	4.125	259_T
ASSFLDGGALKLS	1.88376	3	3	32	1	16	259_T
ASSGLAGGTEELF	2.04514	6	3	32	3	8	259_T
ASSGLAGGTEEQF	1.87839	3	2	32	2	10.6667	259_T
SARIAGYGNTQY	2.38284	0	3	32	4	6.4	259_T
SARLQGID*AST	2.45922	4	3	32	6	4.57143	259_T
SARLQGLGISPS	1.37916	0	3	32	16	1.88235	259_T
SARPHGMIIQQY	1.35289	0	1	32	3	8	259_T
ASNADYGGAYEQY	2.79688	11	1	31	5	5.16667	259_T
ASSLGTGALRTF	5.77536	10	2	31	1	15.5	259_T
ASSLLDRSTESF	0.216468	3	1	31	59	0.516667	259_T
ASSSASETPGSC	0.246316	1	1	31	25	1.19231	259_T
ASSSG*RITGSC	0.446543	1	1	31	25	1.19231	259_T
ASSTIPAGHWGAV	0.887639	16	2	31	13	2.21429	259_T
SAKLQGID*AST	0.961769	8	3	31	6	4.42857	259_T
SARLAG*ETQF	2.65432	8	3	31	7	3.875	259_T
SARLHGRWSRAV	1.73048	4	2	31	7	3.875	259_T
SARLREDGHEPV	3.00857	8	3	31	6	4.42857	259_T
SARLTGARIHSS	2.79381	4	2	31	3	7.75	259_T
SARLTGYGNSAV	3.62865	8	2	31	4	6.2	259_T
ASSFRTGALWLSS	1.17564	10	3	30	6	4.28571	259_T
ASSLR*RTPRSC	0.308294	1	1	30	23	1.25	259_T
SARLAGMGKSST	3.64849	4	2	30	5	5	259_T
SARLPGAVNQQF	1.49139	0	1	30	3	7.5	259_T
SARLSGHDTQY	0.716104	0	1	30	7	3.75	259_T
SARLTREMQRPV	0.593176	8	2	30	3	7.5	259_T
ASSFGTGAGEAV	2.06291	5	4	29	11	2.41667	259_T
ASSLGTGA*S*F	0.926946	10	5	29	10	2.63636	259_T
ASSLGTGAVTQS	10.4633	10	4	29	0	29	259_T
SARHGG*D*AV	2.17493	8	3	29	7	3.625	259_T
SARLAGDR*SPS	0.959714	0	2	29	3	7.25	259_T
SARLQGDEFTTT	1.47353	4	3	29	3	7.25	259_T
SARLREGSTST	7.09823	4	3	29	5	4.83333	259_T
SARLREID*AST	0.910966	8	2	29	3	7.25	259_T
SARNTGDESAV	1.32898	8	2	29	4	5.8	259_T
SARPREMNSPF	1.24567	0	3	29	4	5.8	259_T
ASSSGSGGTEELF	1.5741	6	3	28	2	9.33333	259_T
ASSSVLRTPGSS	0.221635	1	2	28	23	1.16667	259_T
SARLEGDVIHPV	2.26348	0	2	28	8	3.11111	259_T
SARLQGA**AV	3.5505	4	3	28	4	5.6	259_T
SARLQGR*ISSP	1.00126	4	2	28	3	7	259_T
SARLRGLGFTST	1.75557	4	3	28	5	4.66667	259_T
SARQRAMKQQF	1.47684	0	1	28	3	7	259_T
ASSFLGRGMEAF	1.99512	3	2	27	0	27	259_T
ASSFRGAGALKLS	1.50939	10	1	27	0	27	259_T
ASSFRTGALKQF	0.963765	3	3	27	1	13.5	259_T
ASSS*IAGLRGAV	1.36658	5	3	27	2	9	259_T
ASSSP*RELQ*AV	1.32781	16	2	27	1	13.5	259_T
ASSSTIAELRGAV	0.702277	5	2	27	1	13.5	259_T
ASSTSGTDPGSS	0.228771	1	3	27	24	1.08	259_T
SAKLHGR*MTSS	1.25081	4	1	27	4	5.4	259_T
SAKLRDNAERAV	3.56086	7	3	27	0	27	259_T
SARLAGDE*PV	1.35595	8	3	27	3	6.75	259_T
SARLAGIDQQF	0.964517	0	3	27	2	9	259_T
SARLAGYGTEQY	0.798365	8	3	27	3	6.75	259_T
SARLPGAINEQF	0.625708	0	1	27	3	6.75	259_T
SARLQG*DSTQY	0.945979	0	1	27	2	9	259_T
SARLRGLE*DPF	0.871118	8	2	27	3	6.75	259_T
ASSFLDRGTDSF	6.78072	3	3	26	0	26	259_T
ASSFRPSGSGELF	0.694335	6	1	26	1	13	259_T
ASSFWTGALETL	1.20454	10	4	26	2	8.66667	259_T
ASSGTSGTSRSC	2.77022	1	2	26	0	26	259_T
SAKLPGAVNELF	1.08363	0	1	26	6	3.71429	259_T
SARHRAHDTQY	0.708487	0	1	26	1	13	259_T
SARLRDNAERPV	2.41952	8	3	26	2	8.66667	259_T
SARLRG*DSSQY	0.77923	8	2	26	7	3.25	259_T
ASSSQGGTRGAV	1.22807	5	4	25	1	12.5	259_T
ASSSTSGTQWSCS	1.05988	1	2	25	0	25	259_T
ASSSVAEVLGSC	1.84721	1	3	25	0	25	259_T
SAKLHGR*IAV	0.602622	8	1	25	3	6.25	259_T
SAKLTGTRNEQF	0.629043	0	1	25	5	4.16667	259_T
SARLAGDGKSSS	0.713018	4	2	25	1	12.5	259_T
SARLDRRQETSS	0.403833	4	2	25	3	6.25	259_T
SARLQG*DSSLY	1.02853	8	3	25	7	3.125	259_T
SARLQG*DSSQY	0.505015	0	2	25	14	1.66667	259_T
ASSFPGTGGVSF	1.21031	10	5	24	0	24	259_T
ASSLQNVAGAVTDKLY	12.3468	15	1	24	2	8	259_T
ASSTA*RSTGELF	0.89335	6	1	24	1	12	259_T
SARLAGYGSAQY	1.12854	8	3	24	3	6	259_T
SARLPGAMIEQF	0.364218	0	1	24	3	6	259_T
SARLQGDVNEQY	0.411521	0	2	24	13	1.71429	259_T
SARLRDMNTQY	2.0543	0	2	24	2	8	259_T
SARLTGDNDTLY	0.400141	0	1	24	1	12	259_T
ASQRRADSGELF	0.799093	6	2	23	1	11.5	259_T
ASSFNRDSEKLF	0.979635	6	1	23	1	11.5	259_T
ASSFQGRGTEAF	0.441071	3	4	23	1	11.5	259_T
ASSLGTGALNIS	0.716139	10	4	23	0	23	259_T
ASSPIAGVLEELF	1.86138	6	1	23	2	7.66667	259_T
ASSSGLE**GAV	0.263553	5	1	23	8	2.55556	259_T
ASSSGSPPGSC	0.151473	1	1	23	23	0.958333	259_T
ASSSP*REMQGAV	0.302437	5	2	23	1	11.5	259_T
ASSSRLAGTGELF	0.4118	6	2	23	2	7.66667	259_T
ASSTGLAGTRSC	0.147545	1	1	23	24	0.92	259_T
SARLAGYK*AV	0.433006	8	3	23	1	11.5	259_T
SARLREME*AP	1.15062	8	3	23	2	7.66667	259_T
SARLREMGMSRS	1.0523	4	2	23	3	5.75	259_T
SARLRERVKDQY	3.74665	0	1	23	2	7.66667	259_T
SARLTGDQ*AV	0.29202	7	2	23	14	1.53333	259_T
SARLTGIRMSRS	0.771756	4	2	23	2	7.66667	259_T
SARPGAINEQF	0.637268	0	1	23	1	11.5	259_T
SARQTRG*ETST	0.875739	4	3	23	2	7.66667	259_T
ASSFLTGS*MAF	0.517856	3	4	22	1	11	259_T
ASSFSLRYREAV	0.854984	5	2	22	1	11	259_T
ASSTSREITEELF	1.42248	6	1	22	2	7.33333	259_T
SARLAGMGKTST	0.825481	4	2	22	1	11	259_T
SARLHGI*ISRS	0.963164	4	2	22	0	22	259_T
SARLQGDS*AV	1.06447	8	3	22	2	7.33333	259_T
SARLRERVKDQF	0.764469	0	2	22	3	5.5	259_T
SARLTGDNDPLY	0.345251	0	1	22	1	11	259_T
SARLTGYGNTPV	0.402949	8	1	22	1	11	259_T
ASSAHSGSLRGAV	1.53082	5	4	21	1	10.5	259_T
ASSFLDGGMTAI	1.22792	3	2	21	0	21	259_T
ASSFLDRGTEAF	0.311023	3	1	21	0	21	259_T
ASSI*RGTPENC	3.54694	1	2	21	1	10.5	259_T
ASSLLDRGTEAS	0.5578	3	1	21	5	3.5	259_T
ASSLQNVAGAVTEKLY	1.57268	15	1	21	1	10.5	259_T
ASSSPSGTYGGAV	0.795936	5	3	21	1	10.5	259_T
ASSTARGTPGAV	2.03966	5	4	21	1	10.5	259_T
ASSYRGPSAYNQQF	1.52908	12	1	21	0	21	259_T
SAKLTGYGNTAV	0.420816	8	2	21	0	21	259_T
SARLRGDDTEQF	0.338903	0	1	21	4	4.2	259_T
SARLTGTRKEQY	0.873392	0	1	21	2	7	259_T
ASSFGDRGTEQF	0.610339	6	4	20	2	6.66667	259_T
ASSFWTGAQEAF	0.868043	3	4	20	1	10	259_T
ASSLQNVAGAVTDTQY	1.45036	15	1	20	0	20	259_T
ASSTSRGITEKLF	0.475571	6	2	20	1	10	259_T
ASSYASELRGAV	0.731729	5	4	20	0	20	259_T
SAKLRERE*AST	0.290892	8	2	20	0	20	259_T
SAKQRAMKQQF	0.190385	0	1	20	4	4	259_T
SARLAGEMTSS	1.69396	4	1	20	1	10	259_T
SARLREGHVTV	2.93327	4	2	20	4	4	259_T
SARPRGMMIQQY	0.322198	0	1	20	1	10	259_T
SARSGRWE*AV	1.57465	8	1	20	0	20	259_T
SAVSGRSGSGPDTQY	0.323663	7	1	20	0	20	259_T
ASNARLAAYEQH	0.880471	11	1	19	4	3.8	259_T
ASSAHSEILRGAV	0.741984	5	2	19	0	19	259_T
ASSGIAGTRGAV	1.53199	5	3	19	1	9.5	259_T
ASSRGLAGKGTV	0.732227	5	1	19	11	1.58333	259_T
ASSSIAELPKNC	0.649941	1	1	19	1	9.5	259_T
ASSTA*RSTGEQF	1.11884	6	1	19	0	19	259_T
ASSYRGPSSINEQF	0.685651	12	1	19	1	9.5	259_T
SAKHTGDDTQF	0.290087	0	1	19	1	9.5	259_T
SAKLDGIKYQY	2.89488	0	1	19	3	4.75	259_T
SAKLREDGHEPV	0.624677	8	2	19	1	9.5	259_T
SARLAGIGKSPT	0.433895	4	3	19	0	19	259_T
SARLHGR*MSSS	0.483477	4	1	19	4	3.8	259_T
SARLRERV*DQF	0.355125	0	1	19	2	6.33333	259_T
SARLTGLGIHSS	0.275052	4	1	19	5	3.16667	259_T
ASSLGTGALKHS	0.342074	10	2	18	0	18	259_T
ASSSVANAGMRCS	1.96977	9	2	18	1	9	259_T
ASSYRSRGSSMSSS	0.468047	9	1	18	1	9	259_T
SARHRAMIEQF	0.155081	0	1	18	3	4.5	259_T
SARLHGR*IAV	0.357176	8	2	18	0	18	259_T
SARLQGLGISS	0.307283	4	1	18	2	6	259_T
SARLREIGLRPT	0.546444	4	3	18	3	4.5	259_T
SARLREREKDQY	0.365081	8	2	18	0	18	259_T
SARLRGMMIQQY	0.673455	0	1	18	0	18	259_T
SAVSRRIGSGPDSQY	0.244875	7	1	18	1	9	259_T
ASSAERSTGELF	1.22159	6	1	17	0	17	259_T
ASSDHSGAPWSC	0.535044	1	1	17	0	17	259_T
ASSFLDGALWPV	0.403557	10	3	17	2	5.66667	259_T
ASSFLGQGH*AV	0.768901	3	2	17	1	8.5	259_T
ASSP*REVR*AV	0.393343	5	1	17	1	8.5	259_T
ASSSAIADTGELF	0.343117	6	1	17	0	17	259_T
ASSSVANAGMRC	0.275894	9	2	17	1	8.5	259_T
SAKLHGINEQF	0.274833	0	1	17	0	17	259_T
SARHRAIIQPF	0.117909	0	1	17	2	5.66667	259_T
SARLQG*DSSHY	0.26537	4	2	17	0	17	259_T
SARLQGLDTSS	0.434261	4	1	17	0	17	259_T
SARLQRVKDPV	1.19658	8	3	17	1	8.5	259_T
SARLREGHVTA	0.702324	4	1	17	2	5.66667	259_T
SARNRGTRMNQY	1.75742	0	1	17	0	17	259_T
SAVFAGSGRAQIRST	1.04222	7	1	17	0	17	259_T
ASSFVDRGS*SF	0.432617	3	3	16	0	16	259_T
ASSLLGRGTEAV	0.32159	3	2	16	0	16	259_T
ASSTIAEVSEELF	0.627649	6	1	16	0	16	259_T
ASSVKREHPGAV	0.942839	5	1	16	1	8	259_T
ASSYDRGHGELF	0.253161	6	1	16	0	16	259_T
SAKIQGM*MTS	0.640565	4	1	16	0	16	259_T
SARLDGRWNRPVL	0.571403	4	3	16	0	16	259_T
SARLQGCQSPV	0.520164	8	2	16	0	16	259_T
SARLQGHRYEQY	0.280256	0	1	16	2	5.33333	259_T
SARLRDNE*RAV	0.249197	8	2	16	0	16	259_T
SARLRGIGISST	0.321939	4	2	16	1	8	259_T
SARLRGREINNP	0.629824	0	2	16	2	5.33333	259_T
SARLTGAGNHSS	0.361592	0	3	16	3	4	259_T
SARPAGDGITSS	0.303828	4	1	16	0	16	259_T
SAVSGDSGRIQIRSS	0.766721	7	1	16	0	16	259_T
ASSFLGRGTEQF	0.37266	3	2	15	1	7.5	259_T
ASSGIAEVSGELF	1.13371	6	1	15	2	5	259_T
ASSTGRGTAMSSS	0.551062	9	3	15	0	15	259_T
ASSTIAGVLEELF	0.268223	6	1	15	1	7.5	259_T
ASSTKRDSVRLF	0.369456	6	1	15	0	15	259_T
SARLQGDE*AST	0.242153	4	1	15	2	5	259_T
SARLRAGSTCT	0.34719	4	2	15	2	5	259_T
SARLTGMRMSRS	0.211535	4	1	15	3	3.75	259_T
ASSAIAEAPRNC	0.171887	1	1	14	0	14	259_T
ASSFLDGGTEQF	0.156844	3	2	14	0	14	259_T
ASSHLAKVPRSC	0.143443	1	1	14	0	14	259_T
ASSSG*RIYEKLF	0.286681	6	1	14	0	14	259_T
ASSSSGTYRGAV	0.310046	5	2	14	1	7	259_T
ASSTVAETREAV	1.14659	5	2	14	0	14	259_T
SAKHHGI*LSSS	0.133687	4	2	14	2	4.66667	259_T
SAKLAELSIRPV	0.229186	8	2	14	1	7	259_T
SAKLHGRSSRAV	0.271404	8	2	14	0	14	259_T
SARLEG*ETPV	0.238887	8	2	14	0	14	259_T
SARLPGDRNEPL	0.236883	8	2	14	0	14	259_T
SARLRDMHEPV	0.952371	8	3	14	1	7	259_T
SATPGG*FKTV	0.226593	8	1	14	1	7	259_T
ASSDRAEHRGAV	0.318966	5	1	13	0	13	259_T
ASSLGDRGTEAF	0.183301	3	1	13	0	13	259_T
ASSPGRGQT*AV	0.220663	16	3	13	3	3.25	259_T
ASSPGTGSGNEQF	1.00078	13	2	13	0	13	259_T
ASSSGLRAPGAV	0.536298	5	2	13	0	13	259_T
ASSSGTERRDAV	0.358206	5	1	13	1	6.5	259_T
ASSSKRDSPGSC	0.322769	1	1	13	0	13	259_T
ASSSSAGLNENC	0.626737	13	2	13	1	6.5	259_T
ASSVGRGTMKAV	0.281831	5	1	13	0	13	259_T
ASSYRSPRAYNEQF	0.181888	12	1	13	1	6.5	259_T
SAKITGYGNTAV	0.236865	8	1	13	0	13	259_T
SARKQGDSRPV	0.20947	8	1	13	0	13	259_T
SARLREID*AA	0.210376	4	2	13	2	4.33333	259_T
SARLRGMGLSSS	0.163337	4	1	13	1	6.5	259_T
SARPREMEKAV	0.453067	8	2	13	2	4.33333	259_T
SARPTGDNSPF	0.20188	0	2	13	0	13	259_T
SAVSGEIGSGPDTQY	0.110176	7	1	13	0	13	259_T
SAVSGGSSRAQIRS	2.13195	7	1	13	0	13	259_T
ASSCGTNSGELF	0.988738	6	3	12	0	12	259_T
ASSFGRRAAEQF	0.23297	6	3	12	1	6	259_T
ASSFLAQGH*SS	0.296558	3	2	12	0	12	259_T
ASSFLDRGR*SI	0.489593	10	3	12	0	12	259_T
ASSFMDGGSEAV	0.206065	3	2	12	0	12	259_T
ASSKGRPTYGST	0.246346	1	3	12	1	6	259_T
ASSPGAQRLQ*AV	0.826688	16	2	12	4	2.4	259_T
ASSSDGSSDKQF	0.221537	6	2	12	0	12	259_T
ASSTIAGVLEKLF	0.177969	6	1	12	0	12	259_T
ASSYGSGGTEELF	0.164517	6	1	12	0	12	259_T
ASSYRSPRALHEQF	0.110271	12	1	12	1	6	259_T
SAKHREGHVTV	0.166493	4	1	12	2	4	259_T
SARHRAKEFTQY	0.202286	0	1	12	0	12	259_T
SARHREIG*SRS	0.274908	4	1	12	1	6	259_T
SARLGGDKDAV	0.44029	8	2	12	0	12	259_T
SARLPGDRNEHS	0.148291	0	1	12	2	4	259_T
SARLTGIIMSR	0.20714	4	2	12	0	12	259_T
ASSDRREYSGSC	0.579567	1	1	11	0	11	259_T
ASSFLDSGRSFQP	0.243345	3	1	11	0	11	259_T
ASSLGTGAVKQS	0.139069	10	1	11	0	11	259_T
ASSLQNVAGAVTEKLF	0.234166	15	1	11	0	11	259_T
ASSPDSPNEKLF	0.548162	6	1	11	1	5.5	259_T
ASSPGGPAPTSAV	0.275628	9	3	11	1	5.5	259_T
ASSPGRGTAMSSS	0.257257	9	3	11	0	11	259_T
ASSPRTGRDT*QF	0.230093	3	3	11	0	11	259_T
ASSSGSGGNEELF	0.110108	6	1	11	0	11	259_T
ASSSGVPGATSEQF	0.50418	18	3	11	1	5.5	259_T
ASSSTSEERGELF	0.163227	6	1	11	0	11	259_T
ASSTGGRAPQ*AA	0.188178	16	2	11	1	5.5	259_T
SAKIQGIMNPS	0.134138	4	1	11	0	11	259_T
SAKTTGVMTST	0.667346	4	1	11	0	11	259_T
SARIAGDGKSSS	0.142159	0	2	11	1	5.5	259_T
SARLAGDDKQF	0.18756	0	1	11	2	3.66667	259_T
SARLRDNAELPL	0.195996	8	1	11	0	11	259_T
SARPAGDQ*PV	0.130344	8	1	11	0	11	259_T
ASNAGQTTTTSST	0.1422	14	1	10	0	10	259_T
ASS*RSPRGTMSSS	0.178762	9	1	10	0	10	259_T
ASSCGSTNWSS	0.389741	1	1	10	0	10	259_T
ASSDSCGSTEKLF	0.323856	6	1	10	0	10	259_T
ASSFLDRGTKQF	0.164499	3	2	10	0	10	259_T
ASSFPTGARAF	0.138459	3	2	10	0	10	259_T
ASSLGDRGPKLSS	0.0941318	3	1	10	0	10	259_T
ASSLPGQARASSS	0.323078	1	2	10	0	10	259_T
ASSPSDFHGKLF	0.195614	6	1	10	0	10	259_T
ASSTKRDTGELF	0.169984	6	1	10	0	10	259_T
ASSTRPRVPRSSS	0.482173	1	1	10	1	5	259_T
ASSTYGRTGELF	0.262559	6	2	10	0	10	259_T
ASSYRSPRAYN*AF	0.418803	12	1	10	0	10	259_T
SAKHRANEFTQY	0.614506	0	2	10	0	10	259_T
SAKTRGKMIQQY	0.685078	0	1	10	0	10	259_T
SARLDRDVIEPV	0.18267	8	2	10	0	10	259_T
SARLGADGIHST	0.148463	4	1	10	0	10	259_T
SARLQGWKRPV	0.153366	8	1	10	1	5	259_T
SARPAGHMTCT	0.225371	4	1	10	0	10	259_T
SARPHGISSRAV	0.231602	4	2	10	1	5	259_T
SARPRDGN*PA	0.422136	0	1	10	0	10	259_T
SARPREGSTCT	0.175089	4	1	10	0	10	259_T
SATHGGWFNTV	0.0915413	8	1	10	1	5	259_T
ASNTGL*AYEQY	0.43696	11	1	9	2	3	259_T
ASSCIAEVSEKLF	0.0805487	6	1	9	0	9	259_T
ASSFGRGHCSV	0.219204	5	3	9	0	9	259_T
ASSFGTERREAV	0.158579	5	1	9	1	4.5	259_T
ASSFLAGALSF	0.0941645	10	2	9	2	3	259_T
ASSFLDGGCEAF	0.127315	16	4	9	1	4.5	259_T
ASSFLDRGSEAF	0.353666	3	1	9	0	9	259_T
ASSGIAELHELF	0.249992	6	1	9	0	9	259_T
ASSGISGTQEAV	0.0958871	16	2	9	0	9	259_T
ASSNPGLAAASST	0.688396	1	2	9	0	9	259_T
ASSPGRNSGSC	0.304849	1	1	9	0	9	259_T
ASSPSGSGNEQF	0.134417	13	2	9	0	9	259_T
ASSSLPSGGELF	0.508315	6	1	9	0	9	259_T
ASSSSGCSRSC	0.265311	1	2	9	1	4.5	259_T
ASSSVLRTP*SC	0.11745	1	1	9	0	9	259_T
ASSTEGAARAISSS	0.708971	9	2	9	0	9	259_T
ASSTGGFQVLHQQF	0.318064	12	2	9	0	9	259_T
ASSYRGPRASISSS	0.369909	9	1	9	1	4.5	259_T
ASSYRGPSSYNEQF	0.27844	12	1	9	1	4.5	259_T
ASSYRSPRASQEQF	0.276091	12	1	9	0	9	259_T
SAKPEGKNELF	0.0772889	0	1	9	0	9	259_T
SARLDGIKYPS	0.115307	0	1	9	0	9	259_T
SARLREMNKQF	0.156732	0	1	9	2	3	259_T
SARLTGDGNEPP	0.219274	0	2	9	0	9	259_T
SARLTGYGNTAL	0.136753	0	3	9	1	4.5	259_T
SARPRDGNEPP	0.125234	0	3	9	0	9	259_T
SAVSGRFGSGPDSQY	0.0761153	7	1	9	0	9	259_T
ASSEGRLWPTSS	0.218914	1	1	8	0	8	259_T
ASSEVRGAT*SSS	0.455532	1	1	8	0	8	259_T
ASSFKRELRRTE	0.201373	5	1	8	0	8	259_T
ASSFKREYREAV	0.0729773	5	1	8	0	8	259_T
ASSFLAGALKNFQY	0.155372	10	1	8	0	8	259_T
ASSFLDGGIGAV	0.0898363	3	3	8	0	8	259_T
ASSFLDRSTESL	0.133805	3	1	8	0	8	259_T
ASSFRGTGALSF	0.124696	10	2	8	0	8	259_T
ASSFRWTGA*AV	0.232464	5	1	8	5	1.33333	259_T
ASSFWSGGAGAV	0.0668695	3	2	8	0	8	259_T
ASSFWTGALKLV	0.110228	10	1	8	0	8	259_T
ASSRLAEVPRSC	0.0835715	1	1	8	0	8	259_T
ASSRRGALTMSSS	1.58596	9	1	8	1	4	259_T
ASSSGGPGLISEHS	0.252931	12	1	8	1	4	259_T
ASSSGLAGTGEH	0.215719	6	2	8	0	8	259_T
ASSSGLAGTGELF	0.100185	6	2	8	0	8	259_T
ASSSGSGTEELF	0.190591	6	2	8	0	8	259_T
ASSSIAELPRSS	0.0550908	1	1	8	0	8	259_T
ASSSR*RIMKNC	0.080545	1	1	8	0	8	259_T
ASSSTSGLRIAV	0.163747	5	1	8	0	8	259_T
ASSSW*RTPRSC	0.201157	1	1	8	0	8	259_T
ASST*RDSG*LF	0.0820846	6	1	8	0	8	259_T
ASSTGGPAPTSEHS	0.163135	12	1	8	1	4	259_T
ASSTGREVRGAV	0.124187	5	1	8	0	8	259_T
ASSYRSPGPTMSSS	0.174393	9	1	8	0	8	259_T
ASSYRTGRHGELF	0.193957	6	1	8	0	8	259_T
SAKLQGLGISS	0.130799	4	1	8	1	4	259_T
SANPRG*MTVP	0.543297	4	2	8	0	8	259_T
SARLGKDGSRHVT	0.646905	7	1	8	1	4	259_T
SARLQGHKNEHH	0.0612163	0	1	8	0	8	259_T
SARLRGDKTQF	0.112996	0	3	8	0	8	259_T
SARLRGNDTST	0.157245	0	3	8	1	4	259_T
ASNARLAASSST	0.277287	1	2	7	0	7	259_T
ASS*RQGLR*AV	0.271718	5	1	7	0	7	259_T
ASSC*REVPRSC	0.0695108	1	1	7	0	7	259_T
ASSFLAGALKLLQY	0.0903279	10	1	7	0	7	259_T
ASSFLERGMSSS	0.0740481	9	1	7	0	7	259_T
ASSHR*RRRGAV	0.209874	5	2	7	0	7	259_T
ASSLRGPAPTISSS	0.132539	9	1	7	1	3.5	259_T
ASSPSGLPR*AV	0.209952	5	1	7	0	7	259_T
ASSQGAAPTISSF	0.172557	9	1	7	1	3.5	259_T
ASSQRDPTYEQH	0.547665	11	1	7	0	7	259_T
ASSRSALTWEQS	0.0940273	6	1	7	0	7	259_T
ASSSERDTGKLF	0.116952	6	1	7	0	7	259_T
ASSSGGFRST*AAF	0.170039	18	1	7	1	3.5	259_T
ASSSGRSTGSC	0.0534628	1	2	7	0	7	259_T
ASSTGRGTEKLF	0.0900069	6	1	7	0	7	259_T
ASSTIAGLRGSC	0.134547	1	2	7	2	2.33333	259_T
ASSTLREVHGSY	0.13832	12	2	7	0	7	259_T
ASSTPRGLHQQF	0.152408	12	1	7	1	3.5	259_T
ASSTSREVTEELF	0.0874434	6	1	7	0	7	259_T
ASSVGRVTLRAV	0.142044	16	3	7	0	7	259_T
ASSVTSGTPRSC	0.0767318	1	1	7	0	7	259_T
ASSYRGPSSSMSSS	0.102865	9	1	7	1	3.5	259_T
SAKLQGDE*ACS	0.101855	4	1	7	2	2.33333	259_T
SAKLTGDNEPLY	0.0775278	0	1	7	0	7	259_T
SARKAG*WNTV	0.195838	8	2	7	0	7	259_T
SARLDRR*MTCS	0.110961	4	1	7	0	7	259_T
SARLEGDVIEPV	0.103214	0	1	7	0	7	259_T
SARLQGDVNDLY	0.114711	4	3	7	1	3.5	259_T
SARLQGENRSS	0.176017	4	1	7	2	2.33333	259_T
SARLQRVRDPV	0.0857491	8	3	7	0	7	259_T
SARLRGL*VSSS	0.0842015	4	1	7	0	7	259_T
SARPQEGISS	0.0528004	4	1	7	0	7	259_T
ASNATLAAYEQY	0.124631	11	2	6	0	6	259_T
ASSCQGGTRRAV	0.0790664	5	1	6	0	6	259_T
ASSFLGGGTEQF	0.0735557	3	1	6	0	6	259_T
ASSFLTGARAF	0.0672806	3	1	6	0	6	259_T
ASSFVAGALECFL	0.152552	10	1	6	0	6	259_T
ASSFVRAAGACQD	0.188202	10	1	6	0	6	259_T
ASSLAGQSTNEQF	0.0979828	13	1	6	0	6	259_T
ASSLQNVAGAVNETLF	0.177712	15	1	6	0	6	259_T
ASSPEQVAYEQY	0.233264	11	1	6	1	3	259_T
ASSPGGAAHQSI	0.213892	10	1	6	0	6	259_T
ASSPGRVPVRS	0.0851232	9	1	6	0	6	259_T
ASSQGRPPMSCT	0.282919	9	1	6	1	3	259_T
ASSRGTRYR*AV	0.144001	5	1	6	1	3	259_T
ASSS*RETGKLF	0.144891	6	1	6	0	6	259_T
ASSSGPGDTEELF	0.109874	6	1	6	0	6	259_T
ASSSGPGDTEELY	0.120234	6	1	6	0	6	259_T
ASSTEGEARAISSS	0.0953736	1	2	6	0	6	259_T
ASSTHTGLREAV	0.0582081	5	1	6	0	6	259_T
ASSTIARSPRSC	0.0576125	1	1	6	0	6	259_T
ASSTIPAGDWGAV	0.118742	5	1	6	0	6	259_T
ASSTMPAGDWGTV	0.123252	5	2	6	0	6	259_T
ASSVTSGTPGSC	0.0817467	1	2	6	0	6	259_T
ASSYRGPRSSISSS	0.0648861	9	1	6	1	3	259_T
ASTGPVGTRELF	0.292305	6	1	6	0	6	259_T
SAKITGMGMSRL	0.154296	4	1	6	4	1.2	259_T
SAKKQGQ*TCY	0.438439	4	1	6	0	6	259_T
SAKLRGL*ISSS	0.117392	4	1	6	0	6	259_T
SAKNRG*ETAV	0.0777159	8	1	6	0	6	259_T
SARLAGIMSS	0.0904956	4	1	6	0	6	259_T
SARLAGYETQQ	0.0803179	0	1	6	0	6	259_T
SARLQGLE*DQY	0.0775463	4	3	6	0	6	259_T
SARLREIGLSRS	0.0613776	4	1	6	1	3	259_T
SARLRGG**AST	0.100017	4	1	6	0	6	259_T
SARLRGR*RAST	0.112163	8	2	6	0	6	259_T
SARLTGTRNEQY	0.124708	0	1	6	1	3	259_T
SARPEGLGNTCT	0.0888407	4	1	6	0	6	259_T
SARQRRG*FTST	0.302269	4	1	6	4	1.2	259_T
SVWTPGAETRSS	0.329406	7	2	6	0	6	259_T
AISLTGDEQY	1.14096	8	1	5	0	5	259_T
ASNASLAAYSST	0.544214	1	2	5	0	5	259_T
ASSA*RELRDLF	0.261822	6	2	5	0	5	259_T
ASSAERSTGELY	0.0585366	6	1	5	0	5	259_T
ASSARLAAYEQH	0.132628	11	1	5	0	5	259_T
ASSCGRSPGAV	0.0840891	5	1	5	0	5	259_T
ASSCGT*LRRTV	0.327342	5	1	5	0	5	259_T
ASSCGTNSRKLF	0.0386534	6	1	5	0	5	259_T
ASSCIGNTMKQF	0.0315879	9	2	5	0	5	259_T
ASSF*RIHEELF	0.066121	6	1	5	0	5	259_T
ASSFH*EHESSS	0.0433663	3	2	5	0	5	259_T
ASSFLDGGMSSS	0.0433608	9	1	5	0	5	259_T
ASSFLDGGTEHF	0.0697628	3	1	5	0	5	259_T
ASSFLEREMKQS	0.0380705	3	1	5	0	5	259_T
ASSFLKGAGKLS	0.0663033	10	1	5	0	5	259_T
ASSFLRRGH*SF	0.0904144	3	2	5	0	5	259_T
ASSFRRTRGAV	0.0767028	5	1	5	0	5	259_T
ASSIREQRRASC	0.10649	1	1	5	0	5	259_T
ASSLPGQARVSSS	0.0630107	9	2	5	0	5	259_T
ASSLTAGTGMSS	0.0546363	9	1	5	0	5	259_T
ASSPGRVAVKQF	0.085731	6	3	5	0	5	259_T
ASSQGPLTTGTV	0.107593	9	1	5	0	5	259_T
ASSQGRLNYGST	0.036835	11	1	5	0	5	259_T
ASSSGGTGPTTEAF	0.0641295	18	1	5	0	5	259_T
ASSSGPGDRELF	0.305713	6	1	5	0	5	259_T
ASSSSSGRGELF	0.0625132	6	2	5	0	5	259_T
ASSSTSGTEGSC	0.0426956	1	2	5	0	5	259_T
ASSSTSGTQWSS	0.0641967	1	1	5	0	5	259_T
ASSSVANAGKLC	0.0789251	1	2	5	0	5	259_T
ASSTEGAAPTISSS	0.0373062	9	1	5	1	2.5	259_T
ASSTEGPRLQSSSS	0.0659388	9	1	5	0	5	259_T
ASSTGDQGLQ*AV	0.0420604	16	1	5	0	5	259_T
ASSTGSGGLEELF	0.0757332	6	1	5	0	5	259_T
ASSTIAEL*ETV	0.0451343	5	1	5	0	5	259_T
ASSTIASRREV	0.0893727	5	1	5	0	5	259_T
ASSTLAGDRRTV	0.0446864	5	1	5	0	5	259_T
ASSYDSELGKTV	0.0704593	5	2	5	0	5	259_T
SAKHAGYETQY	0.0479974	0	2	5	0	5	259_T
SAKLRGR*RAS	0.083505	4	1	5	0	5	259_T
SARHQGV*YQY	0.0979356	4	3	5	0	5	259_T
SARLAQG*KYLH	0.180974	8	2	5	0	5	259_T
SARLGGAQIDPV	0.06272	0	1	5	0	5	259_T
SARLQAIMSRY	0.0616304	4	1	5	0	5	259_T
SARLQGGIQPY	0.0710241	0	1	5	1	2.5	259_T
SARLRGL*ISSP	0.0623452	8	2	5	1	2.5	259_T
SARPQVRIPS	0.0781384	4	1	5	0	5	259_T
ASAAIRRTEKLF	0.0988119	6	1	4	0	4	259_T
ASNARQRPTSST	0.486204	14	1	4	0	4	259_T
ASSAIAEAPRSC	0.0284171	1	1	4	0	4	259_T
ASSEAGGPDTQY	0.252306	13	1	4	1	2	259_T
ASSFIGTLKNC	0.0693025	1	1	4	0	4	259_T
ASSFLDRRREATLD	0.160478	3	1	4	0	4	259_T
ASSFVAGALNHS	0.0379962	10	1	4	0	4	259_T
ASSFWAGH*RF	0.103088	10	3	4	0	4	259_T
ASSGIAEYESS	0.0881524	1	1	4	0	4	259_T
ASSGQGGTRRAV	0.0366929	5	2	4	0	4	259_T
ASSLPSGRYTGV	0.169957	15	2	4	0	4	259_T
ASSLTPVRQPNTEAF	0.86327	12	1	4	0	4	259_T
ASSMVELDRGMETPY	0.688654	20	1	4	0	4	259_T
ASSPDSEDGELF	0.0453761	6	1	4	0	4	259_T
ASSPGAQGLQ*AV	0.0446515	16	1	4	1	2	259_T
ASSPGEARASSS	0.0832978	1	2	4	0	4	259_T
ASSPGGPGPT*AV	0.0446515	16	1	4	1	2	259_T
ASSPIAEYRGAV	0.0393052	5	1	4	0	4	259_T
ASSRGIPGPHLKHS	0.0505122	10	1	4	0	4	259_T
ASSRGKVGNEQF	0.0888493	13	2	4	0	4	259_T
ASSS*REYREAV	0.0424997	5	1	4	0	4	259_T
ASSSD*EHENC	0.0215425	1	1	4	0	4	259_T
ASSSGAPAHQSAV	0.130775	16	1	4	1	2	259_T
ASSSGGPGLNQPF	0.127073	12	1	4	0	4	259_T
ASSSGSEVLKLF	0.194605	6	1	4	0	4	259_T
ASSSIANLLWELF	0.130125	6	1	4	0	4	259_T
ASSSQTSGQPQH	0.133076	16	1	4	0	4	259_T
ASSSRGPARTISSY	0.0589537	9	1	4	0	4	259_T
ASSSVAKLMETV	0.0831427	5	2	4	0	4	259_T
ASSTEGPSSYNEHS	0.0583665	12	1	4	0	4	259_T
ASSTGLAE*RTV	0.0432667	5	1	4	0	4	259_T
ASSTGSGGLGKLF	0.0599127	6	1	4	0	4	259_T
ASSTGTGRAMSS	0.0562135	9	2	4	0	4	259_T
ASSTIAELTESC	0.0385121	1	1	4	0	4	259_T
ASSTRPRVPKNC	0.0600768	1	1	4	0	4	259_T
ASSYHWEVRKAV	0.174473	5	1	4	0	4	259_T
ASSYRPVVLGSC	0.0671336	1	1	4	0	4	259_T
ASSYRSGLRGDV	0.0694645	5	2	4	0	4	259_T
SAKHAGYGNEQY	0.0568847	0	2	4	0	4	259_T
SAKLRGMRNS	0.121427	4	1	4	0	4	259_T
SAKNHRR*ISCS	0.0503461	4	1	4	0	4	259_T
SAKPRDGNEPV	0.0596906	0	1	4	0	4	259_T
SARITGIMTVL	0.195853	4	1	4	1	2	259_T
SARLAGCDTAV	0.0487676	8	1	4	1	2	259_T
SARLAGHMTST	0.0519995	4	1	4	0	4	259_T
SARLAGYKNEQY	0.0965718	0	1	4	0	4	259_T
SARLHGIWNEQF	0.0689398	0	1	4	0	4	259_T
SARLQAIIHPY	0.0716583	4	1	4	0	4	259_T
SARLRGNETST	0.0436693	4	1	4	0	4	259_T
SARLTGARNHSS	0.0835163	0	1	4	0	4	259_T
SARPQDT*ISS	0.0408382	4	1	4	1	2	259_T
SARPTERDSAST	0.0534038	4	1	4	0	4	259_T
SARQAGEMTSS	0.0408839	4	1	4	0	4	259_T
SAVSGRFGADPDTQS	0.0448363	7	1	4	0	4	259_T
SEKLAGHMTCT	0.043579	4	1	4	0	4	259_T
ASSCRQDRGELF	0.0210787	6	1	3	0	3	259_T
ASSERLAAYRQY	0.0562726	11	1	3	0	3	259_T
ASSFLAQGERV	0.252676	3	1	3	0	3	259_T
ASSFRDRGSEA	0.0375439	3	1	3	0	3	259_T
ASSGISGIWEAV	0.0236601	5	2	3	0	3	259_T
ASSHQSGRPEAV	0.0311808	3	1	3	0	3	259_T
ASSILAGLRGAV	0.0295911	5	2	3	0	3	259_T
ASSIRSGHGKLF	0.0378938	6	1	3	0	3	259_T
ASSKGAPTRQY	0.0649768	13	1	3	0	3	259_T
ASSLMAGGNNEQF	0.0351604	13	1	3	0	3	259_T
ASSLRGPGPTIRSS	0.0713861	9	1	3	1	1.5	259_T
ASSNTSEEHGELF	0.0429684	6	1	3	0	3	259_T
ASSPGTGRAMSSS	0.0452696	9	1	3	0	3	259_T
ASSPIAGHQMAV	0.0684798	16	2	3	0	3	259_T
ASSPVAETREAV	0.0243968	5	1	3	0	3	259_T
ASSQGALPTSST	0.11497	9	1	3	0	3	259_T
ASSQGGPASYSEHF	0.115771	12	1	3	0	3	259_T
ASSQPGNVNSTLH	0.0391688	10	1	3	8	0.333333	259_T
ASSRERDTGKLF	0.0338555	6	1	3	0	3	259_T
ASSRGTR*RKTV	0.0197109	5	2	3	0	3	259_T
ASSRPSGTWKLF	0.0807974	6	1	3	0	3	259_T
ASSRRGLF**AV	0.0899669	5	2	3	0	3	259_T
ASSSGPTTRELF	0.0214173	6	1	3	0	3	259_T
ASSSWLAGTRSC	0.0789239	1	1	3	0	3	259_T
ASSTERNRPRSC	0.0986338	1	1	3	0	3	259_T
ASSTIAGHEELL	0.0420335	6	1	3	0	3	259_T
ASSTIAGHQIAV	0.0199934	16	2	3	0	3	259_T
ASSTIAGIRKSC	0.0214454	1	2	3	0	3	259_T
ASSTMADCKSC	0.0428909	1	1	3	0	3	259_T
ASSTSGAPGKLF	0.0627909	6	2	3	0	3	259_T
ASSTSGILQ*AV	0.0393329	5	2	3	0	3	259_T
ASSWGSPGSYNEQF	0.0938896	12	1	3	0	3	259_T
ASSYDSELQ*AV	0.0182758	16	1	3	0	3	259_T
ASSYGIPGGSNC	0.0457217	1	2	3	0	3	259_T
ASSYQRNTEKLF	0.0217579	6	1	3	0	3	259_T
ASSYRPDSGELF	0.0217025	6	1	3	0	3	259_T
ASSYVAESRGVV	0.0370441	5	1	3	0	3	259_T
SAKKQGQ*TSY	0.0516285	4	2	3	0	3	259_T
SAKQRGR**AST	0.0584511	4	1	3	2	1	259_T
SARLAEMAMRPV	0.0357335	4	1	3	0	3	259_T
SARLDRSQMTS	0.0322923	4	1	3	0	3	259_T
SARPAGDANHQS	0.0203966	0	1	3	0	3	259_T
SARPGLMGHSRS	0.118309	4	1	3	0	3	259_T
SAVSGRFGSGPDTLR	0.0447044	7	1	3	0	3	259_T
SAVSRRYGSGQYAV	0.0267104	7	1	3	0	3	259_T
ASISTSEVNEKL	0.0309043	6	1	2	0	2	259_T
ASNARPGPRAA	0.113805	1	1	2	0	2	259_T
ASNPSSGRGELF	0.0497267	6	1	2	0	2	259_T
ASSCGRTSWSC	0.0293026	1	1	2	0	2	259_T
ASSCGTNYR*QF	0.0137326	6	1	2	0	2	259_T
ASSCHSEFHEAV	0.0313523	5	1	2	0	2	259_T
ASSFGGTPRSC	0.013694	1	1	2	0	2	259_T
ASSFLDRRRESSLY	0.0550252	3	1	2	0	2	259_T
ASSFTGRGH*SI	0.0458561	3	2	2	0	2	259_T
ASSFWTGALRPV	0.0155054	10	1	2	0	2	259_T
ASSGDPSSRVAG	0.036446	1	1	2	0	2	259_T
ASSGTSGKSKNC	0.0289772	1	1	2	0	2	259_T
ASSIGAEDSGSC	0.0422677	1	1	2	0	2	259_T
ASSLAARGRSF	0.0196034	1	2	2	0	2	259_T
ASSLGLGRGWAV	0.0282564	5	2	2	0	2	259_T
ASSLGRTPGRC	0.0140643	1	1	2	0	2	259_T
ASSLQNVAGAVTDTQF	0.0248076	15	1	2	0	2	259_T
ASSP*RAIDEQF	0.0311209	6	1	2	0	2	259_T
ASSPGGSGNEQF	0.020565	13	1	2	0	2	259_T
ASSQEVPN**AV	0.0509744	5	1	2	0	2	259_T
ASSQRE*GKLF	0.112183	6	1	2	0	2	259_T
ASSRGSPAHHELF	0.0666797	12	1	2	0	2	259_T
ASSRRGLL**AV	0.0462955	5	2	2	0	2	259_T
ASSRSSTIQSST	0.0436474	13	1	2	0	2	259_T
ASSRTGQ*RTV	0.0112904	5	1	2	0	2	259_T
ASSRTGRSWSS	0.00912709	1	1	2	0	2	259_T
ASSS*LERLSSPA	0.0304146	18	1	2	0	2	259_T
ASSSAVANT*KL	0.0104699	6	1	2	0	2	259_T
ASSSGLRRLRKL	0.0361851	6	1	2	0	2	259_T
ASSSGPGDTEEQY	0.0252481	6	1	2	0	2	259_T
ASSSIAELLWELF	0.0190881	6	1	2	0	2	259_T
ASSSRPTTRDM	0.0107285	6	1	2	0	2	259_T
ASSSSGGSGSC	0.0193128	1	1	2	0	2	259_T
ASSTCGSYMRTV	0.112509	5	1	2	0	2	259_T
ASSTGCGISWSCS	0.0227921	1	1	2	0	2	259_T
ASSTIADSNELF	0.0349915	6	1	2	0	2	259_T
ASSTIAEH**AV	0.0404657	5	1	2	0	2	259_T
ASSTLAGDRGAV	0.0321658	5	1	2	0	2	259_T
ASSTLRALHESS	0.0145058	12	1	2	0	2	259_T
ASSTVAGLRGAV	0.0153393	1	2	2	0	2	259_T
ASSTVANPTELF	0.0847455	6	1	2	0	2	259_T
ASSTYGTSGML	0.012291	9	2	2	0	2	259_T
ASSYRGPAPTTSI	0.0142511	9	1	2	0	2	259_T
ASSYRSPRAHHEQF	0.0333398	12	1	2	0	2	259_T
SAKPTGVMNCT	0.0207176	4	1	2	0	2	259_T
SAQTSGRLMTST	0.107631	4	1	2	0	2	259_T
SARHGGWDKTV	0.0290983	8	1	2	0	2	259_T
SARHRSCDEQY	0.0431805	0	1	2	0	2	259_T
SARLAGMGKSPT	0.0309513	4	1	2	0	2	259_T
SARLQGQDTAV	0.0255999	8	1	2	1	1	259_T
SARLRDG*ACS	0.0471956	4	1	2	0	2	259_T
SARLTEGE*AST	0.0163373	8	2	2	0	2	259_T
SARLTGTRNEHH	0.0272366	0	1	2	0	2	259_T
SARLTGYE**V	0.0185937	8	1	2	0	2	259_T
SARPQGP*PSY	0.0310256	4	1	2	0	2	259_T
SARPTGVITST	0.100362	4	1	2	0	2	259_T
SARQRRG*ETSS	0.0226051	4	1	2	0	2	259_T
SAVSGGSGRAQMRS	0.0221087	7	1	2	0	2	259_T
SAVSGVRVGPRYAV	0.0305764	7	1	2	0	2	259_T
ASISTSEVTGEQ	0.00853333	6	1	1	0	1	259_T
ASNAD*RPTSST	0.0276923	14	1	1	0	1	259_T
ASRCRGLLQ*AV	0.0415385	16	1	1	0	1	259_T
ASRTRLAAYSIT	0.00853333	11	1	1	0	1	259_T
ASS*GAPSSYLSSS	0.017842	9	1	1	0	1	259_T
ASS*KARLCHEQ	0.0133309	12	1	1	0	1	259_T
ASS*KVDYLSN	0.00430996	11	1	1	0	1	259_T
ASSAGRTQRSCS	0.00347343	5	1	1	0	1	259_T
ASSASGDLMKLF	0.00820793	6	1	1	0	1	259_T
ASSASGILKSC	0.00820793	1	1	1	0	1	259_T
ASSCGSPSSYNVQL	0.0134182	12	1	1	0	1	259_T
ASSFLDSWH*SS	0.00634273	3	1	1	0	1	259_T
ASSFRGPPPQSAV	0.0143726	16	1	1	1	0.5	259_T
ASSFRSRGSSMSI	0.0134182	9	1	1	1	0.5	259_T
ASSFVDWH*MPV	0.0208406	9	1	1	0	1	259_T
ASSKASWRGHCLS	0.0113778	3	1	1	0	1	259_T
ASSLGWRGWPF	0.0224547	3	1	1	0	1	259_T
ASSLIDRGTNDSS	0.00634273	3	1	1	0	1	259_T
ASSLQNVAGAVIETQY	0.0170667	15	1	1	0	1	259_T
ASSLRDRGTELS	0.0165272	3	1	1	0	1	259_T
ASSLSDGDTGELF	0.0138376	6	1	1	0	1	259_T
ASSLVDRRSEAFS	0.110769	3	1	1	0	1	259_T
ASSP*RE*HGQC	0.10632	12	1	1	0	1	259_T
ASSPCRGLGSC	0.00475705	1	1	1	0	1	259_T
ASSPGRGQEQF	0.00842052	13	1	1	0	1	259_T
ASSPGRGSGKSSS	0.0102186	9	1	1	0	1	259_T
ASSPIARTGRS	0.00387047	1	1	1	0	1	259_T
ASSQGPRLIRSI	0.0298906	9	1	1	0	1	259_T
ASSQREH*KLF	0.0107794	6	1	1	0	1	259_T
ASSRETSGHQHT	0.00946372	12	1	1	0	1	259_T
ASSRGHPRSNI*VF	0.0103212	12	1	1	0	1	259_T
ASSRGILGSISAV	0.0553846	5	1	1	0	1	259_T
ASSRTGNFWNC	0.00853333	3	1	1	0	1	259_T
ASSRTGQGRASS	0.0109439	1	1	1	0	1	259_T
ASSSALADLRSS	0.00779671	1	1	1	0	1	259_T
ASSSERE**KTV	0.00731311	5	1	1	0	1	259_T
ASSSGAQVLSEQF	0.016841	13	1	1	0	1	259_T
ASSSPVPRTGSC	0.00387047	1	1	1	0	1	259_T
ASSSQGQLSISQL	0.0215589	13	1	1	0	1	259_T
ASSSSGSSMSS	0.0107794	9	1	1	0	1	259_T
ASSSTSGQWGAV	0.0070922	5	1	1	0	1	259_T
ASSTCCGISGSC	0.00412393	1	1	1	0	1	259_T
ASSTDYGYRGAV	0.0150991	5	1	1	0	1	259_T
ASSTEDRVGKEQF	0.0476866	6	1	1	0	1	259_T
ASSTGDQVLQ*AV	0.0142518	16	1	1	0	1	259_T
ASSTLREVHESC	0.0134182	12	1	1	0	1	259_T
ASSTSRTLRRAV	0.0103212	5	1	1	0	1	259_T
ASSTVGRTPGAV	0.0112274	5	1	1	0	1	259_T
ASSWHAGLLISC	0.00691882	1	1	1	0	1	259_T
ASSYQGPSSTMSSS	0.0109439	9	1	1	0	1	259_T
ASSYRAPRVLQ*AV	0.0285036	16	1	1	0	1	259_T
ASSYRGSELISEHS	0.00776376	12	1	1	0	1	259_T
SAKITGDQ*AV	0.0346154	8	1	1	1	0.5	259_T
SAKNRSCNKLF	0.00894547	0	1	1	0	1	259_T
SAKTAGK*NPV	0.0142222	8	1	1	0	1	259_T
SAQTPGR**PF	0.0341333	4	1	1	0	1	259_T
SARHSGR*DQQY	0.0113778	0	1	1	0	1	259_T
SARLQEVTMSQY	0.067091	0	1	1	0	1	259_T
SARNGARNKQY	0.0224547	0	1	1	0	1	259_T
SARNRAIINS	0.0142222	4	1	1	0	1	259_T
SARPGLMGQSRS	0.00697211	4	1	1	0	1	259_T
SARPTGYEIQPS	0.0112274	0	1	1	0	1	259_T
SAVSGRFGWGPDTQY	0.0170667	7	1	1	0	1	259_T
SAVSGRLGRDQIRSL	0.00896379	7	1	1	0	1	259_T
SGKGVSGNEQF	5.43225	4	1	77	139	0.55	260_T
SEGEALANEQF	3.16055	4	1	74	122	0.601626	260_T
SGGEGL*RNEQF	0.94072	4	1	74	125	0.587302	260_T
SGKGGSGAMSSS	5.63857	1	2	14	7	1.75	260_T
SGKRFWAMSSS	5.87844	1	3	14	6	2	260_T
SGRESFRQ*AV	3.7553	5	1	14	12	1.07692	260_T
SVKGGFQQ*AV	6.10304	5	1	14	11	1.16667	260_T
SGKRGFGQ*AV	4.70967	5	1	13	13	0.928571	260_T
SGKRVWAQMSSS	0.727285	1	1	13	4	2.6	260_T
SERERFWAMSSS	0.818353	1	2	12	5	2	260_T
SGRGRFRTMSSS	0.788574	1	1	12	5	2	260_T
SGKGD*AMSSS	0.501122	1	1	10	4	2	260_T
SGKRVLAMMRSS	0.612545	1	1	10	4	2	260_T
SGRGISGTMSSS	0.232713	1	1	10	3	2.5	260_T
SGKGGFGQ*AV	0.237335	5	1	8	6	1.14286	260_T
SGRGFWAMSSS	0.312421	1	1	8	3	2	260_T
SGRGVLRNESSS	0.194935	1	1	8	1	4	260_T
SGKGFLAMSSS	0.103085	1	1	7	2	2.33333	260_T
SGKGFWAMSAV	0.0822816	5	3	7	1	3.5	260_T
SGKGFWAMSSS	0.130801	1	1	7	2	2.33333	260_T
SGKGVLGMSSS	0.129008	1	1	7	1	3.5	260_T
SVKGFLAMSSS	0.107102	1	1	7	2	2.33333	260_T
ASSEGRVLPGEQY	1.17682	6	1	5	1	2.5	260_T
SGKRGFEQ*AV	0.0441513	5	1	5	1	2.5	260_T
ASSQSGRERNTQY	0.118026	6	1	4	0	4	260_T
ASSQSTKRGDTQY	0.124953	6	1	4	0	4	260_T
EAGKGFGQ*AV	0.117374	5	1	4	1	2	260_T
SEGEGL*AMSSS	0.0710885	1	1	4	0	4	260_T
SGKGF*AMSSS	0.0586489	1	1	4	0	4	260_T
SGKGVLGNEQF	0.0798224	4	1	4	1	2	260_T
SGKGVLGNEQI	0.0783691	4	1	4	3	1	260_T
SVKGTGFGNEQF	0.149997	4	1	4	2	1.33333	260_T
SGEGAVGNKQF	0.0865741	4	1	3	0	3	260_T
SGKGLWAMSSS	0.0511431	1	1	3	1	1.5	260_T
SGRGSSRTMSS	0.042712	1	1	3	0	3	260_T
SVKRVLANEQF	0.0970661	4	1	3	3	0.75	260_T
ASSDHRRGINEQF	0.143391	6	1	2	0	2	260_T
SGAGTWAMSSS	0.0300876	1	1	2	0	2	260_T
SGGGSSRTMSSS	0.0660992	1	1	2	0	2	260_T
SGKGGCSTEQF	0.0334478	4	1	2	0	2	260_T
SGKGVAAHEQF	0.0328494	4	1	2	0	2	260_T
SGKGVWAMSSS	0.0391895	1	1	2	1	1	260_T
SEAGGFW*KSSS	0.0293856	1	1	1	0	1	260_T
SGEGALGNEQF	0.00736397	4	1	1	0	1	260_T
SGEGFVQ*KF	0.00890472	5	1	1	0	1	260_T
SGGEGL*HNEQY	0.00728155	4	1	1	0	1	260_T
SGRGHFGQ*AV	0.00728155	5	1	1	0	1	260_T
ARARTIAVDFPTSST	1.51009	4	1	354	496	0.712274	269_T
ASGWTIAGEFTYKQY	1.56582	4	1	137	238	0.573222	269_T
ASGWTIAGEHPTISS	2.50626	4	1	126	228	0.550218	269_T
ASGWTIAGDFPTSIT	7.80359	4	1	112	187	0.595745	269_T
ASGWTIAAHYPTSST	1.86806	4	1	100	161	0.617284	269_T
QRQRGQLAV	0.503659	3	1	74	89	0.822222	269_T
AWSVYSGRETQY	4.90355	5	2	70	58	1.18644	269_T
ASGWTIAGHVPHEQY	0.382131	4	1	47	89	0.522222	269_T
ASGWTIA*NFHMIIT	0.567808	4	1	42	18	2.21053	269_T
ASGWTIAGDFPCEHY	0.893071	4	1	41	53	0.759259	269_T
ASGWTIAGDFPTSST	0.246393	4	1	39	39	0.975	269_T
ASGWTIAGDLSCEQY	0.316953	4	1	33	41	0.785714	269_T
ASGWTISGDFPYEQY	0.397545	4	1	30	31	0.9375	269_T
ASGWTMGGDFPTSST	0.241076	4	1	26	18	1.36842	269_T
ASGAHENCT	0.306648	3	1	17	1	8.5	269_T
ASGWTIS*NIPTSIT	0.0919277	4	1	17	8	1.88889	269_T
ASGWTIAGDFPTNST	0.0660506	4	1	14	8	1.55556	269_T
ASGWTIAGDFPYEQY	0.0353964	4	1	10	4	2	269_T
ASGWTILGDFPISV	0.0404999	4	1	10	2	3.33333	269_T
ASGWTIAEISLRAV	0.0837347	4	1	8	0	8	269_T
ASGWTIAGDLIYKPY	0.0225438	4	1	7	4	1.4	269_T
ASRRSGSSYNEQF	0.128412	10	1	6	6	0.857143	269_T
ASSGVGGTDTQY	0.0473862	8	1	6	0	6	269_T
ASTLTGRLTEAF	0.291557	12	1	6	0	6	269_T
ASGWTIAEIWKPPV	0.0125591	4	1	5	3	1.25	269_T
ASGWTMAGDLPASST	0.011923	4	1	5	1	2.5	269_T
SARDTAPGGDQRPRQEPLQLLLHPS	0.0621826	2	1	4	0	4	269_T
ASGVCGAV	0.0229758	3	1	3	0	3	269_T
ASGWTIAGDIPTSST	0.0241694	4	1	3	0	3	269_T
ASGSTMAGESPYELY	0.00459635	4	1	2	0	2	269_T
ASGWTIAGDFPMSCT	0.0145527	4	1	2	1	1	269_T
ASSPLIGREGDTQY	0.0111851	11	1	2	0	2	269_T
ASSPTGAVLRTDTQY	0.0386694	6	1	2	1	1	269_T
ASGWTILGNLPY*FY	0.00244758	4	1	1	2	0.333333	269_T
ASGWTMAYHVKHE*Y	0.00431732	4	1	1	0	1	269_T
ASGWTMEGDIFYEQY	0.00403268	4	1	1	0	1	269_T
ASSARQDLQQLS	1032.81	6	3	1427	1867	0.763919	275_T
ASSARQDLQQY	402.307	6	3	1413	1862	0.758454	275_T
ASSARQDLQSST	46.0609	8	3	1150	1687	0.68128	275_T
ASRARQDLQQY	10.6163	6	3	952	1510	0.630046	275_T
ASSARQDLQLY	8.47192	6	2	927	1440	0.643303	275_T
ASSARQELQLY	6.08495	6	3	793	1137	0.696837	275_T
ASSFSATNTGELF	104.4	5	3	540	985	0.547667	275_T
ASSFSGTNTGELF	26.49	7	4	336	608	0.551724	275_T
ASSFSATTPGSC	8.31602	2	4	322	559	0.575	275_T
ASSFGVSGRSP*L	2.14627	2	1	311	504	0.615842	275_T
ASSPGEQNIGEQF	33.3636	5	1	309	646	0.477589	275_T
ASSFSGHTEELY	31.6182	5	4	297	530	0.559322	275_T
ASSFSGTNTGEQF	10.1848	7	3	292	506	0.575937	275_T
ASSFSAANTEELY	2.48554	7	3	271	455	0.594298	275_T
ASSFSATNTEEQF	2.48885	5	3	268	453	0.590308	275_T
ASSFSGRNTGELF	4.931	7	3	267	460	0.579176	275_T
ASSPGEHNTEELF	2.39252	7	3	266	439	0.604545	275_T
ASSFRGHTGEQF	2.35845	7	2	264	490	0.537678	275_T
ASSFRGSNTGELF	2.36588	7	3	264	441	0.597285	275_T
ASSSSGQHHTYEQY	2.39463	5	3	263	441	0.595023	275_T
ASSLGGHTGGAV	6.40163	2	4	209	317	0.657233	275_T
ASSFSGHTGGAV	14.575	2	4	204	360	0.565097	275_T
ASSPGEQNTGEQF	3.5689	5	2	200	404	0.493827	275_T
ASSPGELETGELF	211.859	5	2	181	339	0.532353	275_T
ASSSLSGHTGELF	2.502	7	3	170	345	0.491329	275_T
ASSFGIGGATS*L	2.10238	2	2	164	176	0.926554	275_T
ASSFGLGRRTST	1.05406	8	2	162	184	0.875676	275_T
ASSFGAGASPTY	1.02659	8	2	155	165	0.933735	275_T
ASSFGIRGTTPD	1.2344	2	2	155	181	0.851648	275_T
ASSFGLGSAASS	1.14017	2	2	155	174	0.885714	275_T
ASSFGVSGTTSN	2.02283	8	2	153	166	0.916168	275_T
ASSFSGHTEEQY	2.61665	7	3	153	235	0.648305	275_T
ASSFGAGTHGELF	1.51323	2	4	150	237	0.630252	275_T
ASSPGEQNRWELF	70.0998	5	1	150	298	0.501672	275_T
ASSVGIGSTSN	1.97262	8	2	148	161	0.91358	275_T
ASSVGVSGTTSN	1.95883	8	2	148	162	0.907975	275_T
ASSLSGTNTGELF	1.21106	7	3	143	258	0.552124	275_T
ASSSGRGTPRSCT	1.42629	3	2	137	173	0.787356	275_T
ASSFSAGTPRSCS	1.80207	2	3	125	181	0.686813	275_T
ASSFSARTPGELF	1.65012	2	2	120	146	0.816327	275_T
ASSFSATNPGELF	1.72105	2	2	114	142	0.797203	275_T
ASSFSATNSGELF	0.830004	2	2	111	133	0.828358	275_T
ASSFTAGTPRSCS	0.799839	2	1	105	128	0.813953	275_T
ASSSGEQKTGELF	2.01708	5	1	98	119	0.816667	275_T
ASSPGEQMTGELF	1.09693	5	1	96	122	0.780488	275_T
ASSPVGQDTGELF	3.9888	5	1	93	92	1	275_T
ASSARQD*SST	0.554474	8	2	78	75	1.02632	275_T
ASSLGEQNTGELF	1.81413	5	1	72	62	1.14286	275_T
ASSTPAGQGMSPV	2.54216	8	1	72	74	0.96	275_T
ASSPGERKTGELF	1.33283	5	1	63	79	0.7875	275_T
ASSFGRAHRGAV	2.49048	2	2	58	40	1.41463	275_T
ASSPGEQKTGELF	0.783009	5	1	53	75	0.697368	275_T
ASSPGELETGEQF	3.08989	5	1	52	68	0.753623	275_T
ASSARQDLQQF	0.687309	6	1	50	32	1.51515	275_T
ASSFGFREVSTY	1.6091	2	1	50	69	0.714286	275_T
ASSLLAGTPGAV	0.775696	2	2	50	17	2.77778	275_T
ASSFSGHTGSCT	2.49278	2	3	48	44	1.06667	275_T
ASSPGEQNTRELF	0.695035	5	1	47	26	1.74074	275_T
ASSQGGTARAV	0.821513	2	3	47	17	2.61111	275_T
ASSFSGDPGSCS	1.67829	2	2	45	26	1.66667	275_T
ASSSTGQETPTSST	4.37847	3	1	45	37	1.18421	275_T
ASSFGLGTDHST	1.58009	2	2	43	26	1.59259	275_T
ASSSGRGTPRSC	1.05835	2	2	39	18	2.05263	275_T
ASSPGNRTPGSC	0.389111	2	1	37	17	2.05556	275_T
ASSSTGQGNSYEQY	17.3602	3	1	37	22	1.6087	275_T
ASSPGELNTEELF	0.36896	5	1	36	33	1.05882	275_T
ASSSTDRESPTSST	2.12043	3	1	36	20	1.71429	275_T
ASSFSALNTGELF	0.515843	7	2	35	33	1.02941	275_T
ASSLSATNTGELF	0.54161	7	1	34	33	1	275_T
ASSSAAGTWELF	1.96205	7	1	34	29	1.13333	275_T
ASSCCGPPRSCS	0.563191	2	1	33	7	4.125	275_T
ASSFGGHPRSSS	0.499777	2	2	33	13	2.35714	275_T
ASSFGGHTEELS	0.367754	2	3	33	17	1.83333	275_T
ASSFSATNTWELF	0.408582	7	2	31	27	1.10714	275_T
ASSFTGRTPGSC	0.385833	2	1	31	9	3.1	275_T
ASSFGGHPGSC	0.474047	2	1	29	10	2.63636	275_T
ASSFGSGTDPCT	0.23729	2	2	29	7	3.625	275_T
ASSARQDMQLF	0.360319	6	1	28	2	9.33333	275_T
ASSFGGTPESC	0.441041	2	1	28	13	2	275_T
ASSPLAGGVAQF	1.10442	7	1	23	26	0.851852	275_T
ASSLLAGTTRQF	1.65577	7	1	21	22	0.913043	275_T
ASSPGDRRSGSC	0.136039	2	1	21	6	3	275_T
ASSPLDRTPGSSS	0.139836	2	1	21	2	7	275_T
ASSFSGHTASCT	1.50498	2	3	20	21	0.909091	275_T
ASSPADRRPGSCS	0.128058	2	1	20	2	6.66667	275_T
ASSQEGGKVHEQF	11.0107	9	1	20	3	5	275_T
ASSFGGRRGAV	0.30513	2	2	19	10	1.72727	275_T
ASSPGTSGRAGVEQY	6.39059	10	1	18	7	2.25	275_T
ASSSGRAHRGAV	0.443366	2	2	18	10	1.63636	275_T
ASSFSGHTGQF	0.307148	2	2	17	3	4.25	275_T
ASSPGEQDTGEQF	0.560705	5	1	16	10	1.45455	275_T
ASSFGLGRSRPD	0.317835	2	1	15	7	1.875	275_T
ASSSTGQEQLLRAV	0.450113	3	1	15	14	1	275_T
ASSLGIRETTPD	0.433834	2	2	14	1	7	275_T
ASSSDSGGPRSS	0.15876	2	2	14	4	2.8	275_T
ASSC*RAQRGAY	0.961499	3	2	13	2	4.33333	275_T
ASSFGLGGHVHY	0.363582	2	1	13	0	13	275_T
ASSLLAGTREQF	0.176773	7	1	13	10	1.18182	275_T
ASSPGELNTGEQF	0.158747	5	1	13	2	4.33333	275_T
ASSSTGQETPTEQY	0.196763	3	1	13	2	4.33333	275_T
ASSSTGQGNSNEQY	0.192845	3	1	13	3	3.25	275_T
ASRAGQKRQQY	0.0918734	6	1	12	3	3	275_T
ASSFGLGSAAS*L	0.353515	2	2	12	1	6	275_T
ASSGPQNSLAV	0.351218	8	2	12	2	4	275_T
ASSLSGDTRELF	0.115617	2	2	12	2	4	275_T
ASSLTSGDTRAV	0.201472	2	2	12	8	1.33333	275_T
ASSSN*DGEASW	0.446337	3	1	12	4	2.4	275_T
ASSFGLGRDKST	0.253996	2	1	11	1	5.5	275_T
ASSFGVNGDSVH	0.223075	2	1	11	1	5.5	275_T
ASSFSGHTEEQF	0.139447	7	1	11	1	5.5	275_T
ASSGAGTGGYNEQF	1.03667	12	1	11	9	1.1	275_T
ASSGQDNSPPV	0.488916	8	1	11	2	3.66667	275_T
ASSSTGQETLRAV	0.332213	3	1	11	6	1.57143	275_T
ASSSTGQRNTYPST	0.125885	3	1	11	4	2.2	275_T
ARAVLDRTCSS	0.474431	8	1	10	0	10	275_T
ASRARQDLQQF	0.0725568	6	1	10	4	2	275_T
ASRGQDEHPCT	0.200116	4	1	10	2	3.33333	275_T
ASSARQGLQQY	0.0567134	6	1	10	0	10	275_T
ASSFGLGRANPT	0.150432	2	1	10	5	1.66667	275_T
ASSFSGHTGELF	0.215708	2	2	10	2	3.33333	275_T
ASSQYGTAEQY	0.118713	6	1	10	8	1.11111	275_T
ASSSG*GHLEQY	0.186354	7	1	10	0	10	275_T
ASSSGLAGTAYT	0.15116	2	2	10	0	10	275_T
ASSSGRAHRRAV	0.0775815	2	1	10	2	3.33333	275_T
ASSSTGQETPTTST	0.140364	3	1	10	3	2.5	275_T
ASR*PDSINQRAV	0.327426	1	2	9	0	9	275_T
ASRLDRNGSST	0.235839	8	1	9	0	9	275_T
ASRLDRTCSST	0.106167	8	1	9	0	9	275_T
ASSDTGQFTPGS	0.0484209	1	1	9	6	1.28571	275_T
ASSFGLGRSAPA	0.051914	2	1	9	3	2.25	275_T
ASSFSGHRGAV	0.0920962	2	2	9	0	9	275_T
ASSFSGHTGSST	0.177006	2	2	9	2	3	275_T
ASSGQDNSLPV	0.100201	8	1	9	2	3	275_T
ASSL*RGTGEQY	0.111939	7	1	9	13	0.642857	275_T
ASSLVLGEQRPY	0.1014	2	1	9	6	1.28571	275_T
ASSPGEQDTDELF	0.0840222	5	1	9	3	2.25	275_T
ASSQRAVSRAV	0.139389	2	1	9	2	3	275_T
ASSSGGHTDELS	0.105797	7	1	9	1	4.5	275_T
ASSSGHPGSCST	0.274555	2	2	9	0	9	275_T
ASRC*QDGQQF	0.0572163	6	1	8	5	1.33333	275_T
ASS*PGQHTISSST	0.164354	3	1	8	0	8	275_T
ASSFEIGDSPV	0.126605	2	1	8	1	4	275_T
ASSFEISERSTY	0.0588731	2	1	8	0	8	275_T
ASSFG*GGHANY	0.0941484	2	1	8	0	8	275_T
ASSFGIREANVH	0.255403	2	1	8	0	8	275_T
ASSFGLGEITLT	0.160323	2	1	8	0	8	275_T
ASSFSATTTGELF	0.0683049	7	1	8	2	2.66667	275_T
ASSFSGDRELF	0.064299	2	1	8	0	8	275_T
ASSSGHPGSCS	0.0764068	2	1	8	0	8	275_T
ASSSPELEDNQPY	0.212415	3	1	8	2	2.66667	275_T
ASSSTDRETPTSST	0.0916717	3	1	8	0	8	275_T
ASSSTGQRNSYEQY	0.0564951	3	1	8	2	2.66667	275_T
ARAVLHRTSSSV	0.153674	8	1	7	0	7	275_T
ASSFGIGGSNVH	0.0504563	2	1	7	1	3.5	275_T
ASSFGIREADN*	0.109003	2	2	7	0	7	275_T
ASSFGIREIHH*	0.150524	2	2	7	1	3.5	275_T
ASSFGLGDQRP	0.0411272	2	1	7	5	1.16667	275_T
ASSFGLGRDNVH	0.0764562	2	1	7	0	7	275_T
ASSFGNRGQQST	0.142945	2	1	7	0	7	275_T
ASSFGR*PGSP	0.124082	2	1	7	0	7	275_T
ASSGLAGVLGTGELF	0.482772	7	1	7	0	7	275_T
ASSPGEQDTGELF	0.116296	5	1	7	2	2.33333	275_T
ASSPGEQESGELF	0.0854618	5	1	7	2	2.33333	275_T
ASSPGEQETGEQF	0.176565	5	1	7	2	2.33333	275_T
ASSQGRDRHEQY	0.0569439	6	1	7	0	7	275_T
ASSRAGLAEQY	0.172754	6	1	7	0	7	275_T
ASSRAGLSPAV	0.289395	2	1	7	0	7	275_T
ASSSGASGAKLY	0.416262	2	2	7	1	3.5	275_T
ASSSPADRINHPT	0.14183	3	1	7	0	7	275_T
ASSAPENPASTA	0.141301	8	1	6	4	1.2	275_T
ASSARQDRQLF	0.0418074	6	1	6	0	6	275_T
ASSFGIRGHPD	0.0587911	2	1	6	1	3	275_T
ASSFGLRGQRPK	0.0567977	2	2	6	0	6	275_T
ASSFSARTPGSC	0.0434787	2	1	6	1	3	275_T
ASSFSPRTPGAT	0.0447827	2	1	6	1	3	275_T
ASSLGFGRAAS*L	0.0785314	2	1	6	3	1.5	275_T
ASSPGELDTGELF	0.0362272	5	1	6	0	6	275_T
ASSPGEQNTDELF	0.0829426	5	1	6	0	6	275_T
ASSQEGGRGHE*F	0.0612238	9	1	6	1	3	275_T
ASSQEGGRGT*PV	0.0654095	9	1	6	0	6	275_T
ASSQESGRVHEQF	0.0497117	9	1	6	0	6	275_T
ASSSADSKPLRAV	0.0678997	3	1	6	0	6	275_T
ASSSDSGGPRSSF	0.151579	3	2	6	0	6	275_T
ASSSLAGTTGSS	0.341307	7	2	6	0	6	275_T
ASSSPELENNQPS	0.0400853	3	1	6	1	3	275_T
ASS*SELENTKPS	0.034589	3	1	5	1	2.5	275_T
ASSFGFGGTNVLL	0.0443977	2	2	5	0	5	275_T
ASSFGIEGQQIH	0.0609873	2	2	5	0	5	275_T
ASSFGLGSAAA*	0.0369403	2	1	5	0	5	275_T
ASSFRIGETTS*L	0.0587571	2	2	5	1	2.5	275_T
ASSFSGHTGQLL	0.0990977	7	1	5	1	2.5	275_T
ASSGLAGGPGTGELF	0.0420335	7	1	5	0	5	275_T
ASSLGVGETNPD	0.075437	2	1	5	1	2.5	275_T
ASSPSGQNTGEQF	0.0466756	5	1	5	1	2.5	275_T
ASSPVEQKIGEQ	0.0427803	5	1	5	0	5	275_T
ASSQAGGRVHEQY	0.0650789	9	1	5	0	5	275_T
ASSQEGGRGT*AV	0.150007	9	1	5	0	5	275_T
ASSQEGGRVHDQF	0.0287294	9	1	5	0	5	275_T
ASSQGGPPEQY	0.0422511	6	2	5	1	2.5	275_T
ASSSASGRLGAV	0.0311497	2	2	5	0	5	275_T
ASSSGQQEAPTSST	0.0815596	3	1	5	0	5	275_T
ASSSPDRETHTSST	0.0753447	3	1	5	0	5	275_T
ASSSPDSDNPRAV	0.229261	1	2	5	0	5	275_T
ASSSTGHENSYEQY	0.0290627	3	1	5	0	5	275_T
ASSSTGQESTTTV	0.0524589	3	1	5	0	5	275_T
ASKDRALLQAV	0.145629	2	1	4	0	4	275_T
ASSFEIRERNTY	0.0319684	2	1	4	1	2	275_T
ASSFEIRETTPD	0.0228434	2	1	4	0	4	275_T
ASSFEIRGRSTY	0.0362529	2	1	4	0	4	275_T
ASSFGASGAKLY	0.0470061	2	2	4	1	2	275_T
ASSFGFRETTPD	0.0370955	2	1	4	0	4	275_T
ASSFGIGTAHCT	0.0243018	2	1	4	0	4	275_T
ASSFGIWRHVP	0.095906	2	1	4	0	4	275_T
ASSFGLAGHA*L	0.0401379	2	1	4	0	4	275_T
ASSFGLREANACT	0.0892657	2	1	4	0	4	275_T
ASSFGVGDHG*L	0.0421945	2	1	4	0	4	275_T
ASSFRIIGDSVH	0.0376626	2	1	4	1	2	275_T
ASSFSGTPGAV	0.0330874	2	1	4	0	4	275_T
ASSGQAELHPELY	0.0596478	5	1	4	0	4	275_T
ASSGREN*QAN	0.0441178	8	1	4	0	4	275_T
ASSLELGAPPF	0.0852994	2	1	4	0	4	275_T
ASSPGEQKIGELF	0.0326945	5	1	4	0	4	275_T
ASSPGEQNTDEQF	0.0749851	5	1	4	1	2	275_T
ASSPGGQNTGELF	0.0334454	5	1	4	1	2	275_T
ASSQGRDRPAV	0.0351248	2	1	4	0	4	275_T
ASSSLAGTGELF	0.0385865	7	2	4	0	4	275_T
ASSSTGQQTRAV	0.0270058	3	2	4	3	1	275_T
ASSTLDRGLRTGEMF	0.34797	7	1	4	0	4	275_T
ASSYPQNGQFKLY	0.0910635	1	1	4	2	1.33333	275_T
ATSDLDSYEQY	0.257162	19	1	4	0	4	275_T
ASS*PGTTGSPSP	0.0680688	2	1	3	0	3	275_T
ASSARQKMQQY	0.0157663	6	1	3	0	3	275_T
ASSFEIGASILL	0.0613317	2	1	3	1	1.5	275_T
ASSFELRDSDCT	0.0901124	2	1	3	0	3	275_T
ASSFG*QGTVQT	0.0308854	2	1	3	0	3	275_T
ASSFGGPTGELF	0.0327499	7	1	3	0	3	275_T
ASSFGIGDSPV	0.0178491	2	1	3	0	3	275_T
ASSFGLGRELH	0.0304026	2	1	3	0	3	275_T
ASSFGLRDSDCT	0.0183487	2	1	3	0	3	275_T
ASSFKAWRRQLH	0.0385656	2	1	3	0	3	275_T
ASSFLAGAYQGLS	0.108358	2	2	3	0	3	275_T
ASSFSGHTGSC	0.0497335	2	1	3	0	3	275_T
ASSL*RAHWGST	0.0308861	2	2	3	0	3	275_T
ASSLDLGEQRPY	0.0137481	2	1	3	0	3	275_T
ASSLTSGAHGEQY	0.15095	7	1	3	0	3	275_T
ASSLVGRTAPD	0.0274488	2	1	3	0	3	275_T
ASSQAGRRAV	0.0588536	2	1	3	1	1.5	275_T
ASSQCDRVNSAV	0.0623386	2	1	3	0	3	275_T
ASSQEEREGT*AV	0.0491232	9	1	3	0	3	275_T
ASSSGHPGTCST	0.0298016	2	1	3	0	3	275_T
ASSSPADRIIHPH	0.0175682	3	1	3	0	3	275_T
ASSSRTGKLLRAV	0.0667589	3	1	3	0	3	275_T
ASSSRTGNAYEQY	0.0247633	7	1	3	5	0.5	275_T
ASSSTGQDHSYEQY	0.0208891	2	2	3	0	3	275_T
ASSSTGQGNSYGST	0.0376468	3	1	3	1	1.5	275_T
ASSVGFGSTSN	0.0166317	2	1	3	0	3	275_T
ASRSPDSINQRAV	0.0125355	1	1	2	0	2	275_T
ASS*PRIRSH*H	0.018257	3	1	2	0	2	275_T
ASSAVPAAMNTSS	0.0711485	8	1	2	0	2	275_T
ASSCRFGETTST	0.0545148	2	1	2	0	2	275_T
ASSFELGGSTY	0.0200504	8	1	2	0	2	275_T
ASSFGEAGTAST	0.022624	2	2	2	0	2	275_T
ASSFGIRDTTT	0.0200019	2	1	2	0	2	275_T
ASSFGIRERNIH	0.0171133	2	1	2	0	2	275_T
ASSFGLAGRTLT	0.0215737	8	2	2	0	2	275_T
ASSFGPPGRAV	0.0171246	2	1	2	0	2	275_T
ASSFGVRGTNVLL	0.0484439	7	1	2	0	2	275_T
ASSFRATKRESC	0.0174823	2	1	2	0	2	275_T
ASSHGQSATQY	0.00691165	6	1	2	0	2	275_T
ASSHRDRINSAA	0.0274469	2	1	2	0	2	275_T
ASSLGFGRHPN	0.0145476	2	1	2	0	2	275_T
ASSLGNRQLQT	0.0216726	2	1	2	0	2	275_T
ASSLLAGTGELF	0.0250579	7	1	2	1	1	275_T
ASSLSWENSD*L	0.0383107	3	2	2	0	2	275_T
ASSLVGGTAPD	0.0136825	2	1	2	0	2	275_T
ASSQAGREGDMSST	0.0680821	9	1	2	0	2	275_T
ASSQAGTGPAV	0.0318049	2	1	2	0	2	275_T
ASSQAWTVRRST	0.0290952	2	1	2	0	2	275_T
ASSQGGTVNSST	0.0246148	2	2	2	0	2	275_T
ASSQGPGGNRPV	0.0331649	2	1	2	0	2	275_T
ASSRGAGPQQY	0.0118816	6	1	2	0	2	275_T
ASSSCADSITHPH	0.0173932	3	1	2	0	2	275_T
ASSSGWQGEEQF	0.040529	12	2	2	0	2	275_T
ASSSPAE*TDSFT	0.0204343	3	1	2	0	2	275_T
ASSSPDKRLLLAV	0.0514354	3	1	2	0	2	275_T
ASSSQENIHPST	0.0364858	8	1	2	0	2	275_T
ASSSQRAH*EQF	0.155278	7	1	2	0	2	275_T
ASSSRTGNSYEQY	0.0433748	3	1	2	0	2	275_T
ASSSSGRQDHRST	0.0247668	3	1	2	0	2	275_T
ASSSTDSEPPTAV	0.0227214	3	1	2	0	2	275_T
ASSTDRTNQPCT	0.0349968	8	1	2	0	2	275_T
ASSVVSRDRTLT	0.0547765	2	1	2	0	2	275_T
ASKQVSSTSST	0.0231065	8	1	1	0	1	275_T
ASRC*TGPAAV	0.00759734	2	1	1	0	1	275_T
ASRVTSGSPGELF	0.00456389	5	1	1	0	1	275_T
ASS*QA*STRCT	0.00456389	7	1	1	0	1	275_T
ASSASRECSCT	0.00806289	8	1	1	0	1	275_T
ASSFEGTPESC	0.00946746	2	1	1	0	1	275_T
ASSFEGWGEQHP	0.034188	2	1	1	0	1	275_T
ASSFEIGRDKST	0.00806289	2	1	1	0	1	275_T
ASSFEIRRDQRPV	0.0116732	2	1	1	0	1	275_T
ASSFG*EAPWT	0.00583658	2	1	1	0	1	275_T
ASSFGEQKIGEQF	0.00865676	5	1	1	0	1	275_T
ASSFGGTPESS	0.0129486	2	1	1	0	1	275_T
ASSFGISETS*L	0.0116732	2	1	1	0	1	275_T
ASSFGLAETTSC	0.00608519	2	1	1	0	1	275_T
ASSFGT*EGQR	0.0117057	2	1	1	0	1	275_T
ASSFGVSGDNVH	0.0038835	2	1	1	0	1	275_T
ASSFSGHTGGST	0.00584155	3	1	1	0	1	275_T
ASSG*QGQRPT	0.00614544	6	1	1	0	1	275_T
ASSGAGTGATMSSS	0.00645031	2	1	1	0	1	275_T
ASSGPRIHRP	0.00307272	2	1	1	0	1	275_T
ASSHPDT*HLQH	0.00745527	2	1	1	0	1	275_T
ASSLD*GGTPLL	0.0226066	2	2	1	0	1	275_T
ASSLGFGDSHL	0.0174757	2	1	1	0	1	275_T
ASSLGLRDSVR	0.00267777	2	1	1	0	1	275_T
ASSLN*GSSSP	0.0241887	8	2	1	0	1	275_T
ASSLRATGEL	0.00949668	2	1	1	0	1	275_T
ASSLS*RRRSHH	0.0151947	2	1	1	0	1	275_T
ASSPG*AGTLH	0.00737252	2	1	1	0	1	275_T
ASSQAGNQPSST	0.0344051	8	1	1	0	1	275_T
ASSQARAVEQY	0.00583658	6	1	1	0	1	275_T
ASSQEGGGNRTSS	0.0116505	9	1	1	0	1	275_T
ASSQSWISGVV	0.00614544	2	1	1	0	1	275_T
ASSRQQDKHCSS	0.00536193	8	1	1	0	1	275_T
ASSSGASGAKQY	0.00583658	2	1	1	0	1	275_T
ASSSPADYSCLH	0.00376944	3	1	1	0	1	275_T
ASSSPAEYRAA	0.00431793	3	1	1	0	1	275_T
ASSSPDRMIPCT	0.00438963	3	1	1	0	1	275_T
ASSSRRIYN*ELH	0.00574813	7	1	1	0	1	275_T
ASSTQADRVGSST	0.0199952	8	1	1	0	1	275_T
ASSTRTA*ITPA	0.0373483	8	1	1	0	1	275_T
ASSVGFGDTPL	0.0193509	2	1	1	0	1	275_T
ASSVSGHTGSS	0.00708576	2	1	1	0	1	275_T
SVDPSGTYNEQF	1430.85	13	1	544	881	0.61678	296_T
ASSLQGVSGLNAV	24.3686	6	3	393	650	0.603687	296_T
ASSLQGSVLKQF	10.4731	6	3	370	605	0.610561	296_T
ASSLQGGVQERQF	63.9438	3	4	343	650	0.526882	296_T
ASSLGQDSRTQF	27.485	3	4	290	645	0.448916	296_T
ASSLRGTD*TQF	24.479	3	4	285	645	0.441176	296_T
ASSLGESGDTQY	18.5197	3	4	281	575	0.487847	296_T
ASSLGESGMHQF	7.89785	6	3	278	587	0.472789	296_T
ASSPLAGQSYPEAY	1647.8	12	3	246	390	0.629156	296_T
ASSPLAGQSYTEDF	884.105	12	2	224	380	0.587927	296_T
ASSLQWGSPRTQF	9.84916	3	3	221	489	0.45102	296_T
ASSPLAGQRDTEAF	139.796	12	1	213	357	0.594972	296_T
ASSLQGSRTEAF	82.9086	4	5	201	416	0.482014	296_T
ASSPLAGQS*TVAF	78.9558	12	1	197	327	0.60061	296_T
ASSLQGVSRLNAV	27.4116	6	3	193	337	0.571006	296_T
ASSLVGSPGTTV	66.3204	6	4	193	318	0.605016	296_T
ASSLQGESGNEAS	10.2178	4	4	188	315	0.594937	296_T
ASSLRESGLTVS	23.9089	6	3	186	290	0.639175	296_T
ASSFQGGSGLTLS	17.4244	7	4	184	308	0.595469	296_T
ASSPLAGQSYKEAF	12.3307	12	1	184	301	0.609272	296_T
ASSFQWGSPRTQF	7.91335	7	4	183	383	0.476562	296_T
ASSPLAGQS*TEGI	7.92946	12	1	183	317	0.575472	296_T
ASSLGEDSRTTV	23.6709	6	2	181	292	0.617747	296_T
ASSLQG*GLTAF	7.29315	6	2	181	283	0.637324	296_T
ASSLQGSPLNAV	6.30649	6	2	181	324	0.556923	296_T
ASSLQGDSGLNAV	8.80116	6	2	179	304	0.586885	296_T
ASSLQGGT*TTV	8.79548	6	1	178	291	0.609589	296_T
ASSFQGSPRLQF	8.91799	7	3	177	381	0.463351	296_T
ASSLGGSELSSS	3.98138	4	3	176	275	0.637681	296_T
ASSLGESGDTLS	8.57717	3	3	175	253	0.688976	296_T
ASSSRGSTGTTV	3.71781	6	1	172	279	0.614286	296_T
ASSFRGESETTV	9.49492	6	2	171	285	0.597902	296_T
ASSLQDSRLNAV	3.258	6	1	170	271	0.625	296_T
ASSLGESRTDAV	3.40659	6	2	169	266	0.632959	296_T
ASSLQG*GLTVF	6.08222	6	1	168	266	0.629213	296_T
ASSLGKSGLTVS	2.9656	6	1	166	247	0.669355	296_T
ASSSMGESGHAV	2.73584	6	1	165	248	0.662651	296_T
ASSLQGVRLKQF	41.2487	3	4	164	316	0.51735	296_T
ASSLVGQSALTLS	3.56365	6	4	164	241	0.677686	296_T
ASSLQGGVQERQY	5.65201	3	2	157	322	0.486068	296_T
ASSCGGVPERQF	19.0837	3	2	145	225	0.641593	296_T
ASSLGEYSRTQF	11.857	3	4	144	217	0.66055	296_T
ASSLQGTVLKLS	17.9654	7	4	143	231	0.616379	296_T
ASSLGESGETQS	4.30503	3	4	138	204	0.673171	296_T
ASSFQGGVRIRQF	2.36063	3	1	137	226	0.603524	296_T
ASSLRGSPRRQF	6.25917	3	2	136	198	0.683417	296_T
ASSLQGGPERQF	3.18599	3	2	134	180	0.740331	296_T
ASSFSGGSERQF	9.84764	3	4	133	213	0.621495	296_T
ASSLQGGPE*SF	9.3028	3	3	132	232	0.566524	296_T
ASSLQEGGRQFF	10.028	3	4	131	192	0.678756	296_T
ASSLQGSD*RQY	6.28474	3	3	131	227	0.574561	296_T
ASSLGGYSERQF	2.9204	3	2	129	171	0.75	296_T
ASSLGESGETQF	3.93102	3	1	128	181	0.703297	296_T
ASSLGGPERQF	2.94042	3	1	128	167	0.761905	296_T
ASSLQDSTIRQF	2.70969	3	1	126	166	0.754491	296_T
ASSLRGPE*TQF	3.45442	3	2	121	173	0.695402	296_T
ASSLQEGVRNDSS	32.516	4	4	78	115	0.672414	296_T
ASSFQGSPERRSS	8.29542	7	4	74	131	0.560606	296_T
ASSFGGVRTDSF	15.4155	4	4	57	100	0.564356	296_T
ASSFRGGVRNDSS	9.10792	4	4	55	88	0.617978	296_T
AWSPGGLPQPQH	409.43	5	2	54	40	1.31707	296_T
ASSFQGGVRRYDSS	4.53853	4	2	52	64	0.8	296_T
ASSFRGVRTIAF	17.5393	4	3	50	77	0.641026	296_T
ASSLGEVRTDSS	5.11313	4	3	47	65	0.712121	296_T
ASSFRGGVRNESS	7.26938	4	4	45	68	0.652174	296_T
AISAPGLGPEQF	30.7278	1	1	41	28	1.41379	296_T
ASGRGDSPLH	17.6364	16	1	40	22	1.73913	296_T
ASSLQGVSTLNAV	3.80964	6	2	39	20	1.85714	296_T
ASSSRGVPLNAV	5.79925	6	2	39	49	0.78	296_T
AWSAGGRPNAHA	7.6885	2	2	39	18	2.05263	296_T
ASSPLAGQSRTEAF	2.86264	4	2	38	19	1.9	296_T
AWSPEGGPHAPA	57.9637	2	2	38	22	1.65217	296_T
ASSLQGGTAERSS	30.1745	7	3	37	26	1.37037	296_T
ASSPLAGQSETEAF	2.51019	4	1	37	19	1.85	296_T
ASSPLAGQSTTEAF	2.52279	4	2	37	18	1.94737	296_T
ASSLGEYRTKLF	15.1221	3	4	36	44	0.8	296_T
ASSLGGSPH*RF	7.07684	7	3	36	51	0.692308	296_T
ASSPQAGQSYTEAF	2.35713	4	1	36	17	2	296_T
ASSLEGGVTEAF	3.72347	4	2	34	20	1.61905	296_T
AWSPEGGHQPQH	48.0448	5	2	34	14	2.26667	296_T
ASSLGEQRTTQF	7.20052	7	4	33	49	0.66	296_T
ASSLGEYRRYDSI	5.19607	7	4	33	22	1.43478	296_T
ASSLRGVRNDSS	2.71016	4	4	33	48	0.673469	296_T
AWSPEGALSAPA	25.8669	2	2	32	15	2	296_T
ASSSRGVRTDSS	0.476758	4	2	30	32	0.909091	296_T
AWSPEGIPSTPA	3.7167	2	1	30	8	3.33333	296_T
ASSLGEYR*TKF	6.31818	6	4	29	32	0.878788	296_T
ASSLQWGRTERSS	9.43194	4	3	29	19	1.45	296_T
AWSPGGRLTPST	17.9339	2	2	29	14	1.93333	296_T
ASSFQGGERQLRS	4.11519	7	2	28	17	1.55556	296_T
AWSPGGVP*AST	1.67334	2	2	28	18	1.47368	296_T
AWSPGGPLSPST	16.292	2	1	27	10	2.45455	296_T
ASSLGD*ANDSS	4.22913	4	3	26	9	2.6	296_T
AWSPEGRPHVQH	14.2116	5	2	25	14	1.66667	296_T
ASSLGGSANDSS	2.94628	4	3	24	10	2.18182	296_T
ASSLGGVRTEAV	4.83756	3	3	24	23	1	296_T
ASSLQGESGNDSS	8.32108	4	3	24	13	1.71429	296_T
AWSPEGGPQPQL	3.33676	5	2	23	5	3.83333	296_T
ASSLQGSETEAF	2.96831	6	3	22	20	1.04762	296_T
ASSLVGVPTDSF	4.13949	6	4	22	16	1.29412	296_T
ASSFQGQYRRTQF	3.79811	3	3	21	20	1	296_T
ASSFRGSTEISF	2.73105	7	3	21	14	1.4	296_T
ASSFYSGVVLDTQY	5.1483	18	2	21	6	3	296_T
ASSSGGSPH*RSS	2.05877	4	2	21	10	1.90909	296_T
AWSPEGPLSAPA	0.739978	2	2	21	4	4.2	296_T
SVDLAGPTMSSS	21.7002	11	1	21	2	7	296_T
ASSLGGSPH*RSS	1.35617	7	3	20	13	1.42857	296_T
ASSLGGYRGRQF	2.40369	3	2	20	17	1.11111	296_T
ASSPGGSTAERS	1.0366	7	4	20	1	10	296_T
AWSAGETLSGYT	1.96596	2	1	20	4	4	296_T
AWSPGE*GTSYS	2.21969	2	1	20	5	3.33333	296_T
AWSPGGEPSLQH	1.00383	5	2	20	6	2.85714	296_T
ASSPLAGQTRTEAF	1.19247	4	2	19	10	1.72727	296_T
ASSVLGTPPETQY	1.67843	3	1	19	7	2.375	296_T
AWSPGE*LTSYS	1.09015	2	1	19	4	3.8	296_T
ASSLGDSPD*RSS	1.76617	7	3	18	13	1.28571	296_T
ASSLGEYRRSV	1.7826	4	4	18	3	4.5	296_T
ASSLGGSTTDTF	1.29436	7	4	18	9	1.8	296_T
ASSLQGGSAERS	3.57024	7	4	18	11	1.5	296_T
ASSLREYRTDAV	2.65488	7	3	18	9	1.8	296_T
AWSPEG*HLSHS	3.38184	2	1	18	6	2.57143	296_T
AWSPEGALSPST	3.27687	2	1	18	4	3.6	296_T
AWSPEGHLSAPA	1.97118	2	1	18	4	3.6	296_T
AWSPREALSPST	3.90433	2	1	18	3	4.5	296_T
ASSLQGGGRSFF	2.2004	3	3	17	12	1.30769	296_T
ASSLQGGVQERQL	2.60569	3	2	17	17	0.944444	296_T
ASSPQGSPQIRS	0.326598	7	1	17	10	1.54545	296_T
AWSPGGRPSAPA	1.14596	2	2	17	6	2.42857	296_T
AWSPRGRPSGPS	1.27318	2	2	17	4	3.4	296_T
SVDPSRDLQ*AV	4.17558	1	1	17	5	2.83333	296_T
ASSFRGSPHCSF	0.903168	7	3	16	9	1.6	296_T
ASSLGRAQETQY	1.15784	3	1	16	7	2	296_T
ASSLQGGSAERSS	2.32847	7	3	16	12	1.23077	296_T
ASSPVGEYRRTQF	3.31946	3	3	16	18	0.842105	296_T
ASSFGGQYRRTQF	1.47562	3	3	15	16	0.882353	296_T
ASSFQGGYSRTQF	1.44544	3	2	15	11	1.25	296_T
ASSLGDTAERSS	3.65236	3	2	15	6	2.14286	296_T
ASSLGEDRRTQF	0.668497	3	3	15	4	3	296_T
ASSLQGESGNDST	0.955289	4	1	15	1	7.5	296_T
ASSLQGESGNETS	1.25838	3	4	15	4	3	296_T
ASSLQGSTAERCS	3.01039	7	3	15	7	1.875	296_T
AWSPGGPLSYT	0.490968	2	1	15	2	5	296_T
ASSFQGQYRRTQY	2.81007	3	3	14	12	1.07692	296_T
ASSFQGSPQIRSS	0.349717	7	1	14	6	2	296_T
ASSLGEYRRTQF	2.06386	7	3	14	3	3.5	296_T
ASSLGEYSRTTV	0.766761	7	3	14	3	3.5	296_T
ASSLGQGPQETQY	1.7991	3	2	14	4	2.8	296_T
ASSPLAGQSH*SF	0.219092	7	2	14	0	14	296_T
AWSAGGLTN*ATA	0.877153	2	2	14	4	2.8	296_T
AWSPEGGPTAPA	0.502491	2	1	14	5	2.33333	296_T
AWSPGGGPQPQH	1.75821	5	1	14	5	2.33333	296_T
SVDPAGPTMGSS	0.955779	11	1	14	2	4.66667	296_T
ASSFRGEYRNDS	0.328149	6	2	13	2	4.33333	296_T
ASSFRGVPTDAF	0.926499	4	2	13	6	1.85714	296_T
ASSLGEVPERTV	0.838069	3	1	13	4	2.6	296_T
ASSLGGVPTGF	0.675802	6	4	13	4	2.6	296_T
ASSLGGVQRLQL	0.881982	3	1	13	5	2.16667	296_T
ASSLQEQDRQF	1.32698	3	3	13	3	3.25	296_T
ASSLQGGRLQLS	2.09884	7	3	13	3	3.25	296_T
ASSLRGSPQIRCS	2.64291	7	1	13	4	2.6	296_T
ASSLRTGTNEH*SF	27.0172	10	1	13	2	4.33333	296_T
ASSSQWGDVNAV	9.49504	6	3	13	10	1.18182	296_T
AWSPGEDLSPS	1.26238	2	1	13	3	3.25	296_T
AWSPGGNTISPS	1.2035	2	1	13	4	2.6	296_T
ASRPGGSTGLKQS	1.38505	7	1	12	2	4	296_T
ASSFRGVQ*TQF	2.47856	3	2	12	3	3	296_T
ASSLGESERQF	0.684737	3	1	12	5	2	296_T
ASSLGEYRGRQF	0.470693	7	2	12	2	4	296_T
ASSLGGSGLTL	1.49993	6	3	12	6	1.71429	296_T
ASSLRGVRTEAV	0.424384	3	3	12	1	6	296_T
ASSPLAGQTYREPF	1.18064	12	1	12	4	2.4	296_T
ASSPQGVSGVNAV	2.47432	6	1	12	7	1.5	296_T
ASSSGGSTAERSS	1.01013	7	2	12	4	2.4	296_T
AWSPEGALSPN	0.457858	2	1	12	1	6	296_T
AWSPEGLPQPQH	1.1943	5	2	12	3	3	296_T
AWSPEGLTQPQL	0.712803	2	1	12	2	4	296_T
AWSPEGTLSPST	0.640495	2	1	12	2	4	296_T
AWSPEGVTQPQH	2.22306	5	2	12	4	2.4	296_T
AWSPGGGSPAPA	0.382926	2	1	12	2	4	296_T
AWSPGGRPQPQH	0.890747	5	1	12	3	3	296_T
AWSPREDPAPA	0.348959	2	1	12	1	6	296_T
SAPWTGYGYT	4.44752	1	1	12	4	2.4	296_T
ASSFQGGGLQSS	1.30658	7	3	11	2	3.66667	296_T
ASSFQGGTERSS	0.928774	7	1	11	3	2.75	296_T
ASSFQGSPERQF	1.64321	3	1	11	3	2.75	296_T
ASSFRGGVRNEGS	0.48084	4	2	11	5	1.83333	296_T
ASSFRGQYTIRSS	0.929827	7	1	11	2	3.66667	296_T
ASSFRGVRTTVS	2.58363	6	1	11	12	0.846154	296_T
ASSLGEYR*TQF	1.48032	3	3	11	5	1.83333	296_T
ASSLGGSPDTQF	0.968871	4	2	11	5	1.83333	296_T
ASSLGGSYDRSL	1.80915	4	3	11	5	1.83333	296_T
ASSLRGVPLNAV	0.652881	3	3	11	2	3.66667	296_T
ASSLRGVRT*AV	0.671877	4	3	11	4	2.2	296_T
ASSLWGVH*STF	1.45015	6	4	11	6	1.57143	296_T
ASSSGTVPQTQF	0.864267	3	2	11	3	2.75	296_T
AWSRRGTH*HGYP	0.158906	1	1	11	2	3.66667	296_T
ASSFEGGGLKLS	0.694909	7	2	10	2	3.33333	296_T
ASSFQDSTAERSS	1.10819	3	2	10	5	1.66667	296_T
ASSFQGGSALTQ	1.46326	6	3	10	3	2.5	296_T
ASSFQGGVLKLS	1.1191	7	1	10	2	3.33333	296_T
ASSFQGQY*RTQF	1.38122	3	1	10	2	3.33333	296_T
ASSFRGGGLKLS	0.55781	7	2	10	1	5	296_T
ASSFRGVPLNAV	0.473518	6	3	10	2	3.33333	296_T
ASSFRGVPTEAF	0.424869	6	1	10	3	2.5	296_T
ASSLGESGIQQF	0.655623	3	1	10	4	2	296_T
ASSLGESGLTV	0.731847	6	1	10	4	2	296_T
ASSLGGVQQLQF	0.63274	3	1	10	4	2	296_T
ASSLLRAPRDPV	2.31057	14	1	10	1	5	296_T
ASSLQGERTESS	1.04962	4	3	10	5	1.66667	296_T
ASSLQWGSTERSS	2.22611	7	2	10	2	3.33333	296_T
ASSLRGESGNDSS	0.915171	4	2	10	3	2.5	296_T
ASSPGGSTGLKHS	1.47459	7	2	10	3	2.5	296_T
ASSPLAGQRDTETF	0.692792	12	1	10	1	5	296_T
ASSPLAGQSHSQAF	0.776257	12	1	10	4	2	296_T
ASSPQGGGPKLS	0.857506	7	2	10	1	5	296_T
ASSSQGGGLKLS	0.795074	7	1	10	2	3.33333	296_T
AWSPGGASDRST	0.642865	2	1	10	1	5	296_T
ASSCGGVPERQY	0.474857	3	1	9	2	3	296_T
ASSFQGRT*TQF	0.385019	3	3	9	1	4.5	296_T
ASSFQGSGLTV	0.622808	6	1	9	6	1.28571	296_T
ASSFRGESAIRSS	0.906426	7	1	9	2	3	296_T
ASSFRGGVRNDTS	0.467956	3	4	9	2	3	296_T
ASSIGGSPD*RSS	0.635922	4	3	9	0	9	296_T
ASSLAGAPRDPV	0.194907	14	1	9	0	9	296_T
ASSLGESALTV	0.740464	6	1	9	2	3	296_T
ASSLGESRDTQF	0.723585	3	3	9	2	3	296_T
ASSLGGLRNDSS	0.374334	4	1	9	2	3	296_T
ASSLGGTGHEVS	0.53236	7	2	9	4	1.8	296_T
ASSLGGVPTDAF	0.394687	6	2	9	4	1.8	296_T
ASSLQGGVRQFL	0.770415	3	1	9	1	4.5	296_T
ASSLQGYS*SSS	2.16985	7	3	9	4	1.8	296_T
ASSLRESAERSS	0.28546	6	2	9	1	4.5	296_T
ASSLRGSGTKF	1.00581	6	3	9	5	1.5	296_T
ASSLRGVQ*TLF	0.737277	6	2	9	5	1.5	296_T
ASSLWGSPN*SF	0.930317	4	3	9	7	1.125	296_T
ASSPGGVPQTHF	0.387278	6	1	9	3	2.25	296_T
ASSPLAGQRNTEAF	0.565942	12	2	9	4	1.8	296_T
ASSPLAGQRYTEAF	1.21475	12	1	9	7	1.125	296_T
AWSPEGGLQPQH	0.487393	5	2	9	1	4.5	296_T
AWSPGGRLRCS	0.410267	2	1	9	1	4.5	296_T
GGGPFTGTGNTEAF	0.460369	15	1	9	3	2.25	296_T
SVDPSGPTMSSS	0.19643	11	1	9	1	4.5	296_T
ASSFRAVPLNAV	0.413061	6	2	8	2	2.66667	296_T
ASSFRGGVRNDS	0.167626	4	1	8	0	8	296_T
ASSFRGYRNEV	0.596146	6	2	8	1	4	296_T
ASSLQGSPENAV	0.636068	4	3	8	1	4	296_T
ASSLRGVPRTTV	0.778942	6	1	8	6	1.14286	296_T
ASSLVGSPGTTF	0.461105	3	3	8	2	2.66667	296_T
ASSLWGVRTDAF	0.31041	4	1	8	1	4	296_T
ASSPGGSTGLKLS	0.396935	6	3	8	1	4	296_T
ASSPLAGQTQTEAF	0.762776	12	1	8	3	2	296_T
ASSPRGSTGTTV	0.364723	6	1	8	2	2.66667	296_T
ASSPRGVPQNAV	0.266893	6	1	8	1	4	296_T
ASSSGG*GQIRS	0.413041	7	1	8	1	4	296_T
ASSSRGVRQNAV	0.287486	6	2	8	1	4	296_T
AWSAGGLTN*ATP	1.41913	2	1	8	1	4	296_T
AWSPEGTLSPS	0.227592	2	1	8	0	8	296_T
ASSFQGSPQNAV	0.248966	6	1	7	1	3.5	296_T
ASSFQGVN*QLS	0.421261	7	3	7	0	7	296_T
ASSFQWGRTERSS	0.852958	7	1	7	1	3.5	296_T
ASSFQWGVRQIRS	0.533426	7	1	7	1	3.5	296_T
ASSFRGVR*TQF	0.947216	7	3	7	2	2.33333	296_T
ASSLAESGTTV	0.240511	6	1	7	1	3.5	296_T
ASSLGDVERQY	0.420701	3	2	7	4	1.4	296_T
ASSLGEVRTDAV	0.479441	3	3	7	5	1.16667	296_T
ASSLGGSDRQF	0.354733	3	1	7	1	3.5	296_T
ASSLGGSGQKLS	0.240939	7	1	7	1	3.5	296_T
ASSLGGSPD*RF	0.922988	4	2	7	5	1.16667	296_T
ASSLGGSTTDAS	0.29699	6	2	7	1	3.5	296_T
ASSLGGTQEIQY	0.289024	3	1	7	0	7	296_T
ASSLQGSGLTV	0.915022	6	1	7	3	1.75	296_T
ASSLRGGLKHS	0.250829	7	2	7	2	2.33333	296_T
ASSLVGGPDDSI	0.365463	4	2	7	1	3.5	296_T
ASSPFTGTGNTEAF	0.187084	15	1	7	2	2.33333	296_T
ASSPLAGQSQREAF	0.422313	12	1	7	1	3.5	296_T
ASSPLAGQSYTEAL	0.438953	12	1	7	1	3.5	296_T
ASSPLAGRATLKLS	0.656822	12	1	7	0	7	296_T
ASSRGESGLTAF	0.539429	6	1	7	1	3.5	296_T
ASSSGG*GQKLS	0.226103	7	2	7	1	3.5	296_T
ASSVGVGGEQF	0.421384	22	1	7	0	7	296_T
ASSFQG*GLTAF	0.33256	3	2	6	1	3	296_T
ASSFQGSGRQF	0.232544	4	2	6	1	3	296_T
ASSFQWGSERSS	0.70033	7	2	6	0	6	296_T
ASSFRGSPH*SF	0.425388	4	3	6	1	3	296_T
ASSLGGPNDSS	0.139184	4	3	6	0	6	296_T
ASSLGSTGHEVS	0.526343	6	2	6	1	3	296_T
ASSLQGSD*RQF	0.350153	3	1	6	2	2	296_T
ASSLRGVQ*TQF	0.352137	3	1	6	1	3	296_T
ASSLWGSTAERSS	0.199912	4	2	6	2	2	296_T
ASSPGGARTEAF	0.275689	4	2	6	4	1.2	296_T
ASSPGGPQNAV	0.146147	6	3	6	1	3	296_T
ASSPQWGSTIRSS	0.284345	7	1	6	1	3	296_T
ASSSQGVRLKQF	0.208189	3	1	6	1	3	296_T
AWSAGGLLTALH	0.557077	5	2	6	1	3	296_T
AWSAGGLPQWQH	0.379236	2	2	6	1	3	296_T
AWSAGGLTAPPA	0.373138	2	2	6	1	3	296_T
AWSPGDTLSPS	0.193665	2	1	6	0	6	296_T
QLARDSP	0.609878	8	1	6	0	6	296_T
SVDQSGTYNEQF	0.261678	13	2	6	0	6	296_T
A*GPGD*LSPST	0.184355	2	1	5	0	5	296_T
AQPS*GPQETQY	0.0673105	19	1	5	2	1.66667	296_T
ASSFQWGDVNAV	0.257	6	2	5	1	2.5	296_T
ASSFRGE*TQF	0.160671	3	1	5	1	2.5	296_T
ASSFRGVRRSS	0.266974	7	1	5	0	5	296_T
ASSLGDAERQF	0.155807	3	2	5	1	2.5	296_T
ASSLGDSRTDAV	0.157976	4	1	5	0	5	296_T
ASSLGEVQPQF	0.147707	3	1	5	0	5	296_T
ASSLGEYRRCA	0.121374	7	1	5	0	5	296_T
ASSLGEYRRTTA	0.434459	6	1	5	0	5	296_T
ASSLGEYRTTQI	0.299329	3	2	5	1	2.5	296_T
ASSLGGSDAVS	0.357886	6	2	5	0	5	296_T
ASSLQEDRRTTV	0.43378	6	1	5	2	1.66667	296_T
ASSLRRTAERSS	0.233237	7	1	5	1	2.5	296_T
ASSPQGRT*TQF	0.175507	3	1	5	1	2.5	296_T
ASSQAEGPKRPST	0.477176	9	1	5	0	5	296_T
ASSVLGTPRTPST	1.507	9	1	5	0	5	296_T
ASSWRGPQETQY	0.160155	3	1	5	1	2.5	296_T
AWSAEGTTYSPS	0.2673	2	1	5	1	2.5	296_T
AWSPEGDPHAPA	0.146071	2	1	5	0	5	296_T
AWSPEGGPQPS	0.178286	2	1	5	0	5	296_T
AWSPEGVPQPPA	0.226679	2	2	5	0	5	296_T
AWSPGDRPKAQH	0.160308	5	1	5	0	5	296_T
AWSPGG*LSLQH	0.122071	2	2	5	0	5	296_T
AWSPGGA*DGY	0.658284	2	1	5	0	5	296_T
AWSPGGTPQPS	0.0974285	2	1	5	0	5	296_T
SVDLRDLQ*AV	0.203793	1	1	5	0	5	296_T
SVPADS	0.230032	8	1	5	0	5	296_T
ASSCGGYGTAAF	0.250497	7	1	4	3	1	296_T
ASSFQGGVRQIRS	0.13382	3	1	4	0	4	296_T
ASSFQWGSGLTQS	0.232654	6	3	4	0	4	296_T
ASSFRGGDRQF	0.280455	3	1	4	0	4	296_T
ASSFRGVRTDSF	0.14705	3	2	4	0	4	296_T
ASSFRGVTAVKRT	0.637247	6	1	4	0	4	296_T
ASSLGGSD*SF	0.067701	9	2	4	0	4	296_T
ASSLGRDRNDSF	0.142636	4	1	4	0	4	296_T
ASSLQDSRTDAV	0.12493	6	1	4	0	4	296_T
ASSLQGGGRKFF	0.279416	6	1	4	1	2	296_T
ASSLQGGPQ*QL	0.103604	3	1	4	1	2	296_T
ASSLQGSD*SLF	0.142636	4	1	4	0	4	296_T
ASSLRGRTETQ	0.124166	3	1	4	0	4	296_T
ASSLRGTERQF	0.15606	3	2	4	1	2	296_T
ASSLRQCGDYAV	1.27342	14	2	4	0	4	296_T
ASSQLRGMSSS	0.452958	20	1	4	0	4	296_T
ASSRGRGPKRPST	0.235561	9	1	4	0	4	296_T
ASSSWAGQERS	0.240483	3	2	4	0	4	296_T
AWSPEEALSPS	0.299622	2	1	4	1	2	296_T
AWSPGESTISPT	0.155626	2	1	4	1	2	296_T
AWSPGGAPSAH	0.0975354	2	1	4	0	4	296_T
AWSPRESEISPT	0.309616	2	1	4	1	2	296_T
ASSFGGE*TTV	0.460698	6	1	3	1	1.5	296_T
ASSFGGSD*RS	0.0478864	7	2	3	1	1.5	296_T
ASSFGGSPAERI	0.317764	7	1	3	0	3	296_T
ASSFLGQY*KQF	0.0760936	3	1	3	0	3	296_T
ASSFQWGSPRTQY	0.0393762	3	1	3	0	3	296_T
ASSFRDGEE*QF	0.11972	3	1	3	1	1.5	296_T
ASSFRRVRRQF	0.177701	3	1	3	0	3	296_T
ASSLQDSRTDSS	0.211977	7	2	3	0	3	296_T
ASSLQGQSLKV	0.10289	6	1	3	1	1.5	296_T
ASSLQGVN*SS	0.0864821	4	2	3	0	3	296_T
ASSPLAGQSKTEPY	0.445193	12	1	3	1	1.5	296_T
ASSQAGTPQETQY	0.0761551	3	1	3	0	3	296_T
ASSQWDSPDCSS	0.0833207	4	1	3	1	1.5	296_T
ASSSQGRT*TQY	0.148354	3	1	3	1	1.5	296_T
ASSVLGTPRRPST	0.0635702	9	1	3	0	3	296_T
AWSPGGAT*PQH	0.0610423	2	1	3	0	3	296_T
AWSPGSNYYAQP	0.41595	2	1	3	0	3	296_T
SVDLADLQ*AV	0.0689756	1	1	3	0	3	296_T
SVDQAGPNEQF	0.0617628	13	2	3	0	3	296_T
ASRSSFEARA	0.0390157	4	1	2	0	2	296_T
ASSFGE*MKV	0.0876976	6	1	2	1	1	296_T
ASSFQGGVRIRQY	0.0810711	3	1	2	0	2	296_T
ASSFQGSDRRC	0.111314	4	1	2	0	2	296_T
ASSFRGE*TLF	0.0571611	3	1	2	1	1	296_T
ASSFRRTVPTGS	0.572445	6	1	2	1	1	296_T
ASSGLLPGHG	0.0798913	6	1	2	0	2	296_T
ASSHAGDPKRPST	0.0448066	9	1	2	0	2	296_T
ASSLGEHERSSS	0.185936	7	1	2	0	2	296_T
ASSLGEYRQIL	0.19108	3	1	2	0	2	296_T
ASSLGGE*LQLL	0.249629	3	2	2	0	2	296_T
ASSLGGTD*TQS	0.124527	3	1	2	0	2	296_T
ASSLGGVPTDAL	0.0413224	4	1	2	0	2	296_T
ASSLGQSGYDS	0.091333	4	1	2	0	2	296_T
ASSLWDSDRQL	0.0958696	3	1	2	0	2	296_T
ASSPSGGSERQF	0.0951283	3	1	2	0	2	296_T
ASSPVGEYRRTLF	0.0629775	3	1	2	0	2	296_T
ASSQLRG*AV	0.0423785	11	1	2	0	2	296_T
AWSAEGLPYGYT	0.0573797	2	1	2	0	2	296_T
AWSAEGLTYGYT	0.0671942	2	1	2	0	2	296_T
AWSAGGLTHMATP	0.088281	2	1	2	0	2	296_T
AWSPGGGHHGLH	0.0761518	5	1	2	1	1	296_T
AWSPGGLTAIAP	0.0196691	2	1	2	1	1	296_T
AWSPGGRPKPQH	0.0753757	5	1	2	0	2	296_T
SVDLAGPNGQF	0.032488	11	1	2	0	2	296_T
ACQRIL	0.0228631	8	1	1	0	1	296_T
ASPPPGSVPTGS	0.0292748	6	1	1	0	1	296_T
ASSCRGVDEAV	0.0151926	6	1	1	0	1	296_T
ASSFGGCGTTV	0.0151926	6	1	1	0	1	296_T
ASSFRASD*GST	0.0915332	4	1	1	0	1	296_T
ASSFRGGTADLA	0.0915332	4	1	1	0	1	296_T
ASSLGE*SNELS	0.0494525	7	1	1	0	1	296_T
ASSLGVPDTKF	0.0176523	3	1	1	0	1	296_T
ASSLQGSTIRQF	0.0176523	3	1	1	1	0.5	296_T
ASSLQGVRQKQF	0.0151926	3	1	1	1	0.5	296_T
ASSLVGGPDDSF	0.00864865	4	1	1	0	1	296_T
ASSLVRVQRLQF	0.0915332	3	1	1	0	1	296_T
ASSSWGE*PKRS	0.0172973	7	1	1	0	1	296_T
AWSAEGLPQAY	0.0353045	2	1	1	0	1	296_T
AWSAGGLSMATS	0.0264784	2	1	1	0	1	296_T
AWSARGVTNSYS	0.139056	2	1	1	0	1	296_T
AWSPGGCPQLQL	0.0176523	5	1	1	0	1	296_T
AWSRRGLTLWPP	0.117099	23	1	1	0	1	296_T
AISESRASGDYNEQF	426.603	5	1	1113	1196	0.929825	304_T
SARPLLAGGPDNEQF	112.903	3	1	295	422	0.6974	304_T
SGDRQGQPSS	6.35688	6	3	74	44	1.64444	304_T
SGDGFGQ*AV	3.43104	7	3	66	49	1.32	304_T
SGDRGIGQ*AV	7.43135	1	2	58	31	1.8125	304_T
SGDRLENQQF	1.80732	7	3	53	23	2.20833	304_T
SGDRQEAPV	3.44499	1	3	52	19	2.6	304_T
SGDRLETQAF	0.818987	7	3	44	12	3.38462	304_T
SGDRALGMSSS	1.3621	6	3	30	8	3.33333	304_T
SGDGQWAMSSS	1.1493	6	3	29	5	4.83333	304_T
SGDRV*SNEQF	2.68515	7	1	28	9	2.8	304_T
SARPS*REGLTMSLS	1.0424	4	1	27	33	0.794118	304_T
SGDRQENEQF	4.42752	1	3	26	15	1.625	304_T
SGDRVEGNEQF	1.55293	7	1	24	13	1.71429	304_T
SGDRLGAHEQF	0.469492	7	1	23	8	2.55556	304_T
SGDRVENCST	0.495854	1	3	23	9	2.3	304_T
SAGPL*REGLTMSSS	0.195187	4	1	22	25	0.846154	304_T
SARPLLADGLTMSSS	1.51425	4	1	22	15	1.375	304_T
SGEGLRDEQF	1.42608	7	1	21	10	1.90909	304_T
SGDRLETIAV	0.808892	1	3	20	5	3.33333	304_T
SGDGH*TRQY	0.699713	7	3	17	4	3.4	304_T
SGDGLQESSS	0.560102	7	3	17	3	4.25	304_T
SASPPSGRA*Q*AV	0.200663	9	1	16	11	1.33333	304_T
SASTS*REGLTMSSS	2.87981	4	1	16	14	1.06667	304_T
SGDGL*AMSSS	0.391475	6	2	16	7	2	304_T
SAGPPSGRNRQ*AV	0.170244	9	1	15	11	1.25	304_T
SAGSPGGRA*Q*AV	1.13111	9	1	15	15	0.9375	304_T
SGDGQEPSSS	0.3075	1	3	15	2	5	304_T
SGDGQEMQY	0.237618	7	2	14	1	7	304_T
SGDRDLGNEQF	0.355573	7	1	14	1	7	304_T
ASSSWTGVSEQY	0.232696	10	1	13	7	1.625	304_T
AIKQFRESQPQH	0.173579	2	1	12	10	1.09091	304_T
SARPS*REG*Q*AV	0.164152	9	2	12	9	1.2	304_T
SGDGH*ATSSS	0.353512	1	2	12	7	1.5	304_T
SGDGQGALSV	0.311864	1	2	12	0	12	304_T
SGDRDWATSSS	1.29663	6	1	12	11	1	304_T
SGEGLRH*AV	0.408213	1	2	12	1	6	304_T
SGKGFWAMSSS	0.415158	6	1	12	10	1.09091	304_T
SASACDREGLTMSSS	0.667343	4	1	11	6	1.57143	304_T
SGDGL*A*AV	0.37009	1	1	11	1	5.5	304_T
SGDGLEAMSST	0.277009	6	1	10	0	10	304_T
SGRVWAMSSS	0.243122	6	1	10	6	1.42857	304_T
ASTSLADYNEQL	0.154444	12	1	9	2	3	304_T
SGDGCKSPV	0.465789	1	1	9	0	9	304_T
SGDGLQETST	0.050433	6	2	9	1	4.5	304_T
SGDRSRHEQF	0.102916	7	1	9	1	4.5	304_T
SGDRVWAMSSS	0.0912571	6	1	9	4	1.8	304_T
SGEGLGH*AV	0.302984	1	1	9	0	9	304_T
SGDGHEQSSS	0.144794	1	1	8	0	8	304_T
SGDGLARAV	0.364557	1	1	8	1	4	304_T
SGDRQWQ*AV	0.12473	1	1	8	0	8	304_T
SGERLGH*AS	0.162657	1	1	8	2	2.66667	304_T
SAGPS*REDLTMSSS	0.176239	4	1	7	0	7	304_T
SASPLLAGGPDNEQF	0.0436902	3	1	7	3	1.75	304_T
SGDRSRHEQY	0.115549	7	1	7	0	7	304_T
SGDRVRPMSSS	0.189814	6	1	7	1	3.5	304_T
SARPSSGRA*Q*AV	0.0318706	9	1	6	3	1.5	304_T
SGDRLEPRY	0.115938	7	2	6	0	6	304_T
SGEGLGNEQY	0.100037	7	1	6	0	6	304_T
SARPLLAGGADNEQF	0.0552315	3	1	5	1	2.5	304_T
SASSLLAGGPDNEQF	0.0376302	3	1	5	0	5	304_T
SARPSWREGLTMSSS	0.0494867	4	1	4	0	4	304_T
SGDGLEPMSSS	0.176213	6	1	4	0	4	304_T
SGDRFESYSS	0.123784	6	1	4	0	4	304_T
SGDRH*TNEQF	0.0815322	7	1	4	0	4	304_T
SGDRL*ATSSS	0.0717847	6	1	4	0	4	304_T
SGDRVGKSQF	0.0762783	7	1	4	0	4	304_T
SGEGAGREQF	0.101187	7	1	4	0	4	304_T
RQGVSGKEQF	0.150414	7	1	3	0	3	304_T
SAGPSLAGWPDNEQF	0.016067	3	1	3	1	1.5	304_T
SARPLLAGA*Q*AV	0.071864	9	1	3	0	3	304_T
SARRLLRGGPDNEQF	0.0646271	3	1	3	0	3	304_T
SARTLLAGGLTMSSS	0.0521376	4	1	3	2	1	304_T
SARTLLAGGPDNEQF	0.0247362	3	1	3	1	1.5	304_T
SAWAVRFGGPDNEQF	0.0716741	3	1	3	0	3	304_T
SGDLGKRASS	0.0384092	6	1	3	0	3	304_T
SGDRD*QSVF	0.157696	1	2	3	0	3	304_T
SGDRLAMSST	0.0606333	6	1	3	0	3	304_T
SGDRQETST	0.012766	6	1	3	0	3	304_T
SGEGFWAQQF	0.149318	7	1	3	0	3	304_T
SGELAQEAV	0.0357779	1	1	3	0	3	304_T
SGERFGE*AV	0.0277516	1	1	3	1	1.5	304_T
SGKGLETQV	0.0959286	7	2	3	0	3	304_T
SGRVGQ*RSS	0.012766	6	1	3	0	3	304_T
SARAS*RAADNEQF	0.0294621	3	1	2	0	2	304_T
SARPS*REDLTMSSS	0.034039	4	1	2	1	1	304_T
SARTS*RDSRQ*AV	0.0291303	3	1	2	0	2	304_T
SARTSAGGLTMSSS	0.0385585	4	1	2	0	2	304_T
SEG*ARDPV	0.0249728	1	1	2	0	2	304_T
SGDGLGNEQF	0.0130802	7	1	2	0	2	304_T
SGDRD*TKC	0.101499	1	2	2	0	2	304_T
AISESRLAGTRMSSS	0.00353001	4	1	1	0	1	304_T
ASSRREEANTGELF	0.0198092	2	1	1	0	1	304_T
SARIPSGRA*Q*AV	0.0163659	9	1	1	0	1	304_T
SAVLRIVGGPDNEQF	0.00836353	3	1	1	0	1	304_T
SGKGLGQ*SSS	0.00545785	6	1	1	0	1	304_T
SGRG*ESST	0.00616861	6	1	1	0	1	304_T
SREGVWAMRSS	0.0134623	6	1	1	0	1	304_T
ASSLVGQVKPLYEQY	8579.85	4	2	2285	2203	1.03675	313_T
ASSLVGQVKPLYEQF	66.6079	4	2	2267	2180	1.03943	313_T
ASSLVGQVKPLRAGT	134.102	4	2	2266	2180	1.03897	313_T
SAGPGQGTDTQY	66.9214	8	1	1358	1480	0.916948	313_T
ASSLRDRGLNTEAF	347.444	3	2	304	493	0.615385	313_T
ASSLRDRGVNTEAF	21.9811	3	2	146	266	0.546816	313_T
ASSFRDRGVNTEAF	0.702743	3	1	81	106	0.757009	313_T
ASSLVGQVKPLYDQY	2.47426	4	1	40	37	1.05263	313_T
ASSYDGRSANEKF	8.74123	14	1	34	31	1.0625	313_T
ASSYGGRSANEQF	3.14586	14	1	33	30	1.06452	313_T
ASSLVGQVKPLNEQY	0.498466	4	1	31	25	1.19231	313_T
ASSLVGQVKPLYEHH	1.00755	4	2	31	32	0.939394	313_T
ASSLTQRAWEIRST	0.166386	13	1	24	17	1.33333	313_T
ASSLRDRGQH*SL	1.10099	11	3	20	20	0.952381	313_T
ASSYRHRGGQH*SY	0.321262	11	2	18	14	1.2	313_T
ASILQDGGQH*SF	0.386104	11	1	17	6	2.42857	313_T
ASSLRDRGSTLKLS	27.3129	6	2	17	20	0.809524	313_T
ASSLRDTGA*TLKLS	1.91196	6	1	17	16	1	313_T
ASSLRDTGASTPKLS	3.5822	6	1	17	16	1	313_T
ASSLRHRGGKH*SF	0.822584	11	2	17	18	0.894737	313_T
ASSLGTGGSTLKLS	1.13311	6	1	15	1	7.5	313_T
[truncated: 157 more rows]

## Sheet: Fig 4c (large)
CDR3_aa	reads	bert	length_bert	nr_spots	C_NN	C_NN_I	sample
ASSLMGGYDEQY	627.386	8	3	635	1007	0.62996	248_T
ASSPMGGCDEQF	200.209	8	2	603	979	0.615306	248_T
ASSPDRVAGQPQH	126.44	10	1	348	535	0.649254	248_T
ASSPGAPGSSS	5.32665	4	3	288	593	0.484848	248_T
ASSSRAGSGEQY	11.0193	7	3	228	462	0.492441	248_T
ASSSRAQGRRAV	3.65536	4	4	188	299	0.626667	248_T
ASSSRAGGSST	2.46718	4	2	171	286	0.595819	248_T
ASSEREGRRGAV	10.0495	4	3	167	269	0.618519	248_T
ASSSRARGRAV	4.64015	4	3	166	330	0.501511	248_T
ASSSWAGPGEQY	1.26829	7	2	166	321	0.515528	248_T
ASSSRAQGSPY	6.63391	4	2	158	260	0.605364	248_T
ASSSGSGPGEQY	1.1029	7	4	156	255	0.609375	248_T
ASSPQGPMGSST	3.8319	4	2	154	203	0.754902	248_T
ASSPRAPGRQY	1.76535	4	4	147	205	0.713592	248_T
ASSPRGLGEQF	2.0878	4	2	130	187	0.691489	248_T
ASSPRAHGGAV	2.81942	4	2	128	190	0.670157	248_T
SARVGGQEEELF	5.9205	16	1	128	183	0.695652	248_T
ASSEPSGSRGAV	3.10895	4	1	127	148	0.852349	248_T
ASSAQGQREQY	3.68858	7	3	123	174	0.702857	248_T
ASSSASGLGELF	1.22692	7	2	122	245	0.495935	248_T
ASSSRAAGPEQF	6.01907	7	2	122	216	0.562212	248_T
ASSLPRGYDEQY	0.91493	7	3	118	182	0.644809	248_T
ASSPRAQGSST	1.19043	4	2	115	207	0.552885	248_T
ASSGRALSGSST	1.54091	4	2	109	140	0.77305	248_T
ASSEG*RAPGSS	0.832047	4	2	107	95	1.11458	248_T
ASSPRGPGGSST	1.31922	4	1	106	113	0.929825	248_T
ASSSRAGPGEQY	2.40634	7	3	105	197	0.530303	248_T
ASSGRALSGSSS	0.948833	4	2	104	129	0.8	248_T
ASSSRGPRGAV	1.04214	4	1	100	119	0.833333	248_T
ASSEQQGPGRAV	0.978579	4	1	95	103	0.913462	248_T
SARVGGRVEKLF	1.05882	3	2	88	83	1.04762	248_T
ASSSWAQGPSST	6.5751	4	2	87	57	1.5	248_T
SAREGGRLKNSS	12.7256	3	1	85	77	1.08974	248_T
SARKGGRLKNSL	0.588824	3	1	85	76	1.1039	248_T
SARVGGRLKNCL	10.2734	3	1	85	77	1.08974	248_T
ASSLMGGYDSST	12.8528	5	2	84	95	0.875	248_T
ASSSWAQGPSCT	0.880088	4	2	84	93	0.893617	248_T
ASSSRAGGAST	0.460383	4	1	82	94	0.863158	248_T
ASSESWAGGRGLF	0.437118	9	2	79	92	0.849462	248_T
ASSERLAGPGEQF	2.28768	7	3	77	98	0.777778	248_T
ASSLMGDTTRST	25.7032	5	3	77	73	1.04054	248_T
ATFTGKGGELWLH	0.948532	1	1	76	15	4.75	248_T
ASSERLGAPGELF	3.91299	9	2	75	79	0.9375	248_T
ASSQAGPGEQY	0.597339	7	2	74	81	0.902439	248_T
ASSERLAGAGELF	4.08865	9	2	73	98	0.737374	248_T
ASSPAGPRGPV	1.16128	4	1	73	53	1.35185	248_T
ASSPRGPGEQY	0.412681	7	2	72	126	0.566929	248_T
ASSERLGEPGRAV	1.77619	9	3	71	106	0.663551	248_T
ATLDRQRGLNYEAIP	4.48216	1	1	71	81	0.865854	248_T
ATLDRQRGLNYEASP	1.15267	1	1	71	80	0.876543	248_T
ATLDRQRGLNYEATP	14.9845	1	1	71	81	0.865854	248_T
ATLDRQRGLNYGYT	59.4034	1	1	71	81	0.865854	248_T
ATLDRQRGLNYVALP	1.95634	1	1	71	80	0.876543	248_T
SARVGGRLKNCS	0.530032	3	1	70	62	1.11111	248_T
ASSERLPGVGAV	0.603151	4	1	69	69	0.985714	248_T
ASSEGGAAAGGAV	0.529093	4	1	68	50	1.33333	248_T
ASSPRAQGEQY	0.578571	7	1	68	77	0.871795	248_T
ASSSRPRGPGST	1.51734	4	2	64	38	1.64103	248_T
ASSERLAGAREELF	5.92076	9	1	62	64	0.953846	248_T
ASSGRALGGRST	1.98706	4	3	62	42	1.44186	248_T
ASSERLAGTGAV	0.730221	4	2	60	63	0.9375	248_T
ASSPLTGAIEQF	0.578518	7	1	60	71	0.833333	248_T
ASSPGPAGAST	0.73827	4	2	58	28	2	248_T
ASSESSGSSGSS	0.299394	4	2	57	43	1.29545	248_T
ASSSGAQGSEY	0.272763	4	2	57	56	1	248_T
ASSERLSGVGSSS	0.837357	9	2	56	92	0.602151	248_T
ASSSWAAGPELF	2.20802	4	2	56	21	2.54545	248_T
SAREGGLVEKML	0.64605	16	1	56	11	4.66667	248_T
ASSERQGVPGSSS	0.446375	4	3	55	43	1.25	248_T
ASSLMGDTTTNT	0.634611	5	1	54	30	1.74194	248_T
ASSERLAGSGEQF	0.82526	7	2	53	34	1.51429	248_T
ASSPGAQGEQY	0.868748	7	1	52	65	0.787879	248_T
ASSSRAAGEQY	0.702167	7	2	52	51	1	248_T
ASSEEASGSRSM	0.905484	9	3	51	42	1.18605	248_T
ASSERLVGSRGSCS	1.65823	9	2	51	47	1.0625	248_T
ASSERLAGAGRAV	1.2881	4	2	48	42	1.11628	248_T
ASSLMGGIRRAV	10.9606	5	4	47	34	1.34286	248_T
ASSSGGPTGSS	0.214577	4	1	45	32	1.36364	248_T
ASSLMGDTTSCT	0.505335	5	1	43	25	1.65385	248_T
ASSSWAAGPEQY	1.67993	4	2	43	8	4.77778	248_T
ASSLATTRPIRAV	0.467526	5	2	41	18	2.15789	248_T
ASSLLGRYDEQY	0.54774	7	2	40	24	1.6	248_T
ASSERLAGLGSS	0.514141	4	2	38	24	1.52	248_T
ASSLMGGYDELY	0.336759	8	1	37	31	1.15625	248_T
SARVGGRLKNC	0.388847	3	1	37	5	6.16667	248_T
ASSEKLREPGSSS	1.05475	9	2	36	26	1.33333	248_T
ASSLGQHRRAVP	0.56616	5	2	36	12	2.76923	248_T
ASSLMGEYDEQY	0.354661	8	1	36	8	4	248_T
ASSERLSGAGSCS	0.23502	9	1	32	40	0.780488	248_T
ASSGQGPETQY	1.89533	15	3	32	6	4.57143	248_T
ASSPDRVAGQTQP	0.168736	10	1	30	9	3	248_T
ASSSARRRGSCT	0.616893	4	1	30	8	3.33333	248_T
ASSSRAQGIPF	0.643543	4	2	30	6	4.28571	248_T
ASSEGRDLGEQF	0.323907	7	2	29	4	5.8	248_T
ASSERLAGAGEQF	0.219482	7	3	29	5	4.83333	248_T
ASSLTLGSGELA	0.861221	7	3	29	29	0.966667	248_T
ASSERLGEPGAV	0.253595	4	2	28	6	4	248_T
ASSLMGDKTSST	0.204015	5	1	28	3	7	248_T
ASSSGPQGLSS	0.180437	4	1	28	9	2.8	248_T
ASSSRAAGPEQY	0.355804	7	2	26	9	2.6	248_T
ASSSWAQGSPF	0.193788	4	1	26	2	8.66667	248_T
ASSLTLGPREL	0.157508	4	3	25	25	0.961538	248_T
ASSERLGEPGSCS	0.380631	9	2	24	13	1.71429	248_T
ASSERLSGSGSC	0.102655	9	2	24	24	0.96	248_T
ASSPTLGSGEL	0.107647	5	2	24	21	1.09091	248_T
ASSEGLAGTGSCS	0.371595	9	1	23	10	2.09091	248_T
ASSPGQGGSTV	0.195828	4	1	23	3	5.75	248_T
ASQPLTGGVEQF	7.17088	7	1	22	3	5.5	248_T
ASSE*RASGSRGAV	0.19299	9	2	21	1	10.5	248_T
ASSLMTGIRRAV	0.482055	5	2	21	4	4.2	248_T
ASSSWAQGSPV	0.155117	4	1	21	1	10.5	248_T
ASSEG*REPGEQF	0.689223	9	2	20	1	10	248_T
ASSLMGGYDDEY	0.112725	8	1	20	8	2.22222	248_T
ASSLTLGSDEDC	0.0796691	7	2	20	22	0.869565	248_T
ASSRRGHRGAF	0.198785	4	1	20	4	4	248_T
ASSSWAQGSEY	0.154879	4	2	20	4	4	248_T
ASSLDSRAHEQF	0.76026	7	2	19	4	3.8	248_T
ASSQTRGSAELS	0.0758838	7	1	19	18	1	248_T
ASSSPGLRGAT	0.322165	7	2	19	12	1.46154	248_T
ASSSRPAGEQY	0.298505	7	1	19	9	1.9	248_T
ASSERQRAPGSS	0.124627	4	1	18	15	1.125	248_T
ASSLGGQVHRAV	0.2983	5	2	18	3	4.5	248_T
ASSLMRGYDEQY	0.15577	7	2	18	4	3.6	248_T
ASSLTGGYDEQY	0.0880204	8	1	18	6	2.57143	248_T
ASSERLAEPGSSS	0.182007	9	1	17	9	1.7	248_T
ASSERLAGAGSC	0.144443	9	1	17	2	5.66667	248_T
ASSLARAWHEQY	0.205285	7	3	17	2	5.66667	248_T
ASSLGQHLRAVP	0.1208	5	2	17	2	5.66667	248_T
ASSLMGEHDEQY	0.117441	8	1	17	3	4.25	248_T
ASSLMSGLDEQY	0.149139	8	2	17	5	2.83333	248_T
ASSPGASGSST	0.0886663	4	1	17	4	3.4	248_T
ASSPRGAGEKLS	0.157676	9	2	17	1	8.5	248_T
ATSDRQGGTEAF	0.580323	1	1	17	2	5.66667	248_T
ASSLAQQGH*AV	0.397667	5	1	16	2	5.33333	248_T
ASSLGQKGN*AV	0.285325	5	1	16	2	5.33333	248_T
ASSSPGREQY	1.29941	7	1	16	8	1.77778	248_T
ASSEG*REPGSC	0.141908	9	2	15	0	15	248_T
ASSPQGLREQF	0.278903	7	1	15	8	1.66667	248_T
ASSSRPAGAQY	0.256266	7	1	15	9	1.5	248_T
ASSERLAGVGSCS	0.0824276	9	1	14	4	2.8	248_T
ASSLMGGYDEQF	0.13915	8	1	14	6	2	248_T
ASSSWPRGRGST	0.134032	4	1	14	3	3.5	248_T
ASSERLAGAREEL	0.125903	9	1	13	1	6.5	248_T
ASSERLAGE*GW	0.109087	9	1	13	1	6.5	248_T
ASSERLAGMRVL	0.188419	9	1	13	2	4.33333	248_T
ASSSGPQELSST	0.0945707	4	1	13	2	4.33333	248_T
ASSERQREPGSSS	0.245408	9	2	12	2	4	248_T
ASSLIGDTTSST	0.0649428	5	1	12	5	2	248_T
SARVGGQVEKLF	0.219992	16	1	12	0	12	248_T
ASSERLAGSGELF	0.0511661	9	1	11	0	11	248_T
ASSERVAEPGRCS	0.104571	9	1	11	4	2.2	248_T
ASSPG*RGAST	0.061953	4	1	11	0	11	248_T
ASSPRGRAEPV	0.122833	4	1	11	1	5.5	248_T
ASSARAPGSQF	0.122733	5	3	10	0	10	248_T
ASSLMGHSDDQY	0.0635955	8	1	10	6	1.42857	248_T
ASSPRPGSPEY	0.0954721	4	2	10	0	10	248_T
ATLDRQRG*TMVTP	2.94292	18	1	10	2	3.33333	248_T
ATRPGANYDYT	0.646422	3	1	10	1	5	248_T
SARVGAG*KAV	0.683834	3	1	10	0	10	248_T
ASSERLAAAGRAV	0.0556628	5	1	9	0	9	248_T
ASSLATSHAAV	0.0592479	5	1	9	0	9	248_T
ASSLDRTWSNAV	0.16766	5	2	9	1	4.5	248_T
ASSLDSGTVAAV	0.0582738	5	1	9	1	4.5	248_T
ASSLGQTAVTEQF	0.112229	7	1	9	0	9	248_T
ASSLGTAGPVSSS	0.113226	4	2	9	1	4.5	248_T
ASSSLGPYGERT	0.649915	8	3	9	1	4.5	248_T
ASSCQAEGEQY	0.0647542	7	1	8	0	8	248_T
ASSEG*GPPGELF	0.0305805	9	1	8	0	8	248_T
ASSEG*GSGELF	0.0777129	9	1	8	0	8	248_T
ASSLLRAYDEQY	0.055023	8	2	8	0	8	248_T
ATLDRQRGVELWLH	0.445397	1	1	8	1	4	248_T
ASS*RWGPRELS	0.0634433	4	1	7	2	2.33333	248_T
ASSERQGEPGSC	0.0415408	4	2	7	0	7	248_T
ASSLATGPIEQY	0.0540262	7	1	7	0	7	248_T
ASSLDRTGSEQF	0.108852	7	1	7	1	3.5	248_T
ASSLGSGMAQSV	0.0275518	5	1	7	1	3.5	248_T
ASSLMGG*DELH	0.0340125	8	1	7	0	7	248_T
ASSSRAGRGAY	0.0526643	4	1	7	0	7	248_T
ASSWTQAERS	0.0485822	5	1	7	0	7	248_T
ASSAGFAREPV	0.0872103	4	1	6	1	3	248_T
ASSE*RASGNRGTA	0.293745	9	1	6	0	6	248_T
ASSEG*RGARELF	0.0468773	9	2	6	0	6	248_T
ASSERLAGVEQF	0.0354961	9	1	6	0	6	248_T
ASSERLGSRESS	0.0264867	9	1	6	1	3	248_T
ASSLAHRAH*AV	0.0576249	5	1	6	0	6	248_T
ASSLDRADSPMSSS	0.17989	5	1	6	0	6	248_T
ASSLDRAWHNQV	0.0609551	5	1	6	0	6	248_T
ASSLTGQIRRAV	0.0449091	5	1	6	0	6	248_T
ASSPDGGVRRSF	0.0743431	4	2	6	0	6	248_T
ASSSQRGATNSSS	0.210683	12	1	6	0	6	248_T
ASSERLPGMRQ	0.0481854	9	1	5	0	5	248_T
ASSLAAD*SRAVP	0.0844666	5	1	5	0	5	248_T
ASSLARASEQS	0.025446	7	2	5	0	5	248_T
ASSLDRASPLSSS	0.0233148	5	1	5	0	5	248_T
ASSLGQLATSSS	0.0420561	5	1	5	0	5	248_T
ASSLGT*RTDTQY	0.0617142	8	1	5	1	2.5	248_T
ASSQFTLLGRRGPDLGSNQPQH	0.197281	17	1	5	2	1.66667	248_T
ASSLDRAGTAV	0.0462824	5	1	4	0	4	248_T
ASSLDRASPLSSP	0.0140376	5	1	4	0	4	248_T
ASSLETAAQIRS	0.0590188	5	1	4	0	4	248_T
ASSLMGGYTSST	0.0201289	5	1	4	0	4	248_T
ASSLRDSHRDPV	0.044122	5	1	4	0	4	248_T
ASSPTLGPEEAF	0.0364016	7	3	4	1	2	248_T
ASSPTLGPTLF	0.0455825	4	2	4	0	4	248_T
ASSRRWGPGSC	0.0260283	4	1	4	0	4	248_T
ASSSQRGLQ*AV	0.0634014	4	2	4	1	2	248_T
ASSSRGPGEL	0.0232504	4	1	4	1	2	248_T
ASSVGPGGGGNIQY	0.136194	14	1	4	1	2	248_T
AIVKTPGQGIRQH	0.0232344	1	1	3	0	3	248_T
ASS*SGQGLLQ*AF	0.0354768	1	1	3	0	3	248_T
ASSEEASGSREF	0.0151678	9	1	3	0	3	248_T
ASSERLGAAGEQF	0.0151292	9	1	3	0	3	248_T
ASSERLGEPGELF	0.0124438	9	1	3	0	3	248_T
ASSLAARQVNSPSSS	0.0490564	5	1	3	1	1.5	248_T
ASSLAQGLRAV	0.0188407	5	1	3	0	3	248_T
ASSLASLDSRLHEQF	0.0496627	1	1	3	0	3	248_T
ASSSQRGATMSSS	0.0144276	12	1	3	0	3	248_T
ASSVGAGGGGNIQY	0.0211101	14	1	3	0	3	248_T
AISETSRPRESAQQ	0.0198161	1	1	2	0	2	248_T
ASSLADRALSST	0.0161863	5	1	2	0	2	248_T
ASSLATGPPSSS	0.00780828	5	1	2	0	2	248_T
ASSLATTRPIRAL	0.00963579	5	1	2	0	2	248_T
ASSLDAGPRSKEQY	0.045464	7	1	2	0	2	248_T
ASSLDRARQSAA	0.00931027	5	1	2	0	2	248_T
ASSLGQKGH*AV	0.00954287	5	1	2	0	2	248_T
ASSMQGDTMTSP	0.00776203	5	1	2	0	2	248_T
ASSPGQGAQEH	0.0102978	7	1	2	0	2	248_T
ASSPHGVRRAS	0.0114193	4	1	2	0	2	248_T
ASSPTRGPGKL	0.0227868	5	1	2	0	2	248_T
ASSSTRGPTK	0.0331151	5	1	2	0	2	248_T
ASSTERG*TSST	0.0264521	5	1	2	1	1	248_T
ATQLAGPGSST	0.0105864	4	1	2	0	2	248_T
AWSVGQRYGYT	0.0537265	3	1	2	0	2	248_T
AISEDFQAAGNQPQH	0.0138316	1	1	1	0	1	248_T
ARQMSQTSPVSSS	0.00330579	1	1	1	0	1	248_T
ASSEKASGSWGAV	0.018111	9	1	1	0	1	248_T
ASSERLREPDELF	0.00366382	9	1	1	0	1	248_T
ASSERQRDWEF	0.00336511	9	1	1	0	1	248_T
ASSESSGSSGSCS	0.00732936	9	1	1	0	1	248_T
ASSLAQTASMSST	0.00473653	5	1	1	0	1	248_T
ASSLASGGSSNEQF	0.0127677	7	1	1	1	0.5	248_T
ASSLDR*RPKQS	0.00774622	7	1	1	0	1	248_T
ASSLDRAWSMSST	0.00783794	5	1	1	0	1	248_T
ASSLDTAWTVSLP	0.010994	5	1	1	0	1	248_T
ASSLGGQGPHEHF	0.0106338	7	1	1	0	1	248_T
ASSPWAQGSST	0.0109428	4	1	1	0	1	248_T
ASSQSTLPGRRGPELGNTQPQH	0.00610101	17	1	1	0	1	248_T
ASSSQRGGYNEQF	0.00473653	12	1	1	0	1	248_T
AWSVGQRYGYI	0.00432627	3	1	1	0	1	248_T
LTKTSSSKELKTS	0.0107928	1	1	1	0	1	248_T
VPQLPAGGYNEQF	0.00592467	1	1	1	0	1	248_T
ASSSGLGLRTQY	19.8	11	2	297	439	0.675	259_T
SARLQGDE*ASS	56.3977	4	3	223	493	0.451417	259_T
SARLPGDVNEQF	80.6901	0	3	210	365	0.57377	259_T
SAVSGRFGSGTDTQF	77.3344	7	1	206	230	0.891775	259_T
SAVSGRFGAGPDTQY	19.0556	7	1	204	227	0.894737	259_T
SAVSGRFGSWHDTQY	8.32028	7	1	204	226	0.898678	259_T
SAVSGRFGSDSDTQF	2.83337	7	1	203	226	0.894273	259_T
SAVSGRFGSGPDTFY	4.65754	7	1	187	199	0.935	259_T
SARLQGMGMSSS	26.4964	4	3	163	266	0.610487	259_T
SARLQGL*ISSP	22.3031	4	2	156	241	0.644628	259_T
SARLPGDRNEQL	3.93872	0	2	155	260	0.59387	259_T
SARLQGDVNEQF	28.8608	0	3	153	240	0.634855	259_T
SARLRGDDTQQF	23.7759	0	3	148	200	0.736318	259_T
SARLTGYGNTAV	16.4492	8	4	148	250	0.589641	259_T
SARLQGWDSSQY	20.752	0	3	144	196	0.730964	259_T
SARLRGLGLSST	11.8214	4	1	144	215	0.666667	259_T
SARLDGV*NQQF	13.5964	0	1	139	174	0.794286	259_T
SARLTGDNEPLF	3.76761	0	2	138	161	0.851852	259_T
SARLTGLGMNCS	6.53507	4	2	133	224	0.591111	259_T
SARLEGHRNEQY	23.5235	0	1	131	197	0.661616	259_T
SARLAGDGNAQY	21.8224	0	2	129	210	0.611374	259_T
SARLAGDGNEQF	5.22217	0	1	128	153	0.831169	259_T
SARLRGLE*DQF	9.77649	0	3	125	151	0.822368	259_T
SARLTGDNEPLY	7.0035	0	1	121	184	0.654054	259_T
SARLRGR**AST	11.0618	4	3	112	144	0.772414	259_T
SARLAGYGNEQF	12.1079	0	3	111	149	0.74	259_T
SARLQGDE*QF	14.469	0	3	109	170	0.637427	259_T
SARLRGTGMNQF	1.56487	0	1	109	155	0.698718	259_T
SARLAGDK*PV	15.1248	8	3	108	152	0.705882	259_T
SARLHGI*MSSS	4.18939	4	1	108	133	0.80597	259_T
SARLHGR*FTST	3.6703	4	2	106	129	0.815385	259_T
SARLQG**MTV	10.3132	4	3	106	153	0.688312	259_T
SAKIAGDMNQQF	1.29356	0	1	104	132	0.781955	259_T
SARLGADGTSST	6.63978	4	3	103	114	0.895652	259_T
SARPREMGMSSS	2.8365	4	2	103	126	0.811024	259_T
SARLQGWESSQF	3.8173	0	3	102	143	0.708333	259_T
SARPAGDGNDSS	4.16185	0	2	102	144	0.703448	259_T
SARLQGWNSPV	7.06439	8	3	100	131	0.757576	259_T
SARLTGDNSPLY	1.61044	0	3	100	127	0.78125	259_T
SARLDGIWNEQF	2.73868	0	1	99	137	0.717391	259_T
SARLQGENAQF	1.28237	0	1	99	121	0.811475	259_T
SARLQGLE*DQF	2.56141	0	2	97	118	0.815126	259_T
SARLQGYNSSLY	1.3011	8	3	91	118	0.764706	259_T
SARLRGL**DQF	0.925446	0	1	89	111	0.794643	259_T
SARPHGI*ISSS	6.25385	4	2	74	94	0.778947	259_T
ASSLLDRGTEAF	87.7639	3	6	70	68	1.01449	259_T
SARLQGLGISTS	2.29939	4	2	70	104	0.666667	259_T
ASSSFLDRGTGAS	20.4688	3	3	66	67	0.970588	259_T
ASSSFLDRGTGSS	15.7367	3	2	66	64	1.01538	259_T
SARLQGL*FTRP	9.43124	4	3	65	86	0.747126	259_T
SARLTGLGMNRS	2.33052	4	1	63	94	0.663158	259_T
ASSFLDRGTEAS	20.5374	3	4	62	64	0.953846	259_T
ASSFLDSGTKHSV	6.45307	3	4	61	27	2.17857	259_T
SARLQGLYTSST	2.9274	4	1	61	71	0.847222	259_T
SARPEGDVNHQS	0.47087	0	1	58	51	1.11538	259_T
SARLTGYGDTAV	11.0923	8	3	56	24	2.24	259_T
ASSSPGRSPRSC	1.75282	1	2	54	32	1.63636	259_T
SARLTGDGNTAV	8.68137	8	4	54	46	1.14894	259_T
SARLAGYE*AV	3.38473	8	4	49	33	1.44118	259_T
ASSFLGRGHLQHS	2.15739	3	3	48	16	2.82353	259_T
SARPAGDGNESS	0.317998	0	1	48	48	0.979592	259_T
SARPGDINQQF	0.576615	0	1	47	47	0.979167	259_T
SARPREIGISCS	0.38487	4	1	47	59	0.783333	259_T
SAKPGDRQQS	0.583692	0	1	46	47	0.958333	259_T
ASS*LAGAPRSC	1.32659	1	1	44	28	1.51724	259_T
SARLRGNAERAV	11.7397	8	4	44	18	2.31579	259_T
ASSSSAGLQGSC	0.8981	1	3	43	36	1.16216	259_T
SARLAGDMNQQF	2.88186	0	2	43	12	3.30769	259_T
SARLAGWE*DQF	2.87635	0	2	43	21	1.95455	259_T
SARLQGME*AST	3.97373	4	2	43	21	1.95455	259_T
SARPTGDGNHPV	2.09935	0	4	43	22	1.86957	259_T
SAKITGDMNLQF	1.21332	0	1	42	8	4.66667	259_T
SAKLRGDDTQQF	1.61733	0	2	41	5	6.83333	259_T
SARLAGYDSAV	10.8523	8	3	41	15	2.5625	259_T
SARLRERE*AST	3.00939	8	2	41	5	6.83333	259_T
ASSFRDRGTKLSS	6.97371	3	3	40	8	4.44444	259_T
SARLAGDMNQQY	2.57911	0	2	40	15	2.5	259_T
SARLAGDVIEPV	11.3667	0	3	40	13	2.85714	259_T
SARLHGR*MTSS	10.8535	4	3	40	26	1.48148	259_T
SARLTGDGNHPV	14.2882	8	3	40	17	2.22222	259_T
SARPEGLYNTST	0.735963	4	1	40	59	0.666667	259_T
ASSFLGGALKLSS	5.80921	10	2	39	9	3.9	259_T
ASSFLGRGMHHS	2.33173	3	2	39	14	2.6	259_T
SARLAGDGKSPS	5.02675	8	3	39	9	3.9	259_T
SARLAQAIIEQF	1.30972	0	2	39	8	4.33333	259_T
SARLQGGIQPF	2.82814	0	3	39	8	4.33333	259_T
SARLQGRSSRAV	5.47411	8	3	39	8	4.33333	259_T
SARLTGDGNEPV	1.4066	8	2	39	6	5.57143	259_T
SARLTGDQ*PV	2.13932	8	4	39	29	1.3	259_T
SARLTGYENTAV	6.14229	8	3	39	9	3.9	259_T
SARLPGAVNEQF	2.01164	0	1	38	8	4.22222	259_T
SARLQGL*ISS	0.340446	4	1	38	60	0.622951	259_T
SARLTGYGNSPV	3.0721	0	2	38	9	3.8	259_T
SARLTRDMQ*AV	0.767045	8	3	38	26	1.40741	259_T
ASNADYGAAYEQY	18.1408	11	1	37	17	2.05556	259_T
ASNARLAAYEQY	165.13	11	2	37	17	2.05556	259_T
SARLAGEIIEQF	1.79298	4	2	37	7	4.625	259_T
ASNAYHGAAYEQH	10.5436	11	1	36	15	2.25	259_T
SARLRDNEERAV	1.91077	8	3	36	2	12	259_T
SARLTGYGDKQF	1.01481	0	1	36	7	4.5	259_T
SARLTRDMQRPV	2.41477	0	5	36	6	5.14286	259_T
ASSFLDRGTEAV	5.23981	3	5	35	6	5	259_T
ASSFLGRGMKHS	0.460179	3	2	35	14	2.33333	259_T
ASSFRAGALMQF	3.45744	10	4	35	8	3.88889	259_T
SARLDGRWNRAV	1.49296	8	3	35	5	5.83333	259_T
SARLDRR*MTST	9.0137	4	3	35	11	2.91667	259_T
SARLQGIMNPS	2.75433	4	3	35	6	5	259_T
ASSLLDRGHLQHS	0.388776	3	1	34	14	2.26667	259_T
ASSLLDRRWRSF	1.12597	3	2	34	43	0.772727	259_T
SARIPGDRNV*L	3.75524	4	2	34	14	2.26667	259_T
SARLAGYGNTQY	3.30031	0	3	34	10	3.09091	259_T
SARLPGDGNEPV	1.52335	0	2	34	2	11.3333	259_T
SARLQGR*MTLL	4.63158	4	2	34	8	3.77778	259_T
SARPAGDMNHQF	1.43379	0	1	34	5	5.66667	259_T
ASSGPSGTPGSC	0.303038	1	1	33	25	1.26923	259_T
SARLAGEENQF	2.34688	0	3	33	7	4.125	259_T
SARLDGRWNRPV	1.44292	8	3	33	2	11	259_T
SARLQG*ESSQY	1.1681	8	3	33	2	11	259_T
SARLREMDEPV	2.74906	8	3	33	7	4.125	259_T
ASSFLDGGALKLS	1.88376	3	3	32	1	16	259_T
ASSGLAGGTEELF	2.04514	6	3	32	3	8	259_T
ASSGLAGGTEEQF	1.87839	3	2	32	2	10.6667	259_T
SARIAGYGNTQY	2.38284	0	3	32	4	6.4	259_T
SARLQGID*AST	2.45922	4	3	32	6	4.57143	259_T
SARLQGLGISPS	1.37916	0	3	32	16	1.88235	259_T
SARPHGMIIQQY	1.35289	0	1	32	3	8	259_T
ASNADYGGAYEQY	2.79688	11	1	31	5	5.16667	259_T
ASSLGTGALRTF	5.77536	10	2	31	1	15.5	259_T
ASSLLDRSTESF	0.216468	3	1	31	59	0.516667	259_T
ASSSASETPGSC	0.246316	1	1	31	25	1.19231	259_T
ASSSG*RITGSC	0.446543	1	1	31	25	1.19231	259_T
ASSTIPAGHWGAV	0.887639	16	2	31	13	2.21429	259_T
SAKLQGID*AST	0.961769	8	3	31	6	4.42857	259_T
SARLAG*ETQF	2.65432	8	3	31	7	3.875	259_T
SARLHGRWSRAV	1.73048	4	2	31	7	3.875	259_T
SARLREDGHEPV	3.00857	8	3	31	6	4.42857	259_T
SARLTGARIHSS	2.79381	4	2	31	3	7.75	259_T
SARLTGYGNSAV	3.62865	8	2	31	4	6.2	259_T
ASSFRTGALWLSS	1.17564	10	3	30	6	4.28571	259_T
ASSLR*RTPRSC	0.308294	1	1	30	23	1.25	259_T
SARLAGMGKSST	3.64849	4	2	30	5	5	259_T
SARLPGAVNQQF	1.49139	0	1	30	3	7.5	259_T
SARLSGHDTQY	0.716104	0	1	30	7	3.75	259_T
SARLTREMQRPV	0.593176	8	2	30	3	7.5	259_T
ASSFGTGAGEAV	2.06291	5	4	29	11	2.41667	259_T
ASSLGTGA*S*F	0.926946	10	5	29	10	2.63636	259_T
ASSLGTGAVTQS	10.4633	10	4	29	0	29	259_T
SARHGG*D*AV	2.17493	8	3	29	7	3.625	259_T
SARLAGDR*SPS	0.959714	0	2	29	3	7.25	259_T
SARLQGDEFTTT	1.47353	4	3	29	3	7.25	259_T
SARLREGSTST	7.09823	4	3	29	5	4.83333	259_T
SARLREID*AST	0.910966	8	2	29	3	7.25	259_T
SARNTGDESAV	1.32898	8	2	29	4	5.8	259_T
SARPREMNSPF	1.24567	0	3	29	4	5.8	259_T
ASSSGSGGTEELF	1.5741	6	3	28	2	9.33333	259_T
ASSSVLRTPGSS	0.221635	1	2	28	23	1.16667	259_T
SARLEGDVIHPV	2.26348	0	2	28	8	3.11111	259_T
SARLQGA**AV	3.5505	4	3	28	4	5.6	259_T
SARLQGR*ISSP	1.00126	4	2	28	3	7	259_T
SARLRGLGFTST	1.75557	4	3	28	5	4.66667	259_T
SARQRAMKQQF	1.47684	0	1	28	3	7	259_T
ASSFLGRGMEAF	1.99512	3	2	27	0	27	259_T
ASSFRGAGALKLS	1.50939	10	1	27	0	27	259_T
ASSFRTGALKQF	0.963765	3	3	27	1	13.5	259_T
ASSS*IAGLRGAV	1.36658	5	3	27	2	9	259_T
ASSSP*RELQ*AV	1.32781	16	2	27	1	13.5	259_T
ASSSTIAELRGAV	0.702277	5	2	27	1	13.5	259_T
ASSTSGTDPGSS	0.228771	1	3	27	24	1.08	259_T
SAKLHGR*MTSS	1.25081	4	1	27	4	5.4	259_T
SAKLRDNAERAV	3.56086	7	3	27	0	27	259_T
SARLAGDE*PV	1.35595	8	3	27	3	6.75	259_T
SARLAGIDQQF	0.964517	0	3	27	2	9	259_T
SARLAGYGTEQY	0.798365	8	3	27	3	6.75	259_T
SARLPGAINEQF	0.625708	0	1	27	3	6.75	259_T
SARLQG*DSTQY	0.945979	0	1	27	2	9	259_T
SARLRGLE*DPF	0.871118	8	2	27	3	6.75	259_T
ASSFLDRGTDSF	6.78072	3	3	26	0	26	259_T
ASSFRPSGSGELF	0.694335	6	1	26	1	13	259_T
ASSFWTGALETL	1.20454	10	4	26	2	8.66667	259_T
ASSGTSGTSRSC	2.77022	1	2	26	0	26	259_T
SAKLPGAVNELF	1.08363	0	1	26	6	3.71429	259_T
SARHRAHDTQY	0.708487	0	1	26	1	13	259_T
SARLRDNAERPV	2.41952	8	3	26	2	8.66667	259_T
SARLRG*DSSQY	0.77923	8	2	26	7	3.25	259_T
ASSSQGGTRGAV	1.22807	5	4	25	1	12.5	259_T
ASSSTSGTQWSCS	1.05988	1	2	25	0	25	259_T
ASSSVAEVLGSC	1.84721	1	3	25	0	25	259_T
SAKLHGR*IAV	0.602622	8	1	25	3	6.25	259_T
SAKLTGTRNEQF	0.629043	0	1	25	5	4.16667	259_T
SARLAGDGKSSS	0.713018	4	2	25	1	12.5	259_T
SARLDRRQETSS	0.403833	4	2	25	3	6.25	259_T
SARLQG*DSSLY	1.02853	8	3	25	7	3.125	259_T
SARLQG*DSSQY	0.505015	0	2	25	14	1.66667	259_T
ASSFPGTGGVSF	1.21031	10	5	24	0	24	259_T
ASSLQNVAGAVTDKLY	12.3468	15	1	24	2	8	259_T
ASSTA*RSTGELF	0.89335	6	1	24	1	12	259_T
SARLAGYGSAQY	1.12854	8	3	24	3	6	259_T
SARLPGAMIEQF	0.364218	0	1	24	3	6	259_T
SARLQGDVNEQY	0.411521	0	2	24	13	1.71429	259_T
SARLRDMNTQY	2.0543	0	2	24	2	8	259_T
SARLTGDNDTLY	0.400141	0	1	24	1	12	259_T
ASQRRADSGELF	0.799093	6	2	23	1	11.5	259_T
ASSFNRDSEKLF	0.979635	6	1	23	1	11.5	259_T
ASSFQGRGTEAF	0.441071	3	4	23	1	11.5	259_T
ASSLGTGALNIS	0.716139	10	4	23	0	23	259_T
ASSPIAGVLEELF	1.86138	6	1	23	2	7.66667	259_T
ASSSGLE**GAV	0.263553	5	1	23	8	2.55556	259_T
ASSSGSPPGSC	0.151473	1	1	23	23	0.958333	259_T
ASSSP*REMQGAV	0.302437	5	2	23	1	11.5	259_T
ASSSRLAGTGELF	0.4118	6	2	23	2	7.66667	259_T
ASSTGLAGTRSC	0.147545	1	1	23	24	0.92	259_T
SARLAGYK*AV	0.433006	8	3	23	1	11.5	259_T
SARLREME*AP	1.15062	8	3	23	2	7.66667	259_T
SARLREMGMSRS	1.0523	4	2	23	3	5.75	259_T
SARLRERVKDQY	3.74665	0	1	23	2	7.66667	259_T
SARLTGDQ*AV	0.29202	7	2	23	14	1.53333	259_T
SARLTGIRMSRS	0.771756	4	2	23	2	7.66667	259_T
SARPGAINEQF	0.637268	0	1	23	1	11.5	259_T
SARQTRG*ETST	0.875739	4	3	23	2	7.66667	259_T
ASSFLTGS*MAF	0.517856	3	4	22	1	11	259_T
ASSFSLRYREAV	0.854984	5	2	22	1	11	259_T
ASSTSREITEELF	1.42248	6	1	22	2	7.33333	259_T
SARLAGMGKTST	0.825481	4	2	22	1	11	259_T
SARLHGI*ISRS	0.963164	4	2	22	0	22	259_T
SARLQGDS*AV	1.06447	8	3	22	2	7.33333	259_T
SARLRERVKDQF	0.764469	0	2	22	3	5.5	259_T
SARLTGDNDPLY	0.345251	0	1	22	1	11	259_T
SARLTGYGNTPV	0.402949	8	1	22	1	11	259_T
ASSAHSGSLRGAV	1.53082	5	4	21	1	10.5	259_T
ASSFLDGGMTAI	1.22792	3	2	21	0	21	259_T
ASSFLDRGTEAF	0.311023	3	1	21	0	21	259_T
ASSI*RGTPENC	3.54694	1	2	21	1	10.5	259_T
ASSLLDRGTEAS	0.5578	3	1	21	5	3.5	259_T
ASSLQNVAGAVTEKLY	1.57268	15	1	21	1	10.5	259_T
ASSSPSGTYGGAV	0.795937	5	3	21	1	10.5	259_T
ASSTARGTPGAV	2.03966	5	4	21	1	10.5	259_T
ASSYRGPSAYNQQF	1.52908	12	1	21	0	21	259_T
SAKLTGYGNTAV	0.420816	8	2	21	0	21	259_T
SARLRGDDTEQF	0.338903	0	1	21	4	4.2	259_T
SARLTGTRKEQY	0.873392	0	1	21	2	7	259_T
ASSFGDRGTEQF	0.610339	6	4	20	2	6.66667	259_T
ASSFWTGAQEAF	0.868043	3	4	20	1	10	259_T
ASSLQNVAGAVTDTQY	1.45036	15	1	20	0	20	259_T
ASSTSRGITEKLF	0.475571	6	2	20	1	10	259_T
ASSYASELRGAV	0.731729	5	4	20	0	20	259_T
SAKLRERE*AST	0.290892	8	2	20	0	20	259_T
SAKQRAMKQQF	0.190385	0	1	20	4	4	259_T
SARLAGEMTSS	1.69396	4	1	20	1	10	259_T
SARLREGHVTV	2.93327	4	2	20	4	4	259_T
SARPRGMMIQQY	0.322198	0	1	20	1	10	259_T
SARSGRWE*AV	1.57465	8	1	20	0	20	259_T
SAVSGRSGSGPDTQY	0.323663	7	1	20	0	20	259_T
ASNARLAAYEQH	0.880471	11	1	19	4	3.8	259_T
ASSAHSEILRGAV	0.741984	5	2	19	0	19	259_T
ASSGIAGTRGAV	1.53199	5	3	19	1	9.5	259_T
ASSRGLAGKGTV	0.732227	5	1	19	11	1.58333	259_T
ASSSIAELPKNC	0.649941	1	1	19	1	9.5	259_T
ASSTA*RSTGEQF	1.11884	6	1	19	0	19	259_T
ASSYRGPSSINEQF	0.685651	12	1	19	1	9.5	259_T
SAKHTGDDTQF	0.290087	0	1	19	1	9.5	259_T
SAKLDGIKYQY	2.89488	0	1	19	3	4.75	259_T
SAKLREDGHEPV	0.624677	8	2	19	1	9.5	259_T
SARLAGIGKSPT	0.433895	4	3	19	0	19	259_T
SARLHGR*MSSS	0.483478	4	1	19	4	3.8	259_T
SARLRERV*DQF	0.355125	0	1	19	2	6.33333	259_T
SARLTGLGIHSS	0.275052	4	1	19	5	3.16667	259_T
ASSLGTGALKHS	0.342074	10	2	18	0	18	259_T
ASSSVANAGMRCS	1.96977	9	2	18	1	9	259_T
ASSYRSRGSSMSSS	0.468047	9	1	18	1	9	259_T
SARHRAMIEQF	0.155081	0	1	18	3	4.5	259_T
SARLHGR*IAV	0.357176	8	2	18	0	18	259_T
SARLQGLGISS	0.307283	4	1	18	2	6	259_T
SARLREIGLRPT	0.546444	4	3	18	3	4.5	259_T
SARLREREKDQY	0.365081	8	2	18	0	18	259_T
SARLRGMMIQQY	0.673455	0	1	18	0	18	259_T
SAVSRRIGSGPDSQY	0.244875	7	1	18	1	9	259_T
ASSAERSTGELF	1.22159	6	1	17	0	17	259_T
ASSDHSGAPWSC	0.535044	1	1	17	0	17	259_T
ASSFLDGALWPV	0.403557	10	3	17	2	5.66667	259_T
ASSFLGQGH*AV	0.768901	3	2	17	1	8.5	259_T
ASSP*REVR*AV	0.393343	5	1	17	1	8.5	259_T
ASSSAIADTGELF	0.343117	6	1	17	0	17	259_T
ASSSVANAGMRC	0.275894	9	2	17	1	8.5	259_T
SAKLHGINEQF	0.274833	0	1	17	0	17	259_T
SARHRAIIQPF	0.117909	0	1	17	2	5.66667	259_T
SARLQG*DSSHY	0.26537	4	2	17	0	17	259_T
SARLQGLDTSS	0.434261	4	1	17	0	17	259_T
SARLQRVKDPV	1.19658	8	3	17	1	8.5	259_T
SARLREGHVTA	0.702323	4	1	17	2	5.66667	259_T
SARNRGTRMNQY	1.75742	0	1	17	0	17	259_T
SAVFAGSGRAQIRST	1.04222	7	1	17	0	17	259_T
ASSFVDRGS*SF	0.432617	3	3	16	0	16	259_T
ASSLLGRGTEAV	0.32159	3	2	16	0	16	259_T
ASSTIAEVSEELF	0.627649	6	1	16	0	16	259_T
ASSVKREHPGAV	0.942839	5	1	16	1	8	259_T
ASSYDRGHGELF	0.253161	6	1	16	0	16	259_T
SAKIQGM*MTS	0.640565	4	1	16	0	16	259_T
SARLDGRWNRPVL	0.571403	4	3	16	0	16	259_T
SARLQGCQSPV	0.520164	8	2	16	0	16	259_T
SARLQGHRYEQY	0.280256	0	1	16	2	5.33333	259_T
SARLRDNE*RAV	0.249197	8	2	16	0	16	259_T
SARLRGIGISST	0.321939	4	2	16	1	8	259_T
SARLRGREINNP	0.629824	0	2	16	2	5.33333	259_T
SARLTGAGNHSS	0.361592	0	3	16	3	4	259_T
SARPAGDGITSS	0.303828	4	1	16	0	16	259_T
SAVSGDSGRIQIRSS	0.766721	7	1	16	0	16	259_T
ASSFLGRGTEQF	0.37266	3	2	15	1	7.5	259_T
ASSGIAEVSGELF	1.13371	6	1	15	2	5	259_T
ASSTGRGTAMSSS	0.551062	9	3	15	0	15	259_T
ASSTIAGVLEELF	0.268223	6	1	15	1	7.5	259_T
ASSTKRDSVRLF	0.369456	6	1	15	0	15	259_T
SARLQGDE*AST	0.242153	4	1	15	2	5	259_T
SARLRAGSTCT	0.34719	4	2	15	2	5	259_T
SARLTGMRMSRS	0.211535	4	1	15	3	3.75	259_T
ASSAIAEAPRNC	0.171887	1	1	14	0	14	259_T
ASSFLDGGTEQF	0.156844	3	2	14	0	14	259_T
ASSHLAKVPRSC	0.143443	1	1	14	0	14	259_T
ASSSG*RIYEKLF	0.286681	6	1	14	0	14	259_T
ASSSSGTYRGAV	0.310046	5	2	14	1	7	259_T
ASSTVAETREAV	1.14659	5	2	14	0	14	259_T
SAKHHGI*LSSS	0.133687	4	2	14	2	4.66667	259_T
SAKLAELSIRPV	0.229186	8	2	14	1	7	259_T
SAKLHGRSSRAV	0.271404	8	2	14	0	14	259_T
SARLEG*ETPV	0.238887	8	2	14	0	14	259_T
SARLPGDRNEPL	0.236883	8	2	14	0	14	259_T
SARLRDMHEPV	0.952371	8	3	14	1	7	259_T
SATPGG*FKTV	0.226593	8	1	14	1	7	259_T
ASSDRAEHRGAV	0.318966	5	1	13	0	13	259_T
ASSLGDRGTEAF	0.183301	3	1	13	0	13	259_T
ASSPGRGQT*AV	0.220663	16	3	13	3	3.25	259_T
ASSPGTGSGNEQF	1.00078	13	2	13	0	13	259_T
ASSSGLRAPGAV	0.536298	5	2	13	0	13	259_T
ASSSGTERRDAV	0.358206	5	1	13	1	6.5	259_T
ASSSKRDSPGSC	0.322769	1	1	13	0	13	259_T
ASSSSAGLNENC	0.626737	13	2	13	1	6.5	259_T
ASSVGRGTMKAV	0.281831	5	1	13	0	13	259_T
ASSYRSPRAYNEQF	0.181888	12	1	13	1	6.5	259_T
SAKITGYGNTAV	0.236865	8	1	13	0	13	259_T
SARKQGDSRPV	0.20947	8	1	13	0	13	259_T
SARLREID*AA	0.210376	4	2	13	2	4.33333	259_T
SARLRGMGLSSS	0.163337	4	1	13	1	6.5	259_T
SARPREMEKAV	0.453067	8	2	13	2	4.33333	259_T
SARPTGDNSPF	0.20188	0	2	13	0	13	259_T
SAVSGEIGSGPDTQY	0.110176	7	1	13	0	13	259_T
SAVSGGSSRAQIRS	2.13195	7	1	13	0	13	259_T
ASSCGTNSGELF	0.988738	6	3	12	0	12	259_T
ASSFGRRAAEQF	0.23297	6	3	12	1	6	259_T
ASSFLAQGH*SS	0.296558	3	2	12	0	12	259_T
ASSFLDRGR*SI	0.489593	10	3	12	0	12	259_T
ASSFMDGGSEAV	0.206065	3	2	12	0	12	259_T
ASSKGRPTYGST	0.246346	1	3	12	1	6	259_T
ASSPGAQRLQ*AV	0.826689	16	2	12	4	2.4	259_T
ASSSDGSSDKQF	0.221537	6	2	12	0	12	259_T
ASSTIAGVLEKLF	0.177969	6	1	12	0	12	259_T
ASSYGSGGTEELF	0.164517	6	1	12	0	12	259_T
ASSYRSPRALHEQF	0.110271	12	1	12	1	6	259_T
SAKHREGHVTV	0.166493	4	1	12	2	4	259_T
SARHRAKEFTQY	0.202286	0	1	12	0	12	259_T
SARHREIG*SRS	0.274908	4	1	12	1	6	259_T
SARLGGDKDAV	0.44029	8	2	12	0	12	259_T
SARLPGDRNEHS	0.148291	0	1	12	2	4	259_T
SARLTGIIMSR	0.20714	4	2	12	0	12	259_T
ASSDRREYSGSC	0.579567	1	1	11	0	11	259_T
ASSFLDSGRSFQP	0.243345	3	1	11	0	11	259_T
ASSLGTGAVKQS	0.139069	10	1	11	0	11	259_T
ASSLQNVAGAVTEKLF	0.234166	15	1	11	0	11	259_T
ASSPDSPNEKLF	0.548162	6	1	11	1	5.5	259_T
ASSPGGPAPTSAV	0.275628	9	3	11	1	5.5	259_T
ASSPGRGTAMSSS	0.257257	9	3	11	0	11	259_T
ASSPRTGRDT*QF	0.230093	3	3	11	0	11	259_T
ASSSGSGGNEELF	0.110108	6	1	11	0	11	259_T
ASSSGVPGATSEQF	0.50418	18	3	11	1	5.5	259_T
ASSSTSEERGELF	0.163227	6	1	11	0	11	259_T
ASSTGGRAPQ*AA	0.188178	16	2	11	1	5.5	259_T
SAKIQGIMNPS	0.134138	4	1	11	0	11	259_T
SAKTTGVMTST	0.667346	4	1	11	0	11	259_T
SARIAGDGKSSS	0.142159	0	2	11	1	5.5	259_T
SARLAGDDKQF	0.18756	0	1	11	2	3.66667	259_T
SARLRDNAELPL	0.195996	8	1	11	0	11	259_T
SARPAGDQ*PV	0.130344	8	1	11	0	11	259_T
ASNAGQTTTTSST	0.1422	14	1	10	0	10	259_T
ASS*RSPRGTMSSS	0.178762	9	1	10	0	10	259_T
ASSCGSTNWSS	0.389741	1	1	10	0	10	259_T
ASSDSCGSTEKLF	0.323856	6	1	10	0	10	259_T
ASSFLDRGTKQF	0.164499	3	2	10	0	10	259_T
ASSFPTGARAF	0.138459	3	2	10	0	10	259_T
ASSLGDRGPKLSS	0.0941318	3	1	10	0	10	259_T
ASSLPGQARASSS	0.323078	1	2	10	0	10	259_T
ASSPSDFHGKLF	0.195614	6	1	10	0	10	259_T
ASSTKRDTGELF	0.169984	6	1	10	0	10	259_T
ASSTRPRVPRSSS	0.482173	1	1	10	1	5	259_T
ASSTYGRTGELF	0.262559	6	2	10	0	10	259_T
ASSYRSPRAYN*AF	0.418803	12	1	10	0	10	259_T
SAKHRANEFTQY	0.614506	0	2	10	0	10	259_T
SAKTRGKMIQQY	0.685078	0	1	10	0	10	259_T
SARLDRDVIEPV	0.18267	8	2	10	0	10	259_T
SARLGADGIHST	0.148463	4	1	10	0	10	259_T
SARLQGWKRPV	0.153366	8	1	10	1	5	259_T
SARPAGHMTCT	0.225371	4	1	10	0	10	259_T
SARPHGISSRAV	0.231602	4	2	10	1	5	259_T
SARPRDGN*PA	0.422136	0	1	10	0	10	259_T
SARPREGSTCT	0.175089	4	1	10	0	10	259_T
SATHGGWFNTV	0.0915413	8	1	10	1	5	259_T
ASNTGL*AYEQY	0.43696	11	1	9	2	3	259_T
ASSCIAEVSEKLF	0.0805487	6	1	9	0	9	259_T
ASSFGRGHCSV	0.219204	5	3	9	0	9	259_T
ASSFGTERREAV	0.158579	5	1	9	1	4.5	259_T
ASSFLAGALSF	0.0941645	10	2	9	2	3	259_T
ASSFLDGGCEAF	0.127315	16	4	9	1	4.5	259_T
ASSFLDRGSEAF	0.353666	3	1	9	0	9	259_T
ASSGIAELHELF	0.249992	6	1	9	0	9	259_T
ASSGISGTQEAV	0.0958871	16	2	9	0	9	259_T
ASSNPGLAAASST	0.688396	1	2	9	0	9	259_T
ASSPGRNSGSC	0.304849	1	1	9	0	9	259_T
ASSPSGSGNEQF	0.134417	13	2	9	0	9	259_T
ASSSLPSGGELF	0.508315	6	1	9	0	9	259_T
ASSSSGCSRSC	0.265311	1	2	9	1	4.5	259_T
ASSSVLRTP*SC	0.11745	1	1	9	0	9	259_T
ASSTEGAARAISSS	0.708971	9	2	9	0	9	259_T
ASSTGGFQVLHQQF	0.318064	12	2	9	0	9	259_T
ASSYRGPRASISSS	0.369909	9	1	9	1	4.5	259_T
ASSYRGPSSYNEQF	0.27844	12	1	9	1	4.5	259_T
ASSYRSPRASQEQF	0.276091	12	1	9	0	9	259_T
SAKPEGKNELF	0.0772889	0	1	9	0	9	259_T
SARLDGIKYPS	0.115307	0	1	9	0	9	259_T
SARLREMNKQF	0.156732	0	1	9	2	3	259_T
SARLTGDGNEPP	0.219274	0	2	9	0	9	259_T
SARLTGYGNTAL	0.136753	0	3	9	1	4.5	259_T
SARPRDGNEPP	0.125234	0	3	9	0	9	259_T
SAVSGRFGSGPDSQY	0.0761153	7	1	9	0	9	259_T
ASSEGRLWPTSS	0.218914	1	1	8	0	8	259_T
ASSEVRGAT*SSS	0.455532	1	1	8	0	8	259_T
ASSFKRELRRTE	0.201373	5	1	8	0	8	259_T
ASSFKREYREAV	0.0729773	5	1	8	0	8	259_T
ASSFLAGALKNFQY	0.155372	10	1	8	0	8	259_T
ASSFLDGGIGAV	0.0898363	3	3	8	0	8	259_T
ASSFLDRSTESL	0.133805	3	1	8	0	8	259_T
ASSFRGTGALSF	0.124696	10	2	8	0	8	259_T
ASSFRWTGA*AV	0.232464	5	1	8	5	1.33333	259_T
ASSFWSGGAGAV	0.0668695	3	2	8	0	8	259_T
ASSFWTGALKLV	0.110228	10	1	8	0	8	259_T
ASSRLAEVPRSC	0.0835715	1	1	8	0	8	259_T
ASSRRGALTMSSS	1.58596	9	1	8	1	4	259_T
ASSSGGPGLISEHS	0.252931	12	1	8	1	4	259_T
ASSSGLAGTGEH	0.215719	6	2	8	0	8	259_T
ASSSGLAGTGELF	0.100185	6	2	8	0	8	259_T
ASSSGSGTEELF	0.190591	6	2	8	0	8	259_T
ASSSIAELPRSS	0.0550908	1	1	8	0	8	259_T
ASSSR*RIMKNC	0.080545	1	1	8	0	8	259_T
ASSSTSGLRIAV	0.163747	5	1	8	0	8	259_T
ASSSW*RTPRSC	0.201157	1	1	8	0	8	259_T
ASST*RDSG*LF	0.0820846	6	1	8	0	8	259_T
ASSTGGPAPTSEHS	0.163135	12	1	8	1	4	259_T
ASSTGREVRGAV	0.124187	5	1	8	0	8	259_T
ASSYRSPGPTMSSS	0.174393	9	1	8	0	8	259_T
ASSYRTGRHGELF	0.193957	6	1	8	0	8	259_T
SAKLQGLGISS	0.130799	4	1	8	1	4	259_T
SANPRG*MTVP	0.543297	4	2	8	0	8	259_T
SARLGKDGSRHVT	0.646905	7	1	8	1	4	259_T
SARLQGHKNEHH	0.0612163	0	1	8	0	8	259_T
SARLRGDKTQF	0.112996	0	3	8	0	8	259_T
SARLRGNDTST	0.157245	0	3	8	1	4	259_T
ASNARLAASSST	0.277287	1	2	7	0	7	259_T
ASS*RQGLR*AV	0.271718	5	1	7	0	7	259_T
ASSC*REVPRSC	0.0695108	1	1	7	0	7	259_T
ASSFLAGALKLLQY	0.0903279	10	1	7	0	7	259_T
ASSFLERGMSSS	0.0740481	9	1	7	0	7	259_T
ASSHR*RRRGAV	0.209874	5	2	7	0	7	259_T
ASSLRGPAPTISSS	0.132539	9	1	7	1	3.5	259_T
ASSPSGLPR*AV	0.209952	5	1	7	0	7	259_T
ASSQGAAPTISSF	0.172557	9	1	7	1	3.5	259_T
ASSQRDPTYEQH	0.547665	11	1	7	0	7	259_T
ASSRSALTWEQS	0.0940273	6	1	7	0	7	259_T
ASSSERDTGKLF	0.116952	6	1	7	0	7	259_T
ASSSGGFRST*AAF	0.170039	18	1	7	1	3.5	259_T
ASSSGRSTGSC	0.0534628	1	2	7	0	7	259_T
ASSTGRGTEKLF	0.090007	6	1	7	0	7	259_T
ASSTIAGLRGSC	0.134547	1	2	7	2	2.33333	259_T
ASSTLREVHGSY	0.13832	12	2	7	0	7	259_T
ASSTPRGLHQQF	0.152408	12	1	7	1	3.5	259_T
ASSTSREVTEELF	0.0874434	6	1	7	0	7	259_T
ASSVGRVTLRAV	0.142043	16	3	7	0	7	259_T
ASSVTSGTPRSC	0.0767318	1	1	7	0	7	259_T
ASSYRGPSSSMSSS	0.102865	9	1	7	1	3.5	259_T
SAKLQGDE*ACS	0.101855	4	1	7	2	2.33333	259_T
SAKLTGDNEPLY	0.0775278	0	1	7	0	7	259_T
SARKAG*WNTV	0.195838	8	2	7	0	7	259_T
SARLDRR*MTCS	0.110961	4	1	7	0	7	259_T
SARLEGDVIEPV	0.103214	0	1	7	0	7	259_T
SARLQGDVNDLY	0.114711	4	3	7	1	3.5	259_T
SARLQGENRSS	0.176017	4	1	7	2	2.33333	259_T
SARLQRVRDPV	0.0857491	8	3	7	0	7	259_T
SARLRGL*VSSS	0.0842015	4	1	7	0	7	259_T
SARPQEGISS	0.0528004	4	1	7	0	7	259_T
ASNATLAAYEQY	0.124631	11	2	6	0	6	259_T
ASSCQGGTRRAV	0.0790664	5	1	6	0	6	259_T
ASSFLGGGTEQF	0.0735557	3	1	6	0	6	259_T
ASSFLTGARAF	0.0672806	3	1	6	0	6	259_T
ASSFVAGALECFL	0.152552	10	1	6	0	6	259_T
ASSFVRAAGACQD	0.188202	10	1	6	0	6	259_T
ASSLAGQSTNEQF	0.0979828	13	1	6	0	6	259_T
ASSLQNVAGAVNETLF	0.177712	15	1	6	0	6	259_T
ASSPEQVAYEQY	0.233264	11	1	6	1	3	259_T
ASSPGGAAHQSI	0.213892	10	1	6	0	6	259_T
ASSPGRVPVRS	0.0851232	9	1	6	0	6	259_T
ASSQGRPPMSCT	0.282919	9	1	6	1	3	259_T
ASSRGTRYR*AV	0.144001	5	1	6	1	3	259_T
ASSS*RETGKLF	0.144891	6	1	6	0	6	259_T
ASSSGPGDTEELF	0.109874	6	1	6	0	6	259_T
ASSSGPGDTEELY	0.120234	6	1	6	0	6	259_T
ASSTEGEARAISSS	0.0953736	1	2	6	0	6	259_T
ASSTHTGLREAV	0.0582081	5	1	6	0	6	259_T
ASSTIARSPRSC	0.0576125	1	1	6	0	6	259_T
ASSTIPAGDWGAV	0.118742	5	1	6	0	6	259_T
ASSTMPAGDWGTV	0.123252	5	2	6	0	6	259_T
ASSVTSGTPGSC	0.0817467	1	2	6	0	6	259_T
ASSYRGPRSSISSS	0.0648861	9	1	6	1	3	259_T
ASTGPVGTRELF	0.292305	6	1	6	0	6	259_T
SAKITGMGMSRL	0.154296	4	1	6	4	1.2	259_T
SAKKQGQ*TCY	0.438439	4	1	6	0	6	259_T
SAKLRGL*ISSS	0.117392	4	1	6	0	6	259_T
SAKNRG*ETAV	0.0777159	8	1	6	0	6	259_T
SARLAGIMSS	0.0904956	4	1	6	0	6	259_T
SARLAGYETQQ	0.0803179	0	1	6	0	6	259_T
SARLQGLE*DQY	0.0775463	4	3	6	0	6	259_T
SARLREIGLSRS	0.0613776	4	1	6	1	3	259_T
SARLRGG**AST	0.100017	4	1	6	0	6	259_T
SARLRGR*RAST	0.112163	8	2	6	0	6	259_T
SARLTGTRNEQY	0.124708	0	1	6	1	3	259_T
SARPEGLGNTCT	0.0888407	4	1	6	0	6	259_T
SARQRRG*FTST	0.302269	4	1	6	4	1.2	259_T
SVWTPGAETRSS	0.329406	7	2	6	0	6	259_T
AISLTGDEQY	1.14096	8	1	5	0	5	259_T
ASNASLAAYSST	0.544214	1	2	5	0	5	259_T
ASSA*RELRDLF	0.261822	6	2	5	0	5	259_T
ASSAERSTGELY	0.0585366	6	1	5	0	5	259_T
ASSARLAAYEQH	0.132628	11	1	5	0	5	259_T
ASSCGRSPGAV	0.0840891	5	1	5	0	5	259_T
ASSCGT*LRRTV	0.327342	5	1	5	0	5	259_T
ASSCGTNSRKLF	0.0386534	6	1	5	0	5	259_T
ASSCIGNTMKQF	0.0315879	9	2	5	0	5	259_T
ASSF*RIHEELF	0.066121	6	1	5	0	5	259_T
ASSFH*EHESSS	0.0433663	3	2	5	0	5	259_T
ASSFLDGGMSSS	0.0433608	9	1	5	0	5	259_T
ASSFLDGGTEHF	0.0697627	3	1	5	0	5	259_T
ASSFLEREMKQS	0.0380705	3	1	5	0	5	259_T
ASSFLKGAGKLS	0.0663033	10	1	5	0	5	259_T
ASSFLRRGH*SF	0.0904144	3	2	5	0	5	259_T
ASSFRRTRGAV	0.0767028	5	1	5	0	5	259_T
ASSIREQRRASC	0.10649	1	1	5	0	5	259_T
ASSLPGQARVSSS	0.0630107	9	2	5	0	5	259_T
ASSLTAGTGMSS	0.0546363	9	1	5	0	5	259_T
ASSPGRVAVKQF	0.085731	6	3	5	0	5	259_T
ASSQGPLTTGTV	0.107593	9	1	5	0	5	259_T
ASSQGRLNYGST	0.036835	11	1	5	0	5	259_T
ASSSGGTGPTTEAF	0.0641295	18	1	5	0	5	259_T
ASSSGPGDRELF	0.305713	6	1	5	0	5	259_T
ASSSSSGRGELF	0.0625133	6	2	5	0	5	259_T
ASSSTSGTEGSC	0.0426956	1	2	5	0	5	259_T
ASSSTSGTQWSS	0.0641967	1	1	5	0	5	259_T
ASSSVANAGKLC	0.0789251	1	2	5	0	5	259_T
ASSTEGAAPTISSS	0.0373062	9	1	5	1	2.5	259_T
ASSTEGPRLQSSSS	0.0659388	9	1	5	0	5	259_T
ASSTGDQGLQ*AV	0.0420604	16	1	5	0	5	259_T
ASSTGSGGLEELF	0.0757332	6	1	5	0	5	259_T
ASSTIAEL*ETV	0.0451343	5	1	5	0	5	259_T
ASSTIASRREV	0.0893727	5	1	5	0	5	259_T
ASSTLAGDRRTV	0.0446863	5	1	5	0	5	259_T
ASSYDSELGKTV	0.0704593	5	2	5	0	5	259_T
SAKHAGYETQY	0.0479974	0	2	5	0	5	259_T
SAKLRGR*RAS	0.083505	4	1	5	0	5	259_T
SARHQGV*YQY	0.0979356	4	3	5	0	5	259_T
SARLAQG*KYLH	0.180974	8	2	5	0	5	259_T
SARLGGAQIDPV	0.06272	0	1	5	0	5	259_T
SARLQAIMSRY	0.0616304	4	1	5	0	5	259_T
SARLQGGIQPY	0.0710241	0	1	5	1	2.5	259_T
SARLRGL*ISSP	0.0623452	8	2	5	1	2.5	259_T
SARPQVRIPS	0.0781384	4	1	5	0	5	259_T
ASAAIRRTEKLF	0.0988119	6	1	4	0	4	259_T
ASNARQRPTSST	0.486204	14	1	4	0	4	259_T
ASSAIAEAPRSC	0.0284171	1	1	4	0	4	259_T
ASSEAGGPDTQY	0.252306	13	1	4	1	2	259_T
ASSFIGTLKNC	0.0693025	1	1	4	0	4	259_T
ASSFLDRRREATLD	0.160478	3	1	4	0	4	259_T
ASSFVAGALNHS	0.0379963	10	1	4	0	4	259_T
ASSFWAGH*RF	0.103088	10	3	4	0	4	259_T
ASSGIAEYESS	0.0881524	1	1	4	0	4	259_T
ASSGQGGTRRAV	0.0366929	5	2	4	0	4	259_T
ASSLPSGRYTGV	0.169957	15	2	4	0	4	259_T
ASSLTPVRQPNTEAF	0.86327	12	1	4	0	4	259_T
ASSMVELDRGMETPY	0.688654	20	1	4	0	4	259_T
ASSPDSEDGELF	0.0453761	6	1	4	0	4	259_T
ASSPGAQGLQ*AV	0.0446515	16	1	4	1	2	259_T
ASSPGEARASSS	0.0832978	1	2	4	0	4	259_T
ASSPGGPGPT*AV	0.0446515	16	1	4	1	2	259_T
ASSPIAEYRGAV	0.0393052	5	1	4	0	4	259_T
ASSRGIPGPHLKHS	0.0505122	10	1	4	0	4	259_T
ASSRGKVGNEQF	0.0888493	13	2	4	0	4	259_T
ASSS*REYREAV	0.0424997	5	1	4	0	4	259_T
ASSSD*EHENC	0.0215425	1	1	4	0	4	259_T
ASSSGAPAHQSAV	0.130775	16	1	4	1	2	259_T
ASSSGGPGLNQPF	0.127073	12	1	4	0	4	259_T
ASSSGSEVLKLF	0.194605	6	1	4	0	4	259_T
ASSSIANLLWELF	0.130125	6	1	4	0	4	259_T
ASSSQTSGQPQH	0.133076	16	1	4	0	4	259_T
ASSSRGPARTISSY	0.0589537	9	1	4	0	4	259_T
ASSSVAKLMETV	0.0831427	5	2	4	0	4	259_T
ASSTEGPSSYNEHS	0.0583665	12	1	4	0	4	259_T
ASSTGLAE*RTV	0.0432667	5	1	4	0	4	259_T
ASSTGSGGLGKLF	0.0599127	6	1	4	0	4	259_T
ASSTGTGRAMSS	0.0562135	9	2	4	0	4	259_T
ASSTIAELTESC	0.0385121	1	1	4	0	4	259_T
ASSTRPRVPKNC	0.0600768	1	1	4	0	4	259_T
ASSYHWEVRKAV	0.174473	5	1	4	0	4	259_T
ASSYRPVVLGSC	0.0671336	1	1	4	0	4	259_T
ASSYRSGLRGDV	0.0694645	5	2	4	0	4	259_T
SAKHAGYGNEQY	0.0568847	0	2	4	0	4	259_T
SAKLRGMRNS	0.121427	4	1	4	0	4	259_T
SAKNHRR*ISCS	0.0503461	4	1	4	0	4	259_T
SAKPRDGNEPV	0.0596906	0	1	4	0	4	259_T
SARITGIMTVL	0.195853	4	1	4	1	2	259_T
SARLAGCDTAV	0.0487676	8	1	4	1	2	259_T
SARLAGHMTST	0.0519995	4	1	4	0	4	259_T
SARLAGYKNEQY	0.0965718	0	1	4	0	4	259_T
SARLHGIWNEQF	0.0689398	0	1	4	0	4	259_T
SARLQAIIHPY	0.0716583	4	1	4	0	4	259_T
SARLRGNETST	0.0436693	4	1	4	0	4	259_T
SARLTGARNHSS	0.0835163	0	1	4	0	4	259_T
SARPQDT*ISS	0.0408381	4	1	4	1	2	259_T
SARPTERDSAST	0.0534039	4	1	4	0	4	259_T
SARQAGEMTSS	0.0408839	4	1	4	0	4	259_T
SAVSGRFGADPDTQS	0.0448363	7	1	4	0	4	259_T
SEKLAGHMTCT	0.043579	4	1	4	0	4	259_T
ASSCRQDRGELF	0.0210787	6	1	3	0	3	259_T
ASSERLAAYRQY	0.0562726	11	1	3	0	3	259_T
ASSFLAQGERV	0.252676	3	1	3	0	3	259_T
ASSFRDRGSEA	0.0375439	3	1	3	0	3	259_T
ASSGISGIWEAV	0.0236601	5	2	3	0	3	259_T
ASSHQSGRPEAV	0.0311808	3	1	3	0	3	259_T
ASSILAGLRGAV	0.0295911	5	2	3	0	3	259_T
ASSIRSGHGKLF	0.0378938	6	1	3	0	3	259_T
ASSKGAPTRQY	0.0649768	13	1	3	0	3	259_T
ASSLMAGGNNEQF	0.0351604	13	1	3	0	3	259_T
ASSLRGPGPTIRSS	0.0713861	9	1	3	1	1.5	259_T
ASSNTSEEHGELF	0.0429684	6	1	3	0	3	259_T
ASSPGTGRAMSSS	0.0452696	9	1	3	0	3	259_T
ASSPIAGHQMAV	0.0684798	16	2	3	0	3	259_T
ASSPVAETREAV	0.0243968	5	1	3	0	3	259_T
ASSQGALPTSST	0.11497	9	1	3	0	3	259_T
ASSQGGPASYSEHF	0.115771	12	1	3	0	3	259_T
ASSQPGNVNSTLH	0.0391688	10	1	3	8	0.333333	259_T
ASSRERDTGKLF	0.0338555	6	1	3	0	3	259_T
ASSRGTR*RKTV	0.0197109	5	2	3	0	3	259_T
ASSRPSGTWKLF	0.0807974	6	1	3	0	3	259_T
ASSRRGLF**AV	0.0899669	5	2	3	0	3	259_T
ASSSGPTTRELF	0.0214173	6	1	3	0	3	259_T
ASSSWLAGTRSC	0.0789239	1	1	3	0	3	259_T
ASSTERNRPRSC	0.0986338	1	1	3	0	3	259_T
ASSTIAGHEELL	0.0420335	6	1	3	0	3	259_T
ASSTIAGHQIAV	0.0199934	16	2	3	0	3	259_T
ASSTIAGIRKSC	0.0214454	1	2	3	0	3	259_T
ASSTMADCKSC	0.0428909	1	1	3	0	3	259_T
ASSTSGAPGKLF	0.0627909	6	2	3	0	3	259_T
ASSTSGILQ*AV	0.0393329	5	2	3	0	3	259_T
ASSWGSPGSYNEQF	0.0938896	12	1	3	0	3	259_T
ASSYDSELQ*AV	0.0182758	16	1	3	0	3	259_T
ASSYGIPGGSNC	0.0457217	1	2	3	0	3	259_T
ASSYQRNTEKLF	0.0217579	6	1	3	0	3	259_T
ASSYRPDSGELF	0.0217025	6	1	3	0	3	259_T
ASSYVAESRGVV	0.0370441	5	1	3	0	3	259_T
SAKKQGQ*TSY	0.0516285	4	2	3	0	3	259_T
SAKQRGR**AST	0.0584511	4	1	3	2	1	259_T
SARLAEMAMRPV	0.0357335	4	1	3	0	3	259_T
SARLDRSQMTS	0.0322923	4	1	3	0	3	259_T
SARPAGDANHQS	0.0203966	0	1	3	0	3	259_T
SARPGLMGHSRS	0.118309	4	1	3	0	3	259_T
SAVSGRFGSGPDTLR	0.0447044	7	1	3	0	3	259_T
SAVSRRYGSGQYAV	0.0267104	7	1	3	0	3	259_T
ASISTSEVNEKL	0.0309043	6	1	2	0	2	259_T
ASNARPGPRAA	0.113805	1	1	2	0	2	259_T
ASNPSSGRGELF	0.0497268	6	1	2	0	2	259_T
ASSCGRTSWSC	0.0293026	1	1	2	0	2	259_T
ASSCGTNYR*QF	0.0137326	6	1	2	0	2	259_T
ASSCHSEFHEAV	0.0313524	5	1	2	0	2	259_T
ASSFGGTPRSC	0.013694	1	1	2	0	2	259_T
ASSFLDRRRESSLY	0.0550252	3	1	2	0	2	259_T
ASSFTGRGH*SI	0.0458561	3	2	2	0	2	259_T
ASSFWTGALRPV	0.0155054	10	1	2	0	2	259_T
ASSGDPSSRVAG	0.036446	1	1	2	0	2	259_T
ASSGTSGKSKNC	0.0289772	1	1	2	0	2	259_T
ASSIGAEDSGSC	0.0422676	1	1	2	0	2	259_T
ASSLAARGRSF	0.0196034	1	2	2	0	2	259_T
ASSLGLGRGWAV	0.0282564	5	2	2	0	2	259_T
ASSLGRTPGRC	0.0140643	1	1	2	0	2	259_T
ASSLQNVAGAVTDTQF	0.0248076	15	1	2	0	2	259_T
ASSP*RAIDEQF	0.0311209	6	1	2	0	2	259_T
ASSPGGSGNEQF	0.020565	13	1	2	0	2	259_T
ASSQEVPN**AV	0.0509744	5	1	2	0	2	259_T
ASSQRE*GKLF	0.112183	6	1	2	0	2	259_T
ASSRGSPAHHELF	0.0666797	12	1	2	0	2	259_T
ASSRRGLL**AV	0.0462955	5	2	2	0	2	259_T
ASSRSSTIQSST	0.0436474	13	1	2	0	2	259_T
ASSRTGQ*RTV	0.0112904	5	1	2	0	2	259_T
ASSRTGRSWSS	0.00912709	1	1	2	0	2	259_T
ASSS*LERLSSPA	0.0304147	18	1	2	0	2	259_T
ASSSAVANT*KL	0.0104699	6	1	2	0	2	259_T
ASSSGLRRLRKL	0.0361851	6	1	2	0	2	259_T
ASSSGPGDTEEQY	0.0252481	6	1	2	0	2	259_T
ASSSIAELLWELF	0.0190881	6	1	2	0	2	259_T
ASSSRPTTRDM	0.0107285	6	1	2	0	2	259_T
ASSSSGGSGSC	0.0193128	1	1	2	0	2	259_T
ASSTCGSYMRTV	0.112509	5	1	2	0	2	259_T
ASSTGCGISWSCS	0.0227921	1	1	2	0	2	259_T
ASSTIADSNELF	0.0349915	6	1	2	0	2	259_T
ASSTIAEH**AV	0.0404657	5	1	2	0	2	259_T
ASSTLAGDRGAV	0.0321657	5	1	2	0	2	259_T
ASSTLRALHESS	0.0145058	12	1	2	0	2	259_T
ASSTVAGLRGAV	0.0153393	1	2	2	0	2	259_T
ASSTVANPTELF	0.0847455	6	1	2	0	2	259_T
ASSTYGTSGML	0.012291	9	2	2	0	2	259_T
ASSYRGPAPTTSI	0.0142511	9	1	2	0	2	259_T
ASSYRSPRAHHEQF	0.0333398	12	1	2	0	2	259_T
SAKPTGVMNCT	0.0207176	4	1	2	0	2	259_T
SAQTSGRLMTST	0.107631	4	1	2	0	2	259_T
SARHGGWDKTV	0.0290983	8	1	2	0	2	259_T
SARHRSCDEQY	0.0431805	0	1	2	0	2	259_T
SARLAGMGKSPT	0.0309513	4	1	2	0	2	259_T
SARLQGQDTAV	0.0255999	8	1	2	1	1	259_T
SARLRDG*ACS	0.0471956	4	1	2	0	2	259_T
SARLTEGE*AST	0.0163373	8	2	2	0	2	259_T
SARLTGTRNEHH	0.0272366	0	1	2	0	2	259_T
SARLTGYE**V	0.0185937	8	1	2	0	2	259_T
SARPQGP*PSY	0.0310256	4	1	2	0	2	259_T
SARPTGVITST	0.100362	4	1	2	0	2	259_T
SARQRRG*ETSS	0.0226051	4	1	2	0	2	259_T
SAVSGGSGRAQMRS	0.0221087	7	1	2	0	2	259_T
SAVSGVRVGPRYAV	0.0305764	7	1	2	0	2	259_T
ASISTSEVTGEQ	0.00853333	6	1	1	0	1	259_T
ASNAD*RPTSST	0.0276923	14	1	1	0	1	259_T
ASRCRGLLQ*AV	0.0415385	16	1	1	0	1	259_T
ASRTRLAAYSIT	0.00853333	11	1	1	0	1	259_T
ASS*GAPSSYLSSS	0.017842	9	1	1	0	1	259_T
ASS*KARLCHEQ	0.0133309	12	1	1	0	1	259_T
ASS*KVDYLSN	0.00430996	11	1	1	0	1	259_T
ASSAGRTQRSCS	0.00347343	5	1	1	0	1	259_T
ASSASGDLMKLF	0.00820793	6	1	1	0	1	259_T
ASSASGILKSC	0.00820793	1	1	1	0	1	259_T
ASSCGSPSSYNVQL	0.0134182	12	1	1	0	1	259_T
ASSFLDSWH*SS	0.00634273	3	1	1	0	1	259_T
ASSFRGPPPQSAV	0.0143726	16	1	1	1	0.5	259_T
ASSFRSRGSSMSI	0.0134182	9	1	1	1	0.5	259_T
ASSFVDWH*MPV	0.0208406	9	1	1	0	1	259_T
ASSKASWRGHCLS	0.0113778	3	1	1	0	1	259_T
ASSLGWRGWPF	0.0224547	3	1	1	0	1	259_T
ASSLIDRGTNDSS	0.00634273	3	1	1	0	1	259_T
ASSLQNVAGAVIETQY	0.0170667	15	1	1	0	1	259_T
ASSLRDRGTELS	0.0165272	3	1	1	0	1	259_T
ASSLSDGDTGELF	0.0138376	6	1	1	0	1	259_T
ASSLVDRRSEAFS	0.110769	3	1	1	0	1	259_T
ASSP*RE*HGQC	0.10632	12	1	1	0	1	259_T
ASSPCRGLGSC	0.00475705	1	1	1	0	1	259_T
ASSPGRGQEQF	0.00842052	13	1	1	0	1	259_T
ASSPGRGSGKSSS	0.0102186	9	1	1	0	1	259_T
ASSPIARTGRS	0.00387047	1	1	1	0	1	259_T
ASSQGPRLIRSI	0.0298906	9	1	1	0	1	259_T
ASSQREH*KLF	0.0107794	6	1	1	0	1	259_T
ASSRETSGHQHT	0.00946372	12	1	1	0	1	259_T
ASSRGHPRSNI*VF	0.0103213	12	1	1	0	1	259_T
ASSRGILGSISAV	0.0553846	5	1	1	0	1	259_T
ASSRTGNFWNC	0.00853333	3	1	1	0	1	259_T
ASSRTGQGRASS	0.0109439	1	1	1	0	1	259_T
ASSSALADLRSS	0.00779671	1	1	1	0	1	259_T
ASSSERE**KTV	0.00731311	5	1	1	0	1	259_T
ASSSGAQVLSEQF	0.016841	13	1	1	0	1	259_T
ASSSPVPRTGSC	0.00387047	1	1	1	0	1	259_T
ASSSQGQLSISQL	0.0215589	13	1	1	0	1	259_T
ASSSSGSSMSS	0.0107794	9	1	1	0	1	259_T
ASSSTSGQWGAV	0.0070922	5	1	1	0	1	259_T
ASSTCCGISGSC	0.00412393	1	1	1	0	1	259_T
ASSTDYGYRGAV	0.0150991	5	1	1	0	1	259_T
ASSTEDRVGKEQF	0.0476866	6	1	1	0	1	259_T
ASSTGDQVLQ*AV	0.0142518	16	1	1	0	1	259_T
ASSTLREVHESC	0.0134182	12	1	1	0	1	259_T
ASSTSRTLRRAV	0.0103213	5	1	1	0	1	259_T
ASSTVGRTPGAV	0.0112274	5	1	1	0	1	259_T
ASSWHAGLLISC	0.00691882	1	1	1	0	1	259_T
ASSYQGPSSTMSSS	0.0109439	9	1	1	0	1	259_T
ASSYRAPRVLQ*AV	0.0285036	16	1	1	0	1	259_T
ASSYRGSELISEHS	0.00776376	12	1	1	0	1	259_T
SAKITGDQ*AV	0.0346154	8	1	1	1	0.5	259_T
SAKNRSCNKLF	0.00894547	0	1	1	0	1	259_T
SAKTAGK*NPV	0.0142222	8	1	1	0	1	259_T
SAQTPGR**PF	0.0341333	4	1	1	0	1	259_T
SARHSGR*DQQY	0.0113778	0	1	1	0	1	259_T
SARLQEVTMSQY	0.067091	0	1	1	0	1	259_T
SARNGARNKQY	0.0224547	0	1	1	0	1	259_T
SARNRAIINS	0.0142222	4	1	1	0	1	259_T
SARPGLMGQSRS	0.00697211	4	1	1	0	1	259_T
SARPTGYEIQPS	0.0112274	0	1	1	0	1	259_T
SAVSGRFGWGPDTQY	0.0170667	7	1	1	0	1	259_T
SAVSGRLGRDQIRSL	0.00896379	7	1	1	0	1	259_T
SGKGVSGNEQF	5.43225	4	1	77	139	0.55	260_T
SEGEALANEQF	3.16055	4	1	74	122	0.601626	260_T
SGGEGL*RNEQF	0.94072	4	1	74	125	0.587302	260_T
SGKGGSGAMSSS	5.63857	1	2	14	7	1.75	260_T
SGKRFWAMSSS	5.87844	1	3	14	6	2	260_T
SGRESFRQ*AV	3.7553	5	1	14	12	1.07692	260_T
SVKGGFQQ*AV	6.10304	5	1	14	11	1.16667	260_T
SGKRGFGQ*AV	4.70967	5	1	13	13	0.928571	260_T
SGKRVWAQMSSS	0.727285	1	1	13	4	2.6	260_T
SERERFWAMSSS	0.818353	1	2	12	5	2	260_T
SGRGRFRTMSSS	0.788574	1	1	12	5	2	260_T
SGKGD*AMSSS	0.501122	1	1	10	4	2	260_T
SGKRVLAMMRSS	0.612545	1	1	10	4	2	260_T
SGRGISGTMSSS	0.232713	1	1	10	3	2.5	260_T
SGKGGFGQ*AV	0.237335	5	1	8	6	1.14286	260_T
SGRGFWAMSSS	0.312421	1	1	8	3	2	260_T
SGRGVLRNESSS	0.194935	1	1	8	1	4	260_T
SGKGFLAMSSS	0.103085	1	1	7	2	2.33333	260_T
SGKGFWAMSAV	0.0822815	5	3	7	1	3.5	260_T
SGKGFWAMSSS	0.130801	1	1	7	2	2.33333	260_T
SGKGVLGMSSS	0.129008	1	1	7	1	3.5	260_T
SVKGFLAMSSS	0.107102	1	1	7	2	2.33333	260_T
ASSEGRVLPGEQY	1.17682	6	1	5	1	2.5	260_T
SGKRGFEQ*AV	0.0441513	5	1	5	1	2.5	260_T
ASSQSGRERNTQY	0.118026	6	1	4	0	4	260_T
ASSQSTKRGDTQY	0.124953	6	1	4	0	4	260_T
EAGKGFGQ*AV	0.117374	5	1	4	1	2	260_T
SEGEGL*AMSSS	0.0710885	1	1	4	0	4	260_T
SGKGF*AMSSS	0.0586489	1	1	4	0	4	260_T
SGKGVLGNEQF	0.0798224	4	1	4	1	2	260_T
SGKGVLGNEQI	0.0783691	4	1	4	3	1	260_T
SVKGTGFGNEQF	0.149997	4	1	4	2	1.33333	260_T
SGEGAVGNKQF	0.0865741	4	1	3	0	3	260_T
SGKGLWAMSSS	0.0511431	1	1	3	1	1.5	260_T
SGRGSSRTMSS	0.042712	1	1	3	0	3	260_T
SVKRVLANEQF	0.0970661	4	1	3	3	0.75	260_T
ASSDHRRGINEQF	0.143391	6	1	2	0	2	260_T
SGAGTWAMSSS	0.0300876	1	1	2	0	2	260_T
SGGGSSRTMSSS	0.0660992	1	1	2	0	2	260_T
SGKGGCSTEQF	0.0334478	4	1	2	0	2	260_T
SGKGVAAHEQF	0.0328494	4	1	2	0	2	260_T
SGKGVWAMSSS	0.0391895	1	1	2	1	1	260_T
SEAGGFW*KSSS	0.0293856	1	1	1	0	1	260_T
SGEGALGNEQF	0.00736397	4	1	1	0	1	260_T
SGEGFVQ*KF	0.00890472	5	1	1	0	1	260_T
SGGEGL*HNEQY	0.00728155	4	1	1	0	1	260_T
SGRGHFGQ*AV	0.00728155	5	1	1	0	1	260_T
ARARTIAVDFPTSST	1.51009	4	1	354	496	0.712274	269_T
ASGWTIAGEFTYKQY	1.56582	4	1	137	238	0.573222	269_T
ASGWTIAGEHPTISS	2.50626	4	1	126	228	0.550218	269_T
ASGWTIAGDFPTSIT	7.80359	4	1	112	187	0.595745	269_T
ASGWTIAAHYPTSST	1.86806	4	1	100	161	0.617284	269_T
QRQRGQLAV	0.503659	3	1	74	89	0.822222	269_T
AWSVYSGRETQY	4.90355	5	2	70	58	1.18644	269_T
ASGWTIAGHVPHEQY	0.382131	4	1	47	89	0.522222	269_T
ASGWTIA*NFHMIIT	0.567808	4	1	42	18	2.21053	269_T
ASGWTIAGDFPCEHY	0.893071	4	1	41	53	0.759259	269_T
ASGWTIAGDFPTSST	0.246393	4	1	39	39	0.975	269_T
ASGWTIAGDLSCEQY	0.316953	4	1	33	41	0.785714	269_T
ASGWTISGDFPYEQY	0.397545	4	1	30	31	0.9375	269_T
ASGWTMGGDFPTSST	0.241076	4	1	26	18	1.36842	269_T
ASGAHENCT	0.306648	3	1	17	1	8.5	269_T
ASGWTIS*NIPTSIT	0.0919277	4	1	17	8	1.88889	269_T
ASGWTIAGDFPTNST	0.0660506	4	1	14	8	1.55556	269_T
ASGWTIAGDFPYEQY	0.0353964	4	1	10	4	2	269_T
ASGWTILGDFPISV	0.0404999	4	1	10	2	3.33333	269_T
ASGWTIAEISLRAV	0.0837347	4	1	8	0	8	269_T
ASGWTIAGDLIYKPY	0.0225438	4	1	7	4	1.4	269_T
ASRRSGSSYNEQF	0.128412	10	1	6	6	0.857143	269_T
ASSGVGGTDTQY	0.0473862	8	1	6	0	6	269_T
ASTLTGRLTEAF	0.291557	12	1	6	0	6	269_T
ASGWTIAEIWKPPV	0.0125591	4	1	5	3	1.25	269_T
ASGWTMAGDLPASST	0.011923	4	1	5	1	2.5	269_T
SARDTAPGGDQRPRQEPLQLLLHPS	0.0621826	2	1	4	0	4	269_T
ASGVCGAV	0.0229758	3	1	3	0	3	269_T
ASGWTIAGDIPTSST	0.0241694	4	1	3	0	3	269_T
ASGSTMAGESPYELY	0.00459635	4	1	2	0	2	269_T
ASGWTIAGDFPMSCT	0.0145527	4	1	2	1	1	269_T
ASSPLIGREGDTQY	0.0111851	11	1	2	0	2	269_T
ASSPTGAVLRTDTQY	0.0386694	6	1	2	1	1	269_T
ASGWTILGNLPY*FY	0.00244758	4	1	1	2	0.333333	269_T
ASGWTMAYHVKHE*Y	0.00431732	4	1	1	0	1	269_T
ASGWTMEGDIFYEQY	0.00403268	4	1	1	0	1	269_T
ASSARQDLQQLS	1032.81	6	3	1427	1867	0.763919	275_T
ASSARQDLQQY	402.307	6	3	1413	1862	0.758454	275_T
ASSARQDLQSST	46.0609	8	3	1150	1687	0.68128	275_T
ASRARQDLQQY	10.6163	6	3	952	1510	0.630046	275_T
ASSARQDLQLY	8.47192	6	2	927	1440	0.643303	275_T
ASSARQELQLY	6.08495	6	3	793	1137	0.696837	275_T
ASSFSATNTGELF	104.4	5	3	540	985	0.547667	275_T
ASSFSGTNTGELF	26.49	7	4	336	608	0.551724	275_T
ASSFSATTPGSC	8.31602	2	4	322	559	0.575	275_T
ASSFGVSGRSP*L	2.14627	2	1	311	504	0.615842	275_T
ASSPGEQNIGEQF	33.3636	5	1	309	646	0.477589	275_T
ASSFSGHTEELY	31.6182	5	4	297	530	0.559322	275_T
ASSFSGTNTGEQF	10.1848	7	3	292	506	0.575937	275_T
ASSFSAANTEELY	2.48554	7	3	271	455	0.594298	275_T
ASSFSATNTEEQF	2.48885	5	3	268	453	0.590308	275_T
ASSFSGRNTGELF	4.931	7	3	267	460	0.579176	275_T
ASSPGEHNTEELF	2.39252	7	3	266	439	0.604545	275_T
ASSFRGHTGEQF	2.35845	7	2	264	490	0.537678	275_T
ASSFRGSNTGELF	2.36588	7	3	264	441	0.597285	275_T
ASSSSGQHHTYEQY	2.39463	5	3	263	441	0.595023	275_T
ASSLGGHTGGAV	6.40163	2	4	209	317	0.657233	275_T
ASSFSGHTGGAV	14.575	2	4	204	360	0.565097	275_T
ASSPGEQNTGEQF	3.5689	5	2	200	404	0.493827	275_T
ASSPGELETGELF	211.859	5	2	181	339	0.532353	275_T
ASSSLSGHTGELF	2.502	7	3	170	345	0.491329	275_T
ASSFGIGGATS*L	2.10238	2	2	164	176	0.926554	275_T
ASSFGLGRRTST	1.05406	8	2	162	184	0.875676	275_T
ASSFGAGASPTY	1.02659	8	2	155	165	0.933735	275_T
ASSFGIRGTTPD	1.2344	2	2	155	181	0.851648	275_T
ASSFGLGSAASS	1.14017	2	2	155	174	0.885714	275_T
ASSFGVSGTTSN	2.02283	8	2	153	166	0.916168	275_T
ASSFSGHTEEQY	2.61665	7	3	153	235	0.648305	275_T
ASSFGAGTHGELF	1.51323	2	4	150	237	0.630252	275_T
ASSPGEQNRWELF	70.0998	5	1	150	298	0.501672	275_T
ASSVGIGSTSN	1.97262	8	2	148	161	0.91358	275_T
ASSVGVSGTTSN	1.95883	8	2	148	162	0.907975	275_T
ASSLSGTNTGELF	1.21106	7	3	143	258	0.552124	275_T
ASSSGRGTPRSCT	1.42629	3	2	137	173	0.787356	275_T
ASSFSAGTPRSCS	1.80207	2	3	125	181	0.686813	275_T
ASSFSARTPGELF	1.65012	2	2	120	146	0.816327	275_T
ASSFSATNPGELF	1.72105	2	2	114	142	0.797203	275_T
ASSFSATNSGELF	0.830004	2	2	111	133	0.828358	275_T
ASSFTAGTPRSCS	0.799839	2	1	105	128	0.813953	275_T
ASSSGEQKTGELF	2.01708	5	1	98	119	0.816667	275_T
ASSPGEQMTGELF	1.09693	5	1	96	122	0.780488	275_T
ASSPVGQDTGELF	3.9888	5	1	93	92	1	275_T
ASSARQD*SST	0.554474	8	2	78	75	1.02632	275_T
ASSLGEQNTGELF	1.81413	5	1	72	62	1.14286	275_T
ASSTPAGQGMSPV	2.54216	8	1	72	74	0.96	275_T
ASSPGERKTGELF	1.33283	5	1	63	79	0.7875	275_T
ASSFGRAHRGAV	2.49048	2	2	58	40	1.41463	275_T
ASSPGEQKTGELF	0.783009	5	1	53	75	0.697368	275_T
ASSPGELETGEQF	3.08989	5	1	52	68	0.753623	275_T
ASSARQDLQQF	0.687309	6	1	50	32	1.51515	275_T
ASSFGFREVSTY	1.6091	2	1	50	69	0.714286	275_T
ASSLLAGTPGAV	0.775696	2	2	50	17	2.77778	275_T
ASSFSGHTGSCT	2.49278	2	3	48	44	1.06667	275_T
ASSPGEQNTRELF	0.695035	5	1	47	26	1.74074	275_T
ASSQGGTARAV	0.821513	2	3	47	17	2.61111	275_T
ASSFSGDPGSCS	1.67829	2	2	45	26	1.66667	275_T
ASSSTGQETPTSST	4.37847	3	1	45	37	1.18421	275_T
ASSFGLGTDHST	1.58009	2	2	43	26	1.59259	275_T
ASSSGRGTPRSC	1.05835	2	2	39	18	2.05263	275_T
ASSPGNRTPGSC	0.389111	2	1	37	17	2.05556	275_T
ASSSTGQGNSYEQY	17.3602	3	1	37	22	1.6087	275_T
ASSPGELNTEELF	0.36896	5	1	36	33	1.05882	275_T
ASSSTDRESPTSST	2.12043	3	1	36	20	1.71429	275_T
ASSFSALNTGELF	0.515843	7	2	35	33	1.02941	275_T
ASSLSATNTGELF	0.54161	7	1	34	33	1	275_T
ASSSAAGTWELF	1.96205	7	1	34	29	1.13333	275_T
ASSCCGPPRSCS	0.563191	2	1	33	7	4.125	275_T
ASSFGGHPRSSS	0.499777	2	2	33	13	2.35714	275_T
ASSFGGHTEELS	0.367754	2	3	33	17	1.83333	275_T
ASSFSATNTWELF	0.408582	7	2	31	27	1.10714	275_T
ASSFTGRTPGSC	0.385833	2	1	31	9	3.1	275_T
ASSFGGHPGSC	0.474047	2	1	29	10	2.63636	275_T
ASSFGSGTDPCT	0.23729	2	2	29	7	3.625	275_T
ASSARQDMQLF	0.360319	6	1	28	2	9.33333	275_T
ASSFGGTPESC	0.441041	2	1	28	13	2	275_T
ASSPLAGGVAQF	1.10442	7	1	23	26	0.851852	275_T
ASSLLAGTTRQF	1.65577	7	1	21	22	0.913043	275_T
ASSPGDRRSGSC	0.136039	2	1	21	6	3	275_T
ASSPLDRTPGSSS	0.139836	2	1	21	2	7	275_T
ASSFSGHTASCT	1.50498	2	3	20	21	0.909091	275_T
ASSPADRRPGSCS	0.128058	2	1	20	2	6.66667	275_T
ASSQEGGKVHEQF	11.0107	9	1	20	3	5	275_T
ASSFGGRRGAV	0.30513	2	2	19	10	1.72727	275_T
ASSPGTSGRAGVEQY	6.39059	10	1	18	7	2.25	275_T
ASSSGRAHRGAV	0.443366	2	2	18	10	1.63636	275_T
ASSFSGHTGQF	0.307148	2	2	17	3	4.25	275_T
ASSPGEQDTGEQF	0.560705	5	1	16	10	1.45455	275_T
ASSFGLGRSRPD	0.317835	2	1	15	7	1.875	275_T
ASSSTGQEQLLRAV	0.450113	3	1	15	14	1	275_T
ASSLGIRETTPD	0.433834	2	2	14	1	7	275_T
ASSSDSGGPRSS	0.15876	2	2	14	4	2.8	275_T
ASSC*RAQRGAY	0.961499	3	2	13	2	4.33333	275_T
ASSFGLGGHVHY	0.363582	2	1	13	0	13	275_T
ASSLLAGTREQF	0.176773	7	1	13	10	1.18182	275_T
ASSPGELNTGEQF	0.158747	5	1	13	2	4.33333	275_T
ASSSTGQETPTEQY	0.196764	3	1	13	2	4.33333	275_T
ASSSTGQGNSNEQY	0.192845	3	1	13	3	3.25	275_T
ASRAGQKRQQY	0.0918734	6	1	12	3	3	275_T
ASSFGLGSAAS*L	0.353515	2	2	12	1	6	275_T
ASSGPQNSLAV	0.351218	8	2	12	2	4	275_T
ASSLSGDTRELF	0.115617	2	2	12	2	4	275_T
ASSLTSGDTRAV	0.201472	2	2	12	8	1.33333	275_T
ASSSN*DGEASW	0.446337	3	1	12	4	2.4	275_T
ASSFGLGRDKST	0.253996	2	1	11	1	5.5	275_T
ASSFGVNGDSVH	0.223075	2	1	11	1	5.5	275_T
ASSFSGHTEEQF	0.139447	7	1	11	1	5.5	275_T
ASSGAGTGGYNEQF	1.03667	12	1	11	9	1.1	275_T
ASSGQDNSPPV	0.488916	8	1	11	2	3.66667	275_T
ASSSTGQETLRAV	0.332213	3	1	11	6	1.57143	275_T
ASSSTGQRNTYPST	0.125885	3	1	11	4	2.2	275_T
ARAVLDRTCSS	0.474431	8	1	10	0	10	275_T
ASRARQDLQQF	0.0725568	6	1	10	4	2	275_T
ASRGQDEHPCT	0.200116	4	1	10	2	3.33333	275_T
ASSARQGLQQY	0.0567134	6	1	10	0	10	275_T
ASSFGLGRANPT	0.150432	2	1	10	5	1.66667	275_T
ASSFSGHTGELF	0.215708	2	2	10	2	3.33333	275_T
ASSQYGTAEQY	0.118713	6	1	10	8	1.11111	275_T
ASSSG*GHLEQY	0.186354	7	1	10	0	10	275_T
ASSSGLAGTAYT	0.15116	2	2	10	0	10	275_T
ASSSGRAHRRAV	0.0775815	2	1	10	2	3.33333	275_T
ASSSTGQETPTTST	0.140364	3	1	10	3	2.5	275_T
ASR*PDSINQRAV	0.327426	1	2	9	0	9	275_T
ASRLDRNGSST	0.235839	8	1	9	0	9	275_T
ASRLDRTCSST	0.106167	8	1	9	0	9	275_T
ASSDTGQFTPGS	0.0484209	1	1	9	6	1.28571	275_T
ASSFGLGRSAPA	0.051914	2	1	9	3	2.25	275_T
ASSFSGHRGAV	0.0920962	2	2	9	0	9	275_T
ASSFSGHTGSST	0.177006	2	2	9	2	3	275_T
ASSGQDNSLPV	0.100201	8	1	9	2	3	275_T
ASSL*RGTGEQY	0.111939	7	1	9	13	0.642857	275_T
ASSLVLGEQRPY	0.1014	2	1	9	6	1.28571	275_T
ASSPGEQDTDELF	0.0840222	5	1	9	3	2.25	275_T
ASSQRAVSRAV	0.139389	2	1	9	2	3	275_T
ASSSGGHTDELS	0.105797	7	1	9	1	4.5	275_T
ASSSGHPGSCST	0.274555	2	2	9	0	9	275_T
ASRC*QDGQQF	0.0572163	6	1	8	5	1.33333	275_T
ASS*PGQHTISSST	0.164354	3	1	8	0	8	275_T
ASSFEIGDSPV	0.126605	2	1	8	1	4	275_T
ASSFEISERSTY	0.0588731	2	1	8	0	8	275_T
ASSFG*GGHANY	0.0941484	2	1	8	0	8	275_T
ASSFGIREANVH	0.255403	2	1	8	0	8	275_T
ASSFGLGEITLT	0.160323	2	1	8	0	8	275_T
ASSFSATTTGELF	0.0683049	7	1	8	2	2.66667	275_T
ASSFSGDRELF	0.064299	2	1	8	0	8	275_T
ASSSGHPGSCS	0.0764068	2	1	8	0	8	275_T
ASSSPELEDNQPY	0.212415	3	1	8	2	2.66667	275_T
ASSSTDRETPTSST	0.0916717	3	1	8	0	8	275_T
ASSSTGQRNSYEQY	0.0564951	3	1	8	2	2.66667	275_T
ARAVLHRTSSSV	0.153674	8	1	7	0	7	275_T
ASSFGIGGSNVH	0.0504563	2	1	7	1	3.5	275_T
ASSFGIREADN*	0.109003	2	2	7	0	7	275_T
ASSFGIREIHH*	0.150524	2	2	7	1	3.5	275_T
ASSFGLGDQRP	0.0411272	2	1	7	5	1.16667	275_T
ASSFGLGRDNVH	0.0764562	2	1	7	0	7	275_T
ASSFGNRGQQST	0.142945	2	1	7	0	7	275_T
ASSFGR*PGSP	0.124082	2	1	7	0	7	275_T
ASSGLAGVLGTGELF	0.482772	7	1	7	0	7	275_T
ASSPGEQDTGELF	0.116296	5	1	7	2	2.33333	275_T
ASSPGEQESGELF	0.0854618	5	1	7	2	2.33333	275_T
ASSPGEQETGEQF	0.176565	5	1	7	2	2.33333	275_T
ASSQGRDRHEQY	0.0569439	6	1	7	0	7	275_T
ASSRAGLAEQY	0.172754	6	1	7	0	7	275_T
ASSRAGLSPAV	0.289395	2	1	7	0	7	275_T
ASSSGASGAKLY	0.416262	2	2	7	1	3.5	275_T
ASSSPADRINHPT	0.14183	3	1	7	0	7	275_T
ASSAPENPASTA	0.141301	8	1	6	4	1.2	275_T
ASSARQDRQLF	0.0418074	6	1	6	0	6	275_T
ASSFGIRGHPD	0.0587911	2	1	6	1	3	275_T
ASSFGLRGQRPK	0.0567977	2	2	6	0	6	275_T
ASSFSARTPGSC	0.0434787	2	1	6	1	3	275_T
ASSFSPRTPGAT	0.0447827	2	1	6	1	3	275_T
ASSLGFGRAAS*L	0.0785314	2	1	6	3	1.5	275_T
ASSPGELDTGELF	0.0362272	5	1	6	0	6	275_T
ASSPGEQNTDELF	0.0829426	5	1	6	0	6	275_T
ASSQEGGRGHE*F	0.0612238	9	1	6	1	3	275_T
ASSQEGGRGT*PV	0.0654095	9	1	6	0	6	275_T
ASSQESGRVHEQF	0.0497117	9	1	6	0	6	275_T
ASSSADSKPLRAV	0.0678997	3	1	6	0	6	275_T
ASSSDSGGPRSSF	0.151579	3	2	6	0	6	275_T
ASSSLAGTTGSS	0.341307	7	2	6	0	6	275_T
ASSSPELENNQPS	0.0400853	3	1	6	1	3	275_T
ASS*SELENTKPS	0.034589	3	1	5	1	2.5	275_T
ASSFGFGGTNVLL	0.0443977	2	2	5	0	5	275_T
ASSFGIEGQQIH	0.0609873	2	2	5	0	5	275_T
ASSFGLGSAAA*	0.0369403	2	1	5	0	5	275_T
ASSFRIGETTS*L	0.0587571	2	2	5	1	2.5	275_T
ASSFSGHTGQLL	0.0990977	7	1	5	1	2.5	275_T
ASSGLAGGPGTGELF	0.0420335	7	1	5	0	5	275_T
ASSLGVGETNPD	0.075437	2	1	5	1	2.5	275_T
ASSPSGQNTGEQF	0.0466756	5	1	5	1	2.5	275_T
ASSPVEQKIGEQ	0.0427803	5	1	5	0	5	275_T
ASSQAGGRVHEQY	0.0650789	9	1	5	0	5	275_T
ASSQEGGRGT*AV	0.150007	9	1	5	0	5	275_T
ASSQEGGRVHDQF	0.0287294	9	1	5	0	5	275_T
ASSQGGPPEQY	0.0422511	6	2	5	1	2.5	275_T
ASSSASGRLGAV	0.0311497	2	2	5	0	5	275_T
ASSSGQQEAPTSST	0.0815596	3	1	5	0	5	275_T
ASSSPDRETHTSST	0.0753446	3	1	5	0	5	275_T
ASSSPDSDNPRAV	0.229261	1	2	5	0	5	275_T
ASSSTGHENSYEQY	0.0290627	3	1	5	0	5	275_T
ASSSTGQESTTTV	0.0524589	3	1	5	0	5	275_T
ASKDRALLQAV	0.145629	2	1	4	0	4	275_T
ASSFEIRERNTY	0.0319684	2	1	4	1	2	275_T
ASSFEIRETTPD	0.0228434	2	1	4	0	4	275_T
ASSFEIRGRSTY	0.0362529	2	1	4	0	4	275_T
ASSFGASGAKLY	0.0470061	2	2	4	1	2	275_T
ASSFGFRETTPD	0.0370955	2	1	4	0	4	275_T
ASSFGIGTAHCT	0.0243018	2	1	4	0	4	275_T
ASSFGIWRHVP	0.095906	2	1	4	0	4	275_T
ASSFGLAGHA*L	0.0401379	2	1	4	0	4	275_T
ASSFGLREANACT	0.0892657	2	1	4	0	4	275_T
ASSFGVGDHG*L	0.0421945	2	1	4	0	4	275_T
ASSFRIIGDSVH	0.0376626	2	1	4	1	2	275_T
ASSFSGTPGAV	0.0330874	2	1	4	0	4	275_T
ASSGQAELHPELY	0.0596478	5	1	4	0	4	275_T
ASSGREN*QAN	0.0441178	8	1	4	0	4	275_T
ASSLELGAPPF	0.0852994	2	1	4	0	4	275_T
ASSPGEQKIGELF	0.0326945	5	1	4	0	4	275_T
ASSPGEQNTDEQF	0.0749851	5	1	4	1	2	275_T
ASSPGGQNTGELF	0.0334453	5	1	4	1	2	275_T
ASSQGRDRPAV	0.0351248	2	1	4	0	4	275_T
ASSSLAGTGELF	0.0385865	7	2	4	0	4	275_T
ASSSTGQQTRAV	0.0270058	3	2	4	3	1	275_T
ASSTLDRGLRTGEMF	0.34797	7	1	4	0	4	275_T
ASSYPQNGQFKLY	0.0910635	1	1	4	2	1.33333	275_T
ATSDLDSYEQY	0.257162	19	1	4	0	4	275_T
ASS*PGTTGSPSP	0.0680688	2	1	3	0	3	275_T
ASSARQKMQQY	0.0157663	6	1	3	0	3	275_T
ASSFEIGASILL	0.0613317	2	1	3	1	1.5	275_T
ASSFELRDSDCT	0.0901124	2	1	3	0	3	275_T
ASSFG*QGTVQT	0.0308854	2	1	3	0	3	275_T
ASSFGGPTGELF	0.0327499	7	1	3	0	3	275_T
ASSFGIGDSPV	0.0178491	2	1	3	0	3	275_T
ASSFGLGRELH	0.0304026	2	1	3	0	3	275_T
ASSFGLRDSDCT	0.0183487	2	1	3	0	3	275_T
ASSFKAWRRQLH	0.0385656	2	1	3	0	3	275_T
ASSFLAGAYQGLS	0.108358	2	2	3	0	3	275_T
ASSFSGHTGSC	0.0497335	2	1	3	0	3	275_T
ASSL*RAHWGST	0.0308861	2	2	3	0	3	275_T
ASSLDLGEQRPY	0.0137481	2	1	3	0	3	275_T
ASSLTSGAHGEQY	0.15095	7	1	3	0	3	275_T
ASSLVGRTAPD	0.0274488	2	1	3	0	3	275_T
ASSQAGRRAV	0.0588536	2	1	3	1	1.5	275_T
ASSQCDRVNSAV	0.0623386	2	1	3	0	3	275_T
ASSQEEREGT*AV	0.0491232	9	1	3	0	3	275_T
ASSSGHPGTCST	0.0298016	2	1	3	0	3	275_T
ASSSPADRIIHPH	0.0175682	3	1	3	0	3	275_T
ASSSRTGKLLRAV	0.0667589	3	1	3	0	3	275_T
ASSSRTGNAYEQY	0.0247633	7	1	3	5	0.5	275_T
ASSSTGQDHSYEQY	0.0208891	2	2	3	0	3	275_T
ASSSTGQGNSYGST	0.0376468	3	1	3	1	1.5	275_T
ASSVGFGSTSN	0.0166317	2	1	3	0	3	275_T
ASRSPDSINQRAV	0.0125355	1	1	2	0	2	275_T
ASS*PRIRSH*H	0.018257	3	1	2	0	2	275_T
ASSAVPAAMNTSS	0.0711485	8	1	2	0	2	275_T
ASSCRFGETTST	0.0545148	2	1	2	0	2	275_T
ASSFELGGSTY	0.0200504	8	1	2	0	2	275_T
ASSFGEAGTAST	0.022624	2	2	2	0	2	275_T
ASSFGIRDTTT	0.0200019	2	1	2	0	2	275_T
ASSFGIRERNIH	0.0171133	2	1	2	0	2	275_T
ASSFGLAGRTLT	0.0215737	8	2	2	0	2	275_T
ASSFGPPGRAV	0.0171246	2	1	2	0	2	275_T
ASSFGVRGTNVLL	0.0484439	7	1	2	0	2	275_T
ASSFRATKRESC	0.0174823	2	1	2	0	2	275_T
ASSHGQSATQY	0.00691165	6	1	2	0	2	275_T
ASSHRDRINSAA	0.0274469	2	1	2	0	2	275_T
ASSLGFGRHPN	0.0145476	2	1	2	0	2	275_T
ASSLGNRQLQT	0.0216726	2	1	2	0	2	275_T
ASSLLAGTGELF	0.0250578	7	1	2	1	1	275_T
ASSLSWENSD*L	0.0383107	3	2	2	0	2	275_T
ASSLVGGTAPD	0.0136825	2	1	2	0	2	275_T
ASSQAGREGDMSST	0.0680821	9	1	2	0	2	275_T
ASSQAGTGPAV	0.0318049	2	1	2	0	2	275_T
ASSQAWTVRRST	0.0290952	2	1	2	0	2	275_T
ASSQGGTVNSST	0.0246148	2	2	2	0	2	275_T
ASSQGPGGNRPV	0.0331649	2	1	2	0	2	275_T
ASSRGAGPQQY	0.0118816	6	1	2	0	2	275_T
ASSSCADSITHPH	0.0173932	3	1	2	0	2	275_T
ASSSGWQGEEQF	0.040529	12	2	2	0	2	275_T
ASSSPAE*TDSFT	0.0204343	3	1	2	0	2	275_T
ASSSPDKRLLLAV	0.0514354	3	1	2	0	2	275_T
ASSSQENIHPST	0.0364858	8	1	2	0	2	275_T
ASSSQRAH*EQF	0.155278	7	1	2	0	2	275_T
ASSSRTGNSYEQY	0.0433748	3	1	2	0	2	275_T
ASSSSGRQDHRST	0.0247668	3	1	2	0	2	275_T
ASSSTDSEPPTAV	0.0227214	3	1	2	0	2	275_T
ASSTDRTNQPCT	0.0349968	8	1	2	0	2	275_T
ASSVVSRDRTLT	0.0547765	2	1	2	0	2	275_T
ASKQVSSTSST	0.0231066	8	1	1	0	1	275_T
ASRC*TGPAAV	0.00759734	2	1	1	0	1	275_T
ASRVTSGSPGELF	0.00456389	5	1	1	0	1	275_T
ASS*QA*STRCT	0.00456389	7	1	1	0	1	275_T
ASSASRECSCT	0.00806289	8	1	1	0	1	275_T
ASSFEGTPESC	0.00946746	2	1	1	0	1	275_T
ASSFEGWGEQHP	0.034188	2	1	1	0	1	275_T
ASSFEIGRDKST	0.00806289	2	1	1	0	1	275_T
ASSFEIRRDQRPV	0.0116732	2	1	1	0	1	275_T
ASSFG*EAPWT	0.00583658	2	1	1	0	1	275_T
ASSFGEQKIGEQF	0.00865676	5	1	1	0	1	275_T
ASSFGGTPESS	0.0129486	2	1	1	0	1	275_T
ASSFGISETS*L	0.0116732	2	1	1	0	1	275_T
ASSFGLAETTSC	0.00608519	2	1	1	0	1	275_T
ASSFGT*EGQR	0.0117057	2	1	1	0	1	275_T
ASSFGVSGDNVH	0.0038835	2	1	1	0	1	275_T
ASSFSGHTGGST	0.00584155	3	1	1	0	1	275_T
ASSG*QGQRPT	0.00614544	6	1	1	0	1	275_T
ASSGAGTGATMSSS	0.00645031	2	1	1	0	1	275_T
ASSGPRIHRP	0.00307272	2	1	1	0	1	275_T
ASSHPDT*HLQH	0.00745527	2	1	1	0	1	275_T
ASSLD*GGTPLL	0.0226066	2	2	1	0	1	275_T
ASSLGFGDSHL	0.0174757	2	1	1	0	1	275_T
ASSLGLRDSVR	0.00267777	2	1	1	0	1	275_T
ASSLN*GSSSP	0.0241887	8	2	1	0	1	275_T
ASSLRATGEL	0.00949668	2	1	1	0	1	275_T
ASSLS*RRRSHH	0.0151947	2	1	1	0	1	275_T
ASSPG*AGTLH	0.00737252	2	1	1	0	1	275_T
ASSQAGNQPSST	0.0344051	8	1	1	0	1	275_T
ASSQARAVEQY	0.00583658	6	1	1	0	1	275_T
ASSQEGGGNRTSS	0.0116505	9	1	1	0	1	275_T
ASSQSWISGVV	0.00614544	2	1	1	0	1	275_T
ASSRQQDKHCSS	0.00536193	8	1	1	0	1	275_T
ASSSGASGAKQY	0.00583658	2	1	1	0	1	275_T
ASSSPADYSCLH	0.00376944	3	1	1	0	1	275_T
ASSSPAEYRAA	0.00431793	3	1	1	0	1	275_T
ASSSPDRMIPCT	0.00438963	3	1	1	0	1	275_T
ASSSRRIYN*ELH	0.00574813	7	1	1	0	1	275_T
ASSTQADRVGSST	0.0199951	8	1	1	0	1	275_T
ASSTRTA*ITPA	0.0373483	8	1	1	0	1	275_T
ASSVGFGDTPL	0.0193509	2	1	1	0	1	275_T
ASSVSGHTGSS	0.00708576	2	1	1	0	1	275_T
SVDPSGTYNEQF	1430.85	13	1	544	881	0.61678	296_T
ASSLQGVSGLNAV	24.3686	6	3	393	650	0.603687	296_T
ASSLQGSVLKQF	10.4731	6	3	370	605	0.610561	296_T
ASSLQGGVQERQF	63.9438	3	4	343	650	0.526882	296_T
ASSLGQDSRTQF	27.485	3	4	290	645	0.448916	296_T
ASSLRGTD*TQF	24.479	3	4	285	645	0.441176	296_T
ASSLGESGDTQY	18.5197	3	4	281	575	0.487847	296_T
ASSLGESGMHQF	7.89785	6	3	278	587	0.472789	296_T
ASSPLAGQSYPEAY	1647.8	12	3	246	390	0.629156	296_T
ASSPLAGQSYTEDF	884.105	12	2	224	380	0.587927	296_T
ASSLQWGSPRTQF	9.84916	3	3	221	489	0.45102	296_T
ASSPLAGQRDTEAF	139.796	12	1	213	357	0.594972	296_T
ASSLQGSRTEAF	82.9086	4	5	201	416	0.482014	296_T
ASSPLAGQS*TVAF	78.9558	12	1	197	327	0.60061	296_T
ASSLQGVSRLNAV	27.4116	6	3	193	337	0.571006	296_T
ASSLVGSPGTTV	66.3204	6	4	193	318	0.605016	296_T
ASSLQGESGNEAS	10.2178	4	4	188	315	0.594937	296_T
ASSLRESGLTVS	23.9089	6	3	186	290	0.639175	296_T
ASSFQGGSGLTLS	17.4244	7	4	184	308	0.595469	296_T
ASSPLAGQSYKEAF	12.3307	12	1	184	301	0.609272	296_T
ASSFQWGSPRTQF	7.91335	7	4	183	383	0.476562	296_T
ASSPLAGQS*TEGI	7.92946	12	1	183	317	0.575472	296_T
ASSLGEDSRTTV	23.6709	6	2	181	292	0.617747	296_T
ASSLQG*GLTAF	7.29315	6	2	181	283	0.637324	296_T
ASSLQGSPLNAV	6.30649	6	2	181	324	0.556923	296_T
ASSLQGDSGLNAV	8.80116	6	2	179	304	0.586885	296_T
ASSLQGGT*TTV	8.79548	6	1	178	291	0.609589	296_T
ASSFQGSPRLQF	8.91799	7	3	177	381	0.463351	296_T
ASSLGGSELSSS	3.98138	4	3	176	275	0.637681	296_T
ASSLGESGDTLS	8.57717	3	3	175	253	0.688976	296_T
ASSSRGSTGTTV	3.71781	6	1	172	279	0.614286	296_T
ASSFRGESETTV	9.49492	6	2	171	285	0.597902	296_T
ASSLQDSRLNAV	3.258	6	1	170	271	0.625	296_T
ASSLGESRTDAV	3.40659	6	2	169	266	0.632959	296_T
ASSLQG*GLTVF	6.08222	6	1	168	266	0.629213	296_T
ASSLGKSGLTVS	2.9656	6	1	166	247	0.669355	296_T
ASSSMGESGHAV	2.73584	6	1	165	248	0.662651	296_T
ASSLQGVRLKQF	41.2487	3	4	164	316	0.51735	296_T
ASSLVGQSALTLS	3.56365	6	4	164	241	0.677686	296_T
ASSLQGGVQERQY	5.65201	3	2	157	322	0.486068	296_T
ASSCGGVPERQF	19.0837	3	2	145	225	0.641593	296_T
ASSLGEYSRTQF	11.857	3	4	144	217	0.66055	296_T
ASSLQGTVLKLS	17.9654	7	4	143	231	0.616379	296_T
ASSLGESGETQS	4.30503	3	4	138	204	0.673171	296_T
ASSFQGGVRIRQF	2.36063	3	1	137	226	0.603524	296_T
ASSLRGSPRRQF	6.25917	3	2	136	198	0.683417	296_T
ASSLQGGPERQF	3.18599	3	2	134	180	0.740331	296_T
ASSFSGGSERQF	9.84764	3	4	133	213	0.621495	296_T
ASSLQGGPE*SF	9.3028	3	3	132	232	0.566524	296_T
ASSLQEGGRQFF	10.028	3	4	131	192	0.678756	296_T
ASSLQGSD*RQY	6.28474	3	3	131	227	0.574561	296_T
ASSLGGYSERQF	2.9204	3	2	129	171	0.75	296_T
ASSLGESGETQF	3.93102	3	1	128	181	0.703297	296_T
ASSLGGPERQF	2.94042	3	1	128	167	0.761905	296_T
ASSLQDSTIRQF	2.70969	3	1	126	166	0.754491	296_T
ASSLRGPE*TQF	3.45442	3	2	121	173	0.695402	296_T
ASSLQEGVRNDSS	32.516	4	4	78	115	0.672414	296_T
ASSFQGSPERRSS	8.29542	7	4	74	131	0.560606	296_T
ASSFGGVRTDSF	15.4155	4	4	57	100	0.564356	296_T
ASSFRGGVRNDSS	9.10792	4	4	55	88	0.617978	296_T
AWSPGGLPQPQH	409.43	5	2	54	40	1.31707	296_T
ASSFQGGVRRYDSS	4.53853	4	2	52	64	0.8	296_T
ASSFRGVRTIAF	17.5393	4	3	50	77	0.641026	296_T
ASSLGEVRTDSS	5.11313	4	3	47	65	0.712121	296_T
ASSFRGGVRNESS	7.26938	4	4	45	68	0.652174	296_T
AISAPGLGPEQF	30.7278	1	1	41	28	1.41379	296_T
ASGRGDSPLH	17.6364	16	1	40	22	1.73913	296_T
ASSLQGVSTLNAV	3.80964	6	2	39	20	1.85714	296_T
ASSSRGVPLNAV	5.79925	6	2	39	49	0.78	296_T
AWSAGGRPNAHA	7.6885	2	2	39	18	2.05263	296_T
ASSPLAGQSRTEAF	2.86264	4	2	38	19	1.9	296_T
AWSPEGGPHAPA	57.9637	2	2	38	22	1.65217	296_T
ASSLQGGTAERSS	30.1745	7	3	37	26	1.37037	296_T
ASSPLAGQSETEAF	2.51019	4	1	37	19	1.85	296_T
ASSPLAGQSTTEAF	2.52279	4	2	37	18	1.94737	296_T
ASSLGEYRTKLF	15.1221	3	4	36	44	0.8	296_T
ASSLGGSPH*RF	7.07684	7	3	36	51	0.692308	296_T
ASSPQAGQSYTEAF	2.35713	4	1	36	17	2	296_T
ASSLEGGVTEAF	3.72347	4	2	34	20	1.61905	296_T
AWSPEGGHQPQH	48.0448	5	2	34	14	2.26667	296_T
ASSLGEQRTTQF	7.20052	7	4	33	49	0.66	296_T
ASSLGEYRRYDSI	5.19607	7	4	33	22	1.43478	296_T
ASSLRGVRNDSS	2.71016	4	4	33	48	0.673469	296_T
AWSPEGALSAPA	25.8669	2	2	32	15	2	296_T
ASSSRGVRTDSS	0.476758	4	2	30	32	0.909091	296_T
AWSPEGIPSTPA	3.7167	2	1	30	8	3.33333	296_T
ASSLGEYR*TKF	6.31818	6	4	29	32	0.878788	296_T
ASSLQWGRTERSS	9.43194	4	3	29	19	1.45	296_T
AWSPGGRLTPST	17.9339	2	2	29	14	1.93333	296_T
ASSFQGGERQLRS	4.11519	7	2	28	17	1.55556	296_T
AWSPGGVP*AST	1.67334	2	2	28	18	1.47368	296_T
AWSPGGPLSPST	16.292	2	1	27	10	2.45455	296_T
ASSLGD*ANDSS	4.22913	4	3	26	9	2.6	296_T
AWSPEGRPHVQH	14.2116	5	2	25	14	1.66667	296_T
ASSLGGSANDSS	2.94628	4	3	24	10	2.18182	296_T
ASSLGGVRTEAV	4.83756	3	3	24	23	1	296_T
ASSLQGESGNDSS	8.32108	4	3	24	13	1.71429	296_T
AWSPEGGPQPQL	3.33676	5	2	23	5	3.83333	296_T
ASSLQGSETEAF	2.96831	6	3	22	20	1.04762	296_T
ASSLVGVPTDSF	4.13949	6	4	22	16	1.29412	296_T
ASSFQGQYRRTQF	3.79811	3	3	21	20	1	296_T
ASSFRGSTEISF	2.73105	7	3	21	14	1.4	296_T
ASSFYSGVVLDTQY	5.1483	18	2	21	6	3	296_T
ASSSGGSPH*RSS	2.05877	4	2	21	10	1.90909	296_T
AWSPEGPLSAPA	0.739978	2	2	21	4	4.2	296_T
SVDLAGPTMSSS	21.7002	11	1	21	2	7	296_T
ASSLGGSPH*RSS	1.35617	7	3	20	13	1.42857	296_T
ASSLGGYRGRQF	2.40369	3	2	20	17	1.11111	296_T
ASSPGGSTAERS	1.0366	7	4	20	1	10	296_T
AWSAGETLSGYT	1.96596	2	1	20	4	4	296_T
AWSPGE*GTSYS	2.21969	2	1	20	5	3.33333	296_T
AWSPGGEPSLQH	1.00383	5	2	20	6	2.85714	296_T
ASSPLAGQTRTEAF	1.19247	4	2	19	10	1.72727	296_T
ASSVLGTPPETQY	1.67843	3	1	19	7	2.375	296_T
AWSPGE*LTSYS	1.09015	2	1	19	4	3.8	296_T
ASSLGDSPD*RSS	1.76617	7	3	18	13	1.28571	296_T
ASSLGEYRRSV	1.7826	4	4	18	3	4.5	296_T
ASSLGGSTTDTF	1.29436	7	4	18	9	1.8	296_T
ASSLQGGSAERS	3.57024	7	4	18	11	1.5	296_T
ASSLREYRTDAV	2.65488	7	3	18	9	1.8	296_T
AWSPEG*HLSHS	3.38184	2	1	18	6	2.57143	296_T
AWSPEGALSPST	3.27687	2	1	18	4	3.6	296_T
AWSPEGHLSAPA	1.97118	2	1	18	4	3.6	296_T
AWSPREALSPST	3.90433	2	1	18	3	4.5	296_T
ASSLQGGGRSFF	2.2004	3	3	17	12	1.30769	296_T
ASSLQGGVQERQL	2.60569	3	2	17	17	0.944444	296_T
ASSPQGSPQIRS	0.326598	7	1	17	10	1.54545	296_T
AWSPGGRPSAPA	1.14596	2	2	17	6	2.42857	296_T
AWSPRGRPSGPS	1.27318	2	2	17	4	3.4	296_T
SVDPSRDLQ*AV	4.17558	1	1	17	5	2.83333	296_T
ASSFRGSPHCSF	0.903168	7	3	16	9	1.6	296_T
ASSLGRAQETQY	1.15784	3	1	16	7	2	296_T
ASSLQGGSAERSS	2.32847	7	3	16	12	1.23077	296_T
ASSPVGEYRRTQF	3.31946	3	3	16	18	0.842105	296_T
ASSFGGQYRRTQF	1.47562	3	3	15	16	0.882353	296_T
ASSFQGGYSRTQF	1.44544	3	2	15	11	1.25	296_T
ASSLGDTAERSS	3.65236	3	2	15	6	2.14286	296_T
ASSLGEDRRTQF	0.668497	3	3	15	4	3	296_T
ASSLQGESGNDST	0.955289	4	1	15	1	7.5	296_T
ASSLQGESGNETS	1.25838	3	4	15	4	3	296_T
ASSLQGSTAERCS	3.01039	7	3	15	7	1.875	296_T
AWSPGGPLSYT	0.490968	2	1	15	2	5	296_T
ASSFQGQYRRTQY	2.81007	3	3	14	12	1.07692	296_T
ASSFQGSPQIRSS	0.349717	7	1	14	6	2	296_T
ASSLGEYRRTQF	2.06386	7	3	14	3	3.5	296_T
ASSLGEYSRTTV	0.766761	7	3	14	3	3.5	296_T
ASSLGQGPQETQY	1.7991	3	2	14	4	2.8	296_T
ASSPLAGQSH*SF	0.219092	7	2	14	0	14	296_T
AWSAGGLTN*ATA	0.877153	2	2	14	4	2.8	296_T
AWSPEGGPTAPA	0.502491	2	1	14	5	2.33333	296_T
AWSPGGGPQPQH	1.75821	5	1	14	5	2.33333	296_T
SVDPAGPTMGSS	0.955779	11	1	14	2	4.66667	296_T
ASSFRGEYRNDS	0.328149	6	2	13	2	4.33333	296_T
ASSFRGVPTDAF	0.926499	4	2	13	6	1.85714	296_T
ASSLGEVPERTV	0.838069	3	1	13	4	2.6	296_T
ASSLGGVPTGF	0.675802	6	4	13	4	2.6	296_T
ASSLGGVQRLQL	0.881982	3	1	13	5	2.16667	296_T
ASSLQEQDRQF	1.32698	3	3	13	3	3.25	296_T
ASSLQGGRLQLS	2.09884	7	3	13	3	3.25	296_T
ASSLRGSPQIRCS	2.64291	7	1	13	4	2.6	296_T
ASSLRTGTNEH*SF	27.0172	10	1	13	2	4.33333	296_T
ASSSQWGDVNAV	9.49504	6	3	13	10	1.18182	296_T
AWSPGEDLSPS	1.26238	2	1	13	3	3.25	296_T
AWSPGGNTISPS	1.2035	2	1	13	4	2.6	296_T
ASRPGGSTGLKQS	1.38505	7	1	12	2	4	296_T
ASSFRGVQ*TQF	2.47856	3	2	12	3	3	296_T
ASSLGESERQF	0.684737	3	1	12	5	2	296_T
ASSLGEYRGRQF	0.470693	7	2	12	2	4	296_T
ASSLGGSGLTL	1.49993	6	3	12	6	1.71429	296_T
ASSLRGVRTEAV	0.424384	3	3	12	1	6	296_T
ASSPLAGQTYREPF	1.18064	12	1	12	4	2.4	296_T
ASSPQGVSGVNAV	2.47432	6	1	12	7	1.5	296_T
ASSSGGSTAERSS	1.01013	7	2	12	4	2.4	296_T
AWSPEGALSPN	0.457858	2	1	12	1	6	296_T
AWSPEGLPQPQH	1.1943	5	2	12	3	3	296_T
AWSPEGLTQPQL	0.712803	2	1	12	2	4	296_T
AWSPEGTLSPST	0.640495	2	1	12	2	4	296_T
AWSPEGVTQPQH	2.22306	5	2	12	4	2.4	296_T
AWSPGGGSPAPA	0.382926	2	1	12	2	4	296_T
AWSPGGRPQPQH	0.890747	5	1	12	3	3	296_T
AWSPREDPAPA	0.348959	2	1	12	1	6	296_T
SAPWTGYGYT	4.44752	1	1	12	4	2.4	296_T
ASSFQGGGLQSS	1.30658	7	3	11	2	3.66667	296_T
ASSFQGGTERSS	0.928774	7	1	11	3	2.75	296_T
ASSFQGSPERQF	1.64321	3	1	11	3	2.75	296_T
ASSFRGGVRNEGS	0.48084	4	2	11	5	1.83333	296_T
ASSFRGQYTIRSS	0.929827	7	1	11	2	3.66667	296_T
ASSFRGVRTTVS	2.58363	6	1	11	12	0.846154	296_T
ASSLGEYR*TQF	1.48032	3	3	11	5	1.83333	296_T
ASSLGGSPDTQF	0.968871	4	2	11	5	1.83333	296_T
ASSLGGSYDRSL	1.80915	4	3	11	5	1.83333	296_T
ASSLRGVPLNAV	0.652881	3	3	11	2	3.66667	296_T
ASSLRGVRT*AV	0.671877	4	3	11	4	2.2	296_T
ASSLWGVH*STF	1.45015	6	4	11	6	1.57143	296_T
ASSSGTVPQTQF	0.864267	3	2	11	3	2.75	296_T
AWSRRGTH*HGYP	0.158906	1	1	11	2	3.66667	296_T
ASSFEGGGLKLS	0.694909	7	2	10	2	3.33333	296_T
ASSFQDSTAERSS	1.10819	3	2	10	5	1.66667	296_T
ASSFQGGSALTQ	1.46326	6	3	10	3	2.5	296_T
ASSFQGGVLKLS	1.1191	7	1	10	2	3.33333	296_T
ASSFQGQY*RTQF	1.38122	3	1	10	2	3.33333	296_T
ASSFRGGGLKLS	0.55781	7	2	10	1	5	296_T
ASSFRGVPLNAV	0.473518	6	3	10	2	3.33333	296_T
ASSFRGVPTEAF	0.424869	6	1	10	3	2.5	296_T
ASSLGESGIQQF	0.655623	3	1	10	4	2	296_T
ASSLGESGLTV	0.731847	6	1	10	4	2	296_T
ASSLGGVQQLQF	0.63274	3	1	10	4	2	296_T
ASSLLRAPRDPV	2.31057	14	1	10	1	5	296_T
ASSLQGERTESS	1.04962	4	3	10	5	1.66667	296_T
ASSLQWGSTERSS	2.22611	7	2	10	2	3.33333	296_T
ASSLRGESGNDSS	0.915171	4	2	10	3	2.5	296_T
ASSPGGSTGLKHS	1.47459	7	2	10	3	2.5	296_T
ASSPLAGQRDTETF	0.692792	12	1	10	1	5	296_T
ASSPLAGQSHSQAF	0.776257	12	1	10	4	2	296_T
ASSPQGGGPKLS	0.857506	7	2	10	1	5	296_T
ASSSQGGGLKLS	0.795074	7	1	10	2	3.33333	296_T
AWSPGGASDRST	0.642865	2	1	10	1	5	296_T
ASSCGGVPERQY	0.474857	3	1	9	2	3	296_T
ASSFQGRT*TQF	0.385019	3	3	9	1	4.5	296_T
ASSFQGSGLTV	0.622808	6	1	9	6	1.28571	296_T
ASSFRGESAIRSS	0.906426	7	1	9	2	3	296_T
ASSFRGGVRNDTS	0.467956	3	4	9	2	3	296_T
ASSIGGSPD*RSS	0.635922	4	3	9	0	9	296_T
ASSLAGAPRDPV	0.194907	14	1	9	0	9	296_T
ASSLGESALTV	0.740464	6	1	9	2	3	296_T
ASSLGESRDTQF	0.723585	3	3	9	2	3	296_T
ASSLGGLRNDSS	0.374334	4	1	9	2	3	296_T
ASSLGGTGHEVS	0.53236	7	2	9	4	1.8	296_T
ASSLGGVPTDAF	0.394687	6	2	9	4	1.8	296_T
ASSLQGGVRQFL	0.770415	3	1	9	1	4.5	296_T
ASSLQGYS*SSS	2.16985	7	3	9	4	1.8	296_T
ASSLRESAERSS	0.28546	6	2	9	1	4.5	296_T
ASSLRGSGTKF	1.00581	6	3	9	5	1.5	296_T
ASSLRGVQ*TLF	0.737277	6	2	9	5	1.5	296_T
ASSLWGSPN*SF	0.930317	4	3	9	7	1.125	296_T
ASSPGGVPQTHF	0.387278	6	1	9	3	2.25	296_T
ASSPLAGQRNTEAF	0.565942	12	2	9	4	1.8	296_T
ASSPLAGQRYTEAF	1.21475	12	1	9	7	1.125	296_T
AWSPEGGLQPQH	0.487393	5	2	9	1	4.5	296_T
AWSPGGRLRCS	0.410267	2	1	9	1	4.5	296_T
GGGPFTGTGNTEAF	0.460369	15	1	9	3	2.25	296_T
SVDPSGPTMSSS	0.19643	11	1	9	1	4.5	296_T
ASSFRAVPLNAV	0.413061	6	2	8	2	2.66667	296_T
ASSFRGGVRNDS	0.167626	4	1	8	0	8	296_T
ASSFRGYRNEV	0.596146	6	2	8	1	4	296_T
ASSLQGSPENAV	0.636068	4	3	8	1	4	296_T
ASSLRGVPRTTV	0.778942	6	1	8	6	1.14286	296_T
ASSLVGSPGTTF	0.461105	3	3	8	2	2.66667	296_T
ASSLWGVRTDAF	0.31041	4	1	8	1	4	296_T
ASSPGGSTGLKLS	0.396935	6	3	8	1	4	296_T
ASSPLAGQTQTEAF	0.762776	12	1	8	3	2	296_T
ASSPRGSTGTTV	0.364723	6	1	8	2	2.66667	296_T
ASSPRGVPQNAV	0.266893	6	1	8	1	4	296_T
ASSSGG*GQIRS	0.413041	7	1	8	1	4	296_T
ASSSRGVRQNAV	0.287486	6	2	8	1	4	296_T
AWSAGGLTN*ATP	1.41913	2	1	8	1	4	296_T
AWSPEGTLSPS	0.227592	2	1	8	0	8	296_T
ASSFQGSPQNAV	0.248966	6	1	7	1	3.5	296_T
ASSFQGVN*QLS	0.421261	7	3	7	0	7	296_T
ASSFQWGRTERSS	0.852958	7	1	7	1	3.5	296_T
ASSFQWGVRQIRS	0.533426	7	1	7	1	3.5	296_T
ASSFRGVR*TQF	0.947216	7	3	7	2	2.33333	296_T
ASSLAESGTTV	0.240511	6	1	7	1	3.5	296_T
ASSLGDVERQY	0.420701	3	2	7	4	1.4	296_T
ASSLGEVRTDAV	0.479441	3	3	7	5	1.16667	296_T
ASSLGGSDRQF	0.354733	3	1	7	1	3.5	296_T
ASSLGGSGQKLS	0.240939	7	1	7	1	3.5	296_T
ASSLGGSPD*RF	0.922988	4	2	7	5	1.16667	296_T
ASSLGGSTTDAS	0.29699	6	2	7	1	3.5	296_T
ASSLGGTQEIQY	0.289024	3	1	7	0	7	296_T
ASSLQGSGLTV	0.915022	6	1	7	3	1.75	296_T
ASSLRGGLKHS	0.250829	7	2	7	2	2.33333	296_T
ASSLVGGPDDSI	0.365463	4	2	7	1	3.5	296_T
ASSPFTGTGNTEAF	0.187084	15	1	7	2	2.33333	296_T
ASSPLAGQSQREAF	0.422313	12	1	7	1	3.5	296_T
ASSPLAGQSYTEAL	0.438953	12	1	7	1	3.5	296_T
ASSPLAGRATLKLS	0.656822	12	1	7	0	7	296_T
ASSRGESGLTAF	0.539429	6	1	7	1	3.5	296_T
ASSSGG*GQKLS	0.226103	7	2	7	1	3.5	296_T
ASSVGVGGEQF	0.421384	22	1	7	0	7	296_T
ASSFQG*GLTAF	0.33256	3	2	6	1	3	296_T
ASSFQGSGRQF	0.232544	4	2	6	1	3	296_T
ASSFQWGSERSS	0.70033	7	2	6	0	6	296_T
ASSFRGSPH*SF	0.425388	4	3	6	1	3	296_T
ASSLGGPNDSS	0.139184	4	3	6	0	6	296_T
ASSLGSTGHEVS	0.526343	6	2	6	1	3	296_T
ASSLQGSD*RQF	0.350153	3	1	6	2	2	296_T
ASSLRGVQ*TQF	0.352137	3	1	6	1	3	296_T
ASSLWGSTAERSS	0.199912	4	2	6	2	2	296_T
ASSPGGARTEAF	0.275689	4	2	6	4	1.2	296_T
ASSPGGPQNAV	0.146147	6	3	6	1	3	296_T
ASSPQWGSTIRSS	0.284345	7	1	6	1	3	296_T
ASSSQGVRLKQF	0.208189	3	1	6	1	3	296_T
AWSAGGLLTALH	0.557077	5	2	6	1	3	296_T
AWSAGGLPQWQH	0.379236	2	2	6	1	3	296_T
AWSAGGLTAPPA	0.373138	2	2	6	1	3	296_T
AWSPGDTLSPS	0.193665	2	1	6	0	6	296_T
QLARDSP	0.609878	8	1	6	0	6	296_T
SVDQSGTYNEQF	0.261678	13	2	6	0	6	296_T
A*GPGD*LSPST	0.184355	2	1	5	0	5	296_T
AQPS*GPQETQY	0.0673105	19	1	5	2	1.66667	296_T
ASSFQWGDVNAV	0.257	6	2	5	1	2.5	296_T
ASSFRGE*TQF	0.160671	3	1	5	1	2.5	296_T
ASSFRGVRRSS	0.266974	7	1	5	0	5	296_T
ASSLGDAERQF	0.155807	3	2	5	1	2.5	296_T
ASSLGDSRTDAV	0.157976	4	1	5	0	5	296_T
ASSLGEVQPQF	0.147707	3	1	5	0	5	296_T
ASSLGEYRRCA	0.121374	7	1	5	0	5	296_T
ASSLGEYRRTTA	0.434459	6	1	5	0	5	296_T
ASSLGEYRTTQI	0.299329	3	2	5	1	2.5	296_T
ASSLGGSDAVS	0.357886	6	2	5	0	5	296_T
ASSLQEDRRTTV	0.43378	6	1	5	2	1.66667	296_T
ASSLRRTAERSS	0.233237	7	1	5	1	2.5	296_T
ASSPQGRT*TQF	0.175507	3	1	5	1	2.5	296_T
ASSQAEGPKRPST	0.477176	9	1	5	0	5	296_T
ASSVLGTPRTPST	1.507	9	1	5	0	5	296_T
ASSWRGPQETQY	0.160155	3	1	5	1	2.5	296_T
AWSAEGTTYSPS	0.2673	2	1	5	1	2.5	296_T
AWSPEGDPHAPA	0.146071	2	1	5	0	5	296_T
AWSPEGGPQPS	0.178286	2	1	5	0	5	296_T
AWSPEGVPQPPA	0.226679	2	2	5	0	5	296_T
AWSPGDRPKAQH	0.160308	5	1	5	0	5	296_T
AWSPGG*LSLQH	0.122071	2	2	5	0	5	296_T
AWSPGGA*DGY	0.658284	2	1	5	0	5	296_T
AWSPGGTPQPS	0.0974285	2	1	5	0	5	296_T
SVDLRDLQ*AV	0.203793	1	1	5	0	5	296_T
SVPADS	0.230032	8	1	5	0	5	296_T
ASSCGGYGTAAF	0.250497	7	1	4	3	1	296_T
ASSFQGGVRQIRS	0.13382	3	1	4	0	4	296_T
ASSFQWGSGLTQS	0.232654	6	3	4	0	4	296_T
ASSFRGGDRQF	0.280456	3	1	4	0	4	296_T
ASSFRGVRTDSF	0.14705	3	2	4	0	4	296_T
ASSFRGVTAVKRT	0.637247	6	1	4	0	4	296_T
ASSLGGSD*SF	0.067701	9	2	4	0	4	296_T
ASSLGRDRNDSF	0.142636	4	1	4	0	4	296_T
ASSLQDSRTDAV	0.12493	6	1	4	0	4	296_T
ASSLQGGGRKFF	0.279416	6	1	4	1	2	296_T
ASSLQGGPQ*QL	0.103604	3	1	4	1	2	296_T
ASSLQGSD*SLF	0.142636	4	1	4	0	4	296_T
ASSLRGRTETQ	0.124166	3	1	4	0	4	296_T
ASSLRGTERQF	0.15606	3	2	4	1	2	296_T
ASSLRQCGDYAV	1.27342	14	2	4	0	4	296_T
ASSQLRGMSSS	0.452958	20	1	4	0	4	296_T
ASSRGRGPKRPST	0.235561	9	1	4	0	4	296_T
ASSSWAGQERS	0.240483	3	2	4	0	4	296_T
AWSPEEALSPS	0.299622	2	1	4	1	2	296_T
AWSPGESTISPT	0.155626	2	1	4	1	2	296_T
AWSPGGAPSAH	0.0975354	2	1	4	0	4	296_T
AWSPRESEISPT	0.309616	2	1	4	1	2	296_T
ASSFGGE*TTV	0.460698	6	1	3	1	1.5	296_T
ASSFGGSD*RS	0.0478864	7	2	3	1	1.5	296_T
ASSFGGSPAERI	0.317764	7	1	3	0	3	296_T
ASSFLGQY*KQF	0.0760936	3	1	3	0	3	296_T
ASSFQWGSPRTQY	0.0393762	3	1	3	0	3	296_T
ASSFRDGEE*QF	0.11972	3	1	3	1	1.5	296_T
ASSFRRVRRQF	0.177701	3	1	3	0	3	296_T
ASSLQDSRTDSS	0.211977	7	2	3	0	3	296_T
ASSLQGQSLKV	0.10289	6	1	3	1	1.5	296_T
ASSLQGVN*SS	0.0864821	4	2	3	0	3	296_T
ASSPLAGQSKTEPY	0.445193	12	1	3	1	1.5	296_T
ASSQAGTPQETQY	0.0761551	3	1	3	0	3	296_T
ASSQWDSPDCSS	0.0833207	4	1	3	1	1.5	296_T
ASSSQGRT*TQY	0.148354	3	1	3	1	1.5	296_T
ASSVLGTPRRPST	0.0635702	9	1	3	0	3	296_T
AWSPGGAT*PQH	0.0610423	2	1	3	0	3	296_T
AWSPGSNYYAQP	0.41595	2	1	3	0	3	296_T
SVDLADLQ*AV	0.0689756	1	1	3	0	3	296_T
SVDQAGPNEQF	0.0617628	13	2	3	0	3	296_T
ASRSSFEARA	0.0390157	4	1	2	0	2	296_T
ASSFGE*MKV	0.0876976	6	1	2	1	1	296_T
ASSFQGGVRIRQY	0.0810711	3	1	2	0	2	296_T
ASSFQGSDRRC	0.111314	4	1	2	0	2	296_T
ASSFRGE*TLF	0.0571611	3	1	2	1	1	296_T
ASSFRRTVPTGS	0.572445	6	1	2	1	1	296_T
ASSGLLPGHG	0.0798913	6	1	2	0	2	296_T
ASSHAGDPKRPST	0.0448066	9	1	2	0	2	296_T
ASSLGEHERSSS	0.185936	7	1	2	0	2	296_T
ASSLGEYRQIL	0.19108	3	1	2	0	2	296_T
ASSLGGE*LQLL	0.249629	3	2	2	0	2	296_T
ASSLGGTD*TQS	0.124527	3	1	2	0	2	296_T
ASSLGGVPTDAL	0.0413224	4	1	2	0	2	296_T
ASSLGQSGYDS	0.091333	4	1	2	0	2	296_T
ASSLWDSDRQL	0.0958696	3	1	2	0	2	296_T
ASSPSGGSERQF	0.0951283	3	1	2	0	2	296_T
ASSPVGEYRRTLF	0.0629775	3	1	2	0	2	296_T
ASSQLRG*AV	0.0423785	11	1	2	0	2	296_T
AWSAEGLPYGYT	0.0573797	2	1	2	0	2	296_T
AWSAEGLTYGYT	0.0671942	2	1	2	0	2	296_T
AWSAGGLTHMATP	0.0882809	2	1	2	0	2	296_T
AWSPGGGHHGLH	0.0761518	5	1	2	1	1	296_T
AWSPGGLTAIAP	0.0196691	2	1	2	1	1	296_T
AWSPGGRPKPQH	0.0753757	5	1	2	0	2	296_T
SVDLAGPNGQF	0.032488	11	1	2	0	2	296_T
ACQRIL	0.0228631	8	1	1	0	1	296_T
ASPPPGSVPTGS	0.0292748	6	1	1	0	1	296_T
ASSCRGVDEAV	0.0151926	6	1	1	0	1	296_T
ASSFGGCGTTV	0.0151926	6	1	1	0	1	296_T
ASSFRASD*GST	0.0915332	4	1	1	0	1	296_T
ASSFRGGTADLA	0.0915332	4	1	1	0	1	296_T
ASSLGE*SNELS	0.0494525	7	1	1	0	1	296_T
ASSLGVPDTKF	0.0176523	3	1	1	0	1	296_T
ASSLQGSTIRQF	0.0176523	3	1	1	1	0.5	296_T
ASSLQGVRQKQF	0.0151926	3	1	1	1	0.5	296_T
ASSLVGGPDDSF	0.00864865	4	1	1	0	1	296_T
ASSLVRVQRLQF	0.0915332	3	1	1	0	1	296_T
ASSSWGE*PKRS	0.0172973	7	1	1	0	1	296_T
AWSAEGLPQAY	0.0353045	2	1	1	0	1	296_T
AWSAGGLSMATS	0.0264784	2	1	1	0	1	296_T
AWSARGVTNSYS	0.139056	2	1	1	0	1	296_T
AWSPGGCPQLQL	0.0176523	5	1	1	0	1	296_T
AWSRRGLTLWPP	0.117099	23	1	1	0	1	296_T
AISESRASGDYNEQF	426.603	5	1	1113	1196	0.929825	304_T
SARPLLAGGPDNEQF	112.903	3	1	295	422	0.6974	304_T
SGDRQGQPSS	6.35688	6	3	74	44	1.64444	304_T
SGDGFGQ*AV	3.43104	7	3	66	49	1.32	304_T
SGDRGIGQ*AV	7.43135	1	2	58	31	1.8125	304_T
SGDRLENQQF	1.80732	7	3	53	23	2.20833	304_T
SGDRQEAPV	3.44499	1	3	52	19	2.6	304_T
SGDRLETQAF	0.818987	7	3	44	12	3.38462	304_T
SGDRALGMSSS	1.3621	6	3	30	8	3.33333	304_T
SGDGQWAMSSS	1.1493	6	3	29	5	4.83333	304_T
SGDRV*SNEQF	2.68515	7	1	28	9	2.8	304_T
SARPS*REGLTMSLS	1.0424	4	1	27	33	0.794118	304_T
SGDRQENEQF	4.42752	1	3	26	15	1.625	304_T
SGDRVEGNEQF	1.55293	7	1	24	13	1.71429	304_T
SGDRLGAHEQF	0.469492	7	1	23	8	2.55556	304_T
SGDRVENCST	0.495854	1	3	23	9	2.3	304_T
SAGPL*REGLTMSSS	0.195187	4	1	22	25	0.846154	304_T
SARPLLADGLTMSSS	1.51425	4	1	22	15	1.375	304_T
SGEGLRDEQF	1.42608	7	1	21	10	1.90909	304_T
SGDRLETIAV	0.808892	1	3	20	5	3.33333	304_T
SGDGH*TRQY	0.699713	7	3	17	4	3.4	304_T
SGDGLQESSS	0.560102	7	3	17	3	4.25	304_T
SASPPSGRA*Q*AV	0.200663	9	1	16	11	1.33333	304_T
SASTS*REGLTMSSS	2.87981	4	1	16	14	1.06667	304_T
SGDGL*AMSSS	0.391475	6	2	16	7	2	304_T
SAGPPSGRNRQ*AV	0.170244	9	1	15	11	1.25	304_T
SAGSPGGRA*Q*AV	1.13111	9	1	15	15	0.9375	304_T
SGDGQEPSSS	0.3075	1	3	15	2	5	304_T
SGDGQEMQY	0.237618	7	2	14	1	7	304_T
SGDRDLGNEQF	0.355573	7	1	14	1	7	304_T
ASSSWTGVSEQY	0.232696	10	1	13	7	1.625	304_T
AIKQFRESQPQH	0.173579	2	1	12	10	1.09091	304_T
SARPS*REG*Q*AV	0.164152	9	2	12	9	1.2	304_T
SGDGH*ATSSS	0.353512	1	2	12	7	1.5	304_T
SGDGQGALSV	0.311864	1	2	12	0	12	304_T
SGDRDWATSSS	1.29663	6	1	12	11	1	304_T
SGEGLRH*AV	0.408213	1	2	12	1	6	304_T
SGKGFWAMSSS	0.415158	6	1	12	10	1.09091	304_T
SASACDREGLTMSSS	0.667343	4	1	11	6	1.57143	304_T
SGDGL*A*AV	0.37009	1	1	11	1	5.5	304_T
SGDGLEAMSST	0.277009	6	1	10	0	10	304_T
SGRVWAMSSS	0.243122	6	1	10	6	1.42857	304_T
ASTSLADYNEQL	0.154444	12	1	9	2	3	304_T
SGDGCKSPV	0.465789	1	1	9	0	9	304_T
SGDGLQETST	0.050433	6	2	9	1	4.5	304_T
SGDRSRHEQF	0.102916	7	1	9	1	4.5	304_T
SGDRVWAMSSS	0.0912571	6	1	9	4	1.8	304_T
SGEGLGH*AV	0.302984	1	1	9	0	9	304_T
SGDGHEQSSS	0.144794	1	1	8	0	8	304_T
SGDGLARAV	0.364557	1	1	8	1	4	304_T
SGDRQWQ*AV	0.12473	1	1	8	0	8	304_T
SGERLGH*AS	0.162657	1	1	8	2	2.66667	304_T
SAGPS*REDLTMSSS	0.176239	4	1	7	0	7	304_T
SASPLLAGGPDNEQF	0.0436902	3	1	7	3	1.75	304_T
SGDRSRHEQY	0.115549	7	1	7	0	7	304_T
SGDRVRPMSSS	0.189814	6	1	7	1	3.5	304_T
SARPSSGRA*Q*AV	0.0318706	9	1	6	3	1.5	304_T
SGDRLEPRY	0.115938	7	2	6	0	6	304_T
SGEGLGNEQY	0.100037	7	1	6	0	6	304_T
SARPLLAGGADNEQF	0.0552315	3	1	5	1	2.5	304_T
SASSLLAGGPDNEQF	0.0376302	3	1	5	0	5	304_T
SARPSWREGLTMSSS	0.0494867	4	1	4	0	4	304_T
SGDGLEPMSSS	0.176213	6	1	4	0	4	304_T
SGDRFESYSS	0.123785	6	1	4	0	4	304_T
SGDRH*TNEQF	0.0815322	7	1	4	0	4	304_T
SGDRL*ATSSS	0.0717847	6	1	4	0	4	304_T
SGDRVGKSQF	0.0762783	7	1	4	0	4	304_T
SGEGAGREQF	0.101187	7	1	4	0	4	304_T
RQGVSGKEQF	0.150414	7	1	3	0	3	304_T
SAGPSLAGWPDNEQF	0.016067	3	1	3	1	1.5	304_T
SARPLLAGA*Q*AV	0.0718639	9	1	3	0	3	304_T
SARRLLRGGPDNEQF	0.0646271	3	1	3	0	3	304_T
SARTLLAGGLTMSSS	0.0521376	4	1	3	2	1	304_T
SARTLLAGGPDNEQF	0.0247362	3	1	3	1	1.5	304_T
SAWAVRFGGPDNEQF	0.0716741	3	1	3	0	3	304_T
SGDLGKRASS	0.0384092	6	1	3	0	3	304_T
SGDRD*QSVF	0.157696	1	2	3	0	3	304_T
SGDRLAMSST	0.0606333	6	1	3	0	3	304_T
SGDRQETST	0.012766	6	1	3	0	3	304_T
SGEGFWAQQF	0.149318	7	1	3	0	3	304_T
SGELAQEAV	0.0357779	1	1	3	0	3	304_T
SGERFGE*AV	0.0277516	1	1	3	1	1.5	304_T
SGKGLETQV	0.0959286	7	2	3	0	3	304_T
SGRVGQ*RSS	0.012766	6	1	3	0	3	304_T
SARAS*RAADNEQF	0.0294621	3	1	2	0	2	304_T
SARPS*REDLTMSSS	0.034039	4	1	2	1	1	304_T
SARTS*RDSRQ*AV	0.0291303	3	1	2	0	2	304_T
SARTSAGGLTMSSS	0.0385585	4	1	2	0	2	304_T
SEG*ARDPV	0.0249728	1	1	2	0	2	304_T
SGDGLGNEQF	0.0130802	7	1	2	0	2	304_T
SGDRD*TKC	0.101499	1	2	2	0	2	304_T
AISESRLAGTRMSSS	0.00353001	4	1	1	0	1	304_T
ASSRREEANTGELF	0.0198092	2	1	1	0	1	304_T
SARIPSGRA*Q*AV	0.0163659	9	1	1	0	1	304_T
SAVLRIVGGPDNEQF	0.00836353	3	1	1	0	1	304_T
SGKGLGQ*SSS	0.00545785	6	1	1	0	1	304_T
SGRG*ESST	0.00616861	6	1	1	0	1	304_T
SREGVWAMRSS	0.0134623	6	1	1	0	1	304_T
ASSLVGQVKPLYEQY	8579.85	4	2	2285	2203	1.03675	313_T
ASSLVGQVKPLYEQF	66.6079	4	2	2267	2180	1.03943	313_T
ASSLVGQVKPLRAGT	134.102	4	2	2266	2180	1.03897	313_T
SAGPGQGTDTQY	66.9214	8	1	1358	1480	0.916948	313_T
ASSLRDRGLNTEAF	347.444	3	2	304	493	0.615385	313_T
ASSLRDRGVNTEAF	21.9811	3	2	146	266	0.546816	313_T
ASSFRDRGVNTEAF	0.702743	3	1	81	106	0.757009	313_T
ASSLVGQVKPLYDQY	2.47426	4	1	40	37	1.05263	313_T
ASSYDGRSANEKF	8.74123	14	1	34	31	1.0625	313_T
ASSYGGRSANEQF	3.14586	14	1	33	30	1.06452	313_T
ASSLVGQVKPLNEQY	0.498466	4	1	31	25	1.19231	313_T
ASSLVGQVKPLYEHH	1.00755	4	2	31	32	0.939394	313_T
ASSLTQRAWEIRST	0.166386	13	1	24	17	1.33333	313_T
ASSLRDRGQH*SL	1.10099	11	3	20	20	0.952381	313_T
ASSYRHRGGQH*SY	0.321262	11	2	18	14	1.2	313_T
ASILQDGGQH*SF	0.386104	11	1	17	6	2.42857	313_T
ASSLRDRGSTLKLS	27.3129	6	2	17	20	0.809524	313_T
ASSLRDTGA*TLKLS	1.91196	6	1	17	16	1	313_T
ASSLRDTGASTPKLS	3.5822	6	1	17	16	1	313_T
ASSLRHRGGKH*SF	0.822584	11	2	17	18	0.894737	313_T
ASSLGTGGSTLKLS	1.13311	6	1	15	1	7.5	313_T
[truncated: 157 more rows]

## Sheet: Fig 4c(small)
CDR3_aa	reads	bert	length_bert	nr_spots	C_NN	C_NN_I	sample
ASSLMGGYDEQY	627.386	8	3	635	1007	0.62996	248_T
ASSPMGGCDEQF	200.209	8	2	603	979	0.615306	248_T
ASSPDRVAGQPQH	126.44	10	1	348	535	0.649254	248_T
ASSPGAPGSSS	5.32665	4	3	288	593	0.484848	248_T
ASSSRAGSGEQY	11.0193	7	3	228	462	0.492441	248_T
ASSSRAQGRRAV	3.65536	4	4	188	299	0.626667	248_T
ASSSRAGGSST	2.46718	4	2	171	286	0.595819	248_T
ASSEREGRRGAV	10.0495	4	3	167	269	0.618519	248_T
ASSSRARGRAV	4.64015	4	3	166	330	0.501511	248_T
ASSSWAGPGEQY	1.26829	7	2	166	321	0.515528	248_T
ASSSRAQGSPY	6.63391	4	2	158	260	0.605364	248_T
ASSSGSGPGEQY	1.1029	7	4	156	255	0.609375	248_T
ASSPQGPMGSST	3.8319	4	2	154	203	0.754902	248_T
ASSPRAPGRQY	1.76535	4	4	147	205	0.713592	248_T
ASSPRGLGEQF	2.0878	4	2	130	187	0.691489	248_T
ASSPRAHGGAV	2.81942	4	2	128	190	0.670157	248_T
SARVGGQEEELF	5.9205	16	1	128	183	0.695652	248_T
ASSEPSGSRGAV	3.10895	4	1	127	148	0.852349	248_T
ASSAQGQREQY	3.68858	7	3	123	174	0.702857	248_T
ASSSASGLGELF	1.22692	7	2	122	245	0.495935	248_T
ASSSRAAGPEQF	6.01907	7	2	122	216	0.562212	248_T
ASSLPRGYDEQY	0.91493	7	3	118	182	0.644809	248_T
ASSPRAQGSST	1.19043	4	2	115	207	0.552885	248_T
ASSGRALSGSST	1.54091	4	2	109	140	0.77305	248_T
ASSEG*RAPGSS	0.832047	4	2	107	95	1.11458	248_T
ASSPRGPGGSST	1.31922	4	1	106	113	0.929825	248_T
ASSSRAGPGEQY	2.40634	7	3	105	197	0.530303	248_T
ASSGRALSGSSS	0.948833	4	2	104	129	0.8	248_T
ASSSRGPRGAV	1.04214	4	1	100	119	0.833333	248_T
ASSEQQGPGRAV	0.978579	4	1	95	103	0.913462	248_T
SARVGGRVEKLF	1.05882	3	2	88	83	1.04762	248_T
ASSSWAQGPSST	6.5751	4	2	87	57	1.5	248_T
SAREGGRLKNSS	12.7256	3	1	85	77	1.08974	248_T
SARKGGRLKNSL	0.588824	3	1	85	76	1.1039	248_T
SARVGGRLKNCL	10.2734	3	1	85	77	1.08974	248_T
ASSLMGGYDSST	12.8528	5	2	84	95	0.875	248_T
ASSSWAQGPSCT	0.880088	4	2	84	93	0.893617	248_T
ASSSRAGGAST	0.460383	4	1	82	94	0.863158	248_T
ASSESWAGGRGLF	0.437118	9	2	79	92	0.849462	248_T
ASSERLAGPGEQF	2.28768	7	3	77	98	0.777778	248_T
ASSLMGDTTRST	25.7032	5	3	77	73	1.04054	248_T
ATFTGKGGELWLH	0.948532	1	1	76	15	4.75	248_T
ASSERLGAPGELF	3.91299	9	2	75	79	0.9375	248_T
ASSQAGPGEQY	0.597339	7	2	74	81	0.902439	248_T
ASSERLAGAGELF	4.08865	9	2	73	98	0.737374	248_T
ASSPAGPRGPV	1.16128	4	1	73	53	1.35185	248_T
ASSPRGPGEQY	0.412681	7	2	72	126	0.566929	248_T
ASSERLGEPGRAV	1.77619	9	3	71	106	0.663551	248_T
ATLDRQRGLNYEAIP	4.48216	1	1	71	81	0.865854	248_T
ATLDRQRGLNYEASP	1.15267	1	1	71	80	0.876543	248_T
ATLDRQRGLNYEATP	14.9845	1	1	71	81	0.865854	248_T
ATLDRQRGLNYGYT	59.4034	1	1	71	81	0.865854	248_T
ATLDRQRGLNYVALP	1.95634	1	1	71	80	0.876543	248_T
SARVGGRLKNCS	0.530032	3	1	70	62	1.11111	248_T
ASSERLPGVGAV	0.603151	4	1	69	69	0.985714	248_T
ASSEGGAAAGGAV	0.529093	4	1	68	50	1.33333	248_T
ASSPRAQGEQY	0.578571	7	1	68	77	0.871795	248_T
ASSSRPRGPGST	1.51734	4	2	64	38	1.64103	248_T
ASSERLAGAREELF	5.92076	9	1	62	64	0.953846	248_T
ASSGRALGGRST	1.98706	4	3	62	42	1.44186	248_T
ASSERLAGTGAV	0.730221	4	2	60	63	0.9375	248_T
ASSPLTGAIEQF	0.578518	7	1	60	71	0.833333	248_T
ASSPGPAGAST	0.73827	4	2	58	28	2	248_T
ASSESSGSSGSS	0.299394	4	2	57	43	1.29545	248_T
ASSSGAQGSEY	0.272763	4	2	57	56	1	248_T
ASSERLSGVGSSS	0.837357	9	2	56	92	0.602151	248_T
ASSSWAAGPELF	2.20802	4	2	56	21	2.54545	248_T
SAREGGLVEKML	0.64605	16	1	56	11	4.66667	248_T
ASSERQGVPGSSS	0.446375	4	3	55	43	1.25	248_T
ASSLMGDTTTNT	0.634611	5	1	54	30	1.74194	248_T
ASSERLAGSGEQF	0.82526	7	2	53	34	1.51429	248_T
ASSPGAQGEQY	0.868748	7	1	52	65	0.787879	248_T
ASSSRAAGEQY	0.702167	7	2	52	51	1	248_T
ASSEEASGSRSM	0.905484	9	3	51	42	1.18605	248_T
ASSERLVGSRGSCS	1.65823	9	2	51	47	1.0625	248_T
ASSERLAGAGRAV	1.2881	4	2	48	42	1.11628	248_T
ASSLMGGIRRAV	10.9606	5	4	47	34	1.34286	248_T
ASSSGGPTGSS	0.214577	4	1	45	32	1.36364	248_T
ASSLMGDTTSCT	0.505335	5	1	43	25	1.65385	248_T
ASSSWAAGPEQY	1.67993	4	2	43	8	4.77778	248_T
ASSLATTRPIRAV	0.467526	5	2	41	18	2.15789	248_T
ASSLLGRYDEQY	0.54774	7	2	40	24	1.6	248_T
ASSERLAGLGSS	0.514141	4	2	38	24	1.52	248_T
ASSLMGGYDELY	0.336759	8	1	37	31	1.15625	248_T
SARVGGRLKNC	0.388847	3	1	37	5	6.16667	248_T
ASSEKLREPGSSS	1.05475	9	2	36	26	1.33333	248_T
ASSLGQHRRAVP	0.56616	5	2	36	12	2.76923	248_T
ASSLMGEYDEQY	0.354661	8	1	36	8	4	248_T
ASSERLSGAGSCS	0.23502	9	1	32	40	0.780488	248_T
ASSGQGPETQY	1.89533	15	3	32	6	4.57143	248_T
ASSPDRVAGQTQP	0.168736	10	1	30	9	3	248_T
ASSSARRRGSCT	0.616893	4	1	30	8	3.33333	248_T
ASSSRAQGIPF	0.643543	4	2	30	6	4.28571	248_T
ASSEGRDLGEQF	0.323907	7	2	29	4	5.8	248_T
ASSERLAGAGEQF	0.219482	7	3	29	5	4.83333	248_T
ASSLTLGSGELA	0.861221	7	3	29	29	0.966667	248_T
ASSERLGEPGAV	0.253595	4	2	28	6	4	248_T
ASSLMGDKTSST	0.204015	5	1	28	3	7	248_T
ASSSGPQGLSS	0.180437	4	1	28	9	2.8	248_T
ASSSRAAGPEQY	0.355804	7	2	26	9	2.6	248_T
ASSSWAQGSPF	0.193788	4	1	26	2	8.66667	248_T
ASSLTLGPREL	0.157508	4	3	25	25	0.961538	248_T
ASSERLGEPGSCS	0.380631	9	2	24	13	1.71429	248_T
ASSERLSGSGSC	0.102655	9	2	24	24	0.96	248_T
ASSPTLGSGEL	0.107647	5	2	24	21	1.09091	248_T
ASSEGLAGTGSCS	0.371595	9	1	23	10	2.09091	248_T
ASSPGQGGSTV	0.195828	4	1	23	3	5.75	248_T
ASQPLTGGVEQF	7.17088	7	1	22	3	5.5	248_T
ASSE*RASGSRGAV	0.19299	9	2	21	1	10.5	248_T
ASSLMTGIRRAV	0.482055	5	2	21	4	4.2	248_T
ASSSWAQGSPV	0.155117	4	1	21	1	10.5	248_T
ASSEG*REPGEQF	0.689223	9	2	20	1	10	248_T
ASSLMGGYDDEY	0.112725	8	1	20	8	2.22222	248_T
ASSLTLGSDEDC	0.0796691	7	2	20	22	0.869565	248_T
ASSRRGHRGAF	0.198785	4	1	20	4	4	248_T
ASSSWAQGSEY	0.154879	4	2	20	4	4	248_T
ASSLDSRAHEQF	0.76026	7	2	19	4	3.8	248_T
ASSQTRGSAELS	0.0758838	7	1	19	18	1	248_T
ASSSPGLRGAT	0.322165	7	2	19	12	1.46154	248_T
ASSSRPAGEQY	0.298505	7	1	19	9	1.9	248_T
ASSERQRAPGSS	0.124627	4	1	18	15	1.125	248_T
ASSLGGQVHRAV	0.2983	5	2	18	3	4.5	248_T
ASSLMRGYDEQY	0.15577	7	2	18	4	3.6	248_T
ASSLTGGYDEQY	0.0880204	8	1	18	6	2.57143	248_T
ASSERLAEPGSSS	0.182007	9	1	17	9	1.7	248_T
ASSERLAGAGSC	0.144443	9	1	17	2	5.66667	248_T
ASSLARAWHEQY	0.205285	7	3	17	2	5.66667	248_T
ASSLGQHLRAVP	0.1208	5	2	17	2	5.66667	248_T
ASSLMGEHDEQY	0.117441	8	1	17	3	4.25	248_T
ASSLMSGLDEQY	0.149139	8	2	17	5	2.83333	248_T
ASSPGASGSST	0.0886663	4	1	17	4	3.4	248_T
ASSPRGAGEKLS	0.157676	9	2	17	1	8.5	248_T
ATSDRQGGTEAF	0.580323	1	1	17	2	5.66667	248_T
ASSLAQQGH*AV	0.397667	5	1	16	2	5.33333	248_T
ASSLGQKGN*AV	0.285325	5	1	16	2	5.33333	248_T
ASSSPGREQY	1.29941	7	1	16	8	1.77778	248_T
ASSEG*REPGSC	0.141908	9	2	15	0	15	248_T
ASSPQGLREQF	0.278903	7	1	15	8	1.66667	248_T
ASSSRPAGAQY	0.256266	7	1	15	9	1.5	248_T
ASSERLAGVGSCS	0.0824276	9	1	14	4	2.8	248_T
ASSLMGGYDEQF	0.13915	8	1	14	6	2	248_T
ASSSWPRGRGST	0.134032	4	1	14	3	3.5	248_T
ASSERLAGAREEL	0.125903	9	1	13	1	6.5	248_T
ASSERLAGE*GW	0.109087	9	1	13	1	6.5	248_T
ASSERLAGMRVL	0.188419	9	1	13	2	4.33333	248_T
ASSSGPQELSST	0.0945707	4	1	13	2	4.33333	248_T
ASSERQREPGSSS	0.245408	9	2	12	2	4	248_T
ASSLIGDTTSST	0.0649428	5	1	12	5	2	248_T
SARVGGQVEKLF	0.219992	16	1	12	0	12	248_T
ASSERLAGSGELF	0.0511661	9	1	11	0	11	248_T
ASSERVAEPGRCS	0.104571	9	1	11	4	2.2	248_T
ASSPG*RGAST	0.061953	4	1	11	0	11	248_T
ASSPRGRAEPV	0.122833	4	1	11	1	5.5	248_T
ASSARAPGSQF	0.122733	5	3	10	0	10	248_T
ASSLMGHSDDQY	0.0635955	8	1	10	6	1.42857	248_T
ASSPRPGSPEY	0.0954721	4	2	10	0	10	248_T
ATLDRQRG*TMVTP	2.94292	18	1	10	2	3.33333	248_T
ATRPGANYDYT	0.646422	3	1	10	1	5	248_T
SARVGAG*KAV	0.683834	3	1	10	0	10	248_T
ASSERLAAAGRAV	0.0556628	5	1	9	0	9	248_T
ASSLATSHAAV	0.0592479	5	1	9	0	9	248_T
ASSLDRTWSNAV	0.16766	5	2	9	1	4.5	248_T
ASSLDSGTVAAV	0.0582738	5	1	9	1	4.5	248_T
ASSLGQTAVTEQF	0.112229	7	1	9	0	9	248_T
ASSLGTAGPVSSS	0.113226	4	2	9	1	4.5	248_T
ASSSLGPYGERT	0.649915	8	3	9	1	4.5	248_T
ASSCQAEGEQY	0.0647542	7	1	8	0	8	248_T
ASSEG*GPPGELF	0.0305805	9	1	8	0	8	248_T
ASSEG*GSGELF	0.0777129	9	1	8	0	8	248_T
ASSLLRAYDEQY	0.055023	8	2	8	0	8	248_T
ATLDRQRGVELWLH	0.445397	1	1	8	1	4	248_T
ASS*RWGPRELS	0.0634433	4	1	7	2	2.33333	248_T
ASSERQGEPGSC	0.0415408	4	2	7	0	7	248_T
ASSLATGPIEQY	0.0540263	7	1	7	0	7	248_T
ASSLDRTGSEQF	0.108852	7	1	7	1	3.5	248_T
ASSLGSGMAQSV	0.0275518	5	1	7	1	3.5	248_T
ASSLMGG*DELH	0.0340125	8	1	7	0	7	248_T
ASSSRAGRGAY	0.0526643	4	1	7	0	7	248_T
ASSWTQAERS	0.0485822	5	1	7	0	7	248_T
ASSAGFAREPV	0.0872103	4	1	6	1	3	248_T
ASSE*RASGNRGTA	0.293745	9	1	6	0	6	248_T
ASSEG*RGARELF	0.0468773	9	2	6	0	6	248_T
ASSERLAGVEQF	0.0354961	9	1	6	0	6	248_T
ASSERLGSRESS	0.0264867	9	1	6	1	3	248_T
ASSLAHRAH*AV	0.0576249	5	1	6	0	6	248_T
ASSLDRADSPMSSS	0.17989	5	1	6	0	6	248_T
ASSLDRAWHNQV	0.0609552	5	1	6	0	6	248_T
ASSLTGQIRRAV	0.0449091	5	1	6	0	6	248_T
ASSPDGGVRRSF	0.0743431	4	2	6	0	6	248_T
ASSSQRGATNSSS	0.210683	12	1	6	0	6	248_T
ASSERLPGMRQ	0.0481854	9	1	5	0	5	248_T
ASSLAAD*SRAVP	0.0844666	5	1	5	0	5	248_T
ASSLARASEQS	0.025446	7	2	5	0	5	248_T
ASSLDRASPLSSS	0.0233148	5	1	5	0	5	248_T
ASSLGQLATSSS	0.0420561	5	1	5	0	5	248_T
ASSLGT*RTDTQY	0.0617142	8	1	5	1	2.5	248_T
ASSQFTLLGRRGPDLGSNQPQH	0.197281	17	1	5	2	1.66667	248_T
ASSLDRAGTAV	0.0462824	5	1	4	0	4	248_T
ASSLDRASPLSSP	0.0140376	5	1	4	0	4	248_T
ASSLETAAQIRS	0.0590188	5	1	4	0	4	248_T
ASSLMGGYTSST	0.0201289	5	1	4	0	4	248_T
ASSLRDSHRDPV	0.044122	5	1	4	0	4	248_T
ASSPTLGPEEAF	0.0364016	7	3	4	1	2	248_T
ASSPTLGPTLF	0.0455825	4	2	4	0	4	248_T
ASSRRWGPGSC	0.0260283	4	1	4	0	4	248_T
ASSSQRGLQ*AV	0.0634014	4	2	4	1	2	248_T
ASSSRGPGEL	0.0232504	4	1	4	1	2	248_T
ASSVGPGGGGNIQY	0.136194	14	1	4	1	2	248_T
AIVKTPGQGIRQH	0.0232344	1	1	3	0	3	248_T
ASS*SGQGLLQ*AF	0.0354768	1	1	3	0	3	248_T
ASSEEASGSREF	0.0151678	9	1	3	0	3	248_T
ASSERLGAAGEQF	0.0151292	9	1	3	0	3	248_T
ASSERLGEPGELF	0.0124438	9	1	3	0	3	248_T
ASSLAARQVNSPSSS	0.0490564	5	1	3	1	1.5	248_T
ASSLAQGLRAV	0.0188407	5	1	3	0	3	248_T
ASSLASLDSRLHEQF	0.0496627	1	1	3	0	3	248_T
ASSSQRGATMSSS	0.0144276	12	1	3	0	3	248_T
ASSVGAGGGGNIQY	0.0211101	14	1	3	0	3	248_T
AISETSRPRESAQQ	0.0198161	1	1	2	0	2	248_T
ASSLADRALSST	0.0161863	5	1	2	0	2	248_T
ASSLATGPPSSS	0.00780828	5	1	2	0	2	248_T
ASSLATTRPIRAL	0.00963579	5	1	2	0	2	248_T
ASSLDAGPRSKEQY	0.045464	7	1	2	0	2	248_T
ASSLDRARQSAA	0.00931027	5	1	2	0	2	248_T
ASSLGQKGH*AV	0.00954287	5	1	2	0	2	248_T
ASSMQGDTMTSP	0.00776203	5	1	2	0	2	248_T
ASSPGQGAQEH	0.0102978	7	1	2	0	2	248_T
ASSPHGVRRAS	0.0114193	4	1	2	0	2	248_T
ASSPTRGPGKL	0.0227868	5	1	2	0	2	248_T
ASSSTRGPTK	0.0331151	5	1	2	0	2	248_T
ASSTERG*TSST	0.0264521	5	1	2	1	1	248_T
ATQLAGPGSST	0.0105864	4	1	2	0	2	248_T
AWSVGQRYGYT	0.0537265	3	1	2	0	2	248_T
AISEDFQAAGNQPQH	0.0138316	1	1	1	0	1	248_T
ARQMSQTSPVSSS	0.00330579	1	1	1	0	1	248_T
ASSEKASGSWGAV	0.018111	9	1	1	0	1	248_T
ASSERLREPDELF	0.00366382	9	1	1	0	1	248_T
ASSERQRDWEF	0.00336511	9	1	1	0	1	248_T
ASSESSGSSGSCS	0.00732936	9	1	1	0	1	248_T
ASSLAQTASMSST	0.00473653	5	1	1	0	1	248_T
ASSLASGGSSNEQF	0.0127677	7	1	1	1	0.5	248_T
ASSLDR*RPKQS	0.00774622	7	1	1	0	1	248_T
ASSLDRAWSMSST	0.00783794	5	1	1	0	1	248_T
ASSLDTAWTVSLP	0.010994	5	1	1	0	1	248_T
ASSLGGQGPHEHF	0.0106338	7	1	1	0	1	248_T
ASSPWAQGSST	0.0109428	4	1	1	0	1	248_T
ASSQSTLPGRRGPELGNTQPQH	0.00610101	17	1	1	0	1	248_T
ASSSQRGGYNEQF	0.00473653	12	1	1	0	1	248_T
AWSVGQRYGYI	0.00432627	3	1	1	0	1	248_T
LTKTSSSKELKTS	0.0107928	1	1	1	0	1	248_T
VPQLPAGGYNEQF	0.00592467	1	1	1	0	1	248_T
ASSSGLGLRTQY	19.8	11	2	297	439	0.675	259_T
SARLQGDE*ASS	56.3977	4	3	223	493	0.451417	259_T
SARLPGDVNEQF	80.6901	0	3	210	365	0.57377	259_T
SAVSGRFGSGTDTQF	77.3344	7	1	206	230	0.891775	259_T
SAVSGRFGAGPDTQY	19.0556	7	1	204	227	0.894737	259_T
SAVSGRFGSWHDTQY	8.32028	7	1	204	226	0.898678	259_T
SAVSGRFGSDSDTQF	2.83337	7	1	203	226	0.894273	259_T
SAVSGRFGSGPDTFY	4.65754	7	1	187	199	0.935	259_T
SARLQGMGMSSS	26.4964	4	3	163	266	0.610487	259_T
SARLQGL*ISSP	22.3031	4	2	156	241	0.644628	259_T
SARLPGDRNEQL	3.93872	0	2	155	260	0.59387	259_T
SARLQGDVNEQF	28.8608	0	3	153	240	0.634855	259_T
SARLRGDDTQQF	23.7759	0	3	148	200	0.736318	259_T
SARLTGYGNTAV	16.4492	8	4	148	250	0.589641	259_T
SARLQGWDSSQY	20.752	0	3	144	196	0.730964	259_T
SARLRGLGLSST	11.8214	4	1	144	215	0.666667	259_T
SARLDGV*NQQF	13.5964	0	1	139	174	0.794286	259_T
SARLTGDNEPLF	3.76761	0	2	138	161	0.851852	259_T
SARLTGLGMNCS	6.53507	4	2	133	224	0.591111	259_T
SARLEGHRNEQY	23.5235	0	1	131	197	0.661616	259_T
SARLAGDGNAQY	21.8224	0	2	129	210	0.611374	259_T
SARLAGDGNEQF	5.22217	0	1	128	153	0.831169	259_T
SARLRGLE*DQF	9.77649	0	3	125	151	0.822368	259_T
SARLTGDNEPLY	7.0035	0	1	121	184	0.654054	259_T
SARLRGR**AST	11.0618	4	3	112	144	0.772414	259_T
SARLAGYGNEQF	12.1079	0	3	111	149	0.74	259_T
SARLQGDE*QF	14.469	0	3	109	170	0.637427	259_T
SARLRGTGMNQF	1.56487	0	1	109	155	0.698718	259_T
SARLAGDK*PV	15.1248	8	3	108	152	0.705882	259_T
SARLHGI*MSSS	4.18939	4	1	108	133	0.80597	259_T
SARLHGR*FTST	3.6703	4	2	106	129	0.815385	259_T
SARLQG**MTV	10.3132	4	3	106	153	0.688312	259_T
SAKIAGDMNQQF	1.29356	0	1	104	132	0.781955	259_T
SARLGADGTSST	6.63978	4	3	103	114	0.895652	259_T
SARPREMGMSSS	2.8365	4	2	103	126	0.811024	259_T
SARLQGWESSQF	3.8173	0	3	102	143	0.708333	259_T
SARPAGDGNDSS	4.16185	0	2	102	144	0.703448	259_T
SARLQGWNSPV	7.06439	8	3	100	131	0.757576	259_T
SARLTGDNSPLY	1.61044	0	3	100	127	0.78125	259_T
SARLDGIWNEQF	2.73868	0	1	99	137	0.717391	259_T
SARLQGENAQF	1.28237	0	1	99	121	0.811475	259_T
SARLQGLE*DQF	2.56141	0	2	97	118	0.815126	259_T
SARLQGYNSSLY	1.3011	8	3	91	118	0.764706	259_T
SARLRGL**DQF	0.925446	0	1	89	111	0.794643	259_T
SARPHGI*ISSS	6.25385	4	2	74	94	0.778947	259_T
ASSLLDRGTEAF	87.7639	3	6	70	68	1.01449	259_T
SARLQGLGISTS	2.29939	4	2	70	104	0.666667	259_T
ASSSFLDRGTGAS	20.4688	3	3	66	67	0.970588	259_T
ASSSFLDRGTGSS	15.7367	3	2	66	64	1.01538	259_T
SARLQGL*FTRP	9.43124	4	3	65	86	0.747126	259_T
SARLTGLGMNRS	2.33052	4	1	63	94	0.663158	259_T
ASSFLDRGTEAS	20.5374	3	4	62	64	0.953846	259_T
ASSFLDSGTKHSV	6.45307	3	4	61	27	2.17857	259_T
SARLQGLYTSST	2.9274	4	1	61	71	0.847222	259_T
SARPEGDVNHQS	0.47087	0	1	58	51	1.11538	259_T
SARLTGYGDTAV	11.0923	8	3	56	24	2.24	259_T
ASSSPGRSPRSC	1.75282	1	2	54	32	1.63636	259_T
SARLTGDGNTAV	8.68137	8	4	54	46	1.14894	259_T
SARLAGYE*AV	3.38473	8	4	49	33	1.44118	259_T
ASSFLGRGHLQHS	2.15739	3	3	48	16	2.82353	259_T
SARPAGDGNESS	0.317998	0	1	48	48	0.979592	259_T
SARPGDINQQF	0.576615	0	1	47	47	0.979167	259_T
SARPREIGISCS	0.38487	4	1	47	59	0.783333	259_T
SAKPGDRQQS	0.583692	0	1	46	47	0.958333	259_T
ASS*LAGAPRSC	1.32659	1	1	44	28	1.51724	259_T
SARLRGNAERAV	11.7397	8	4	44	18	2.31579	259_T
ASSSSAGLQGSC	0.8981	1	3	43	36	1.16216	259_T
SARLAGDMNQQF	2.88186	0	2	43	12	3.30769	259_T
SARLAGWE*DQF	2.87635	0	2	43	21	1.95455	259_T
SARLQGME*AST	3.97373	4	2	43	21	1.95455	259_T
SARPTGDGNHPV	2.09935	0	4	43	22	1.86957	259_T
SAKITGDMNLQF	1.21332	0	1	42	8	4.66667	259_T
SAKLRGDDTQQF	1.61733	0	2	41	5	6.83333	259_T
SARLAGYDSAV	10.8523	8	3	41	15	2.5625	259_T
SARLRERE*AST	3.00939	8	2	41	5	6.83333	259_T
ASSFRDRGTKLSS	6.97371	3	3	40	8	4.44444	259_T
SARLAGDMNQQY	2.57911	0	2	40	15	2.5	259_T
SARLAGDVIEPV	11.3667	0	3	40	13	2.85714	259_T
SARLHGR*MTSS	10.8535	4	3	40	26	1.48148	259_T
SARLTGDGNHPV	14.2882	8	3	40	17	2.22222	259_T
SARPEGLYNTST	0.735963	4	1	40	59	0.666667	259_T
ASSFLGGALKLSS	5.80921	10	2	39	9	3.9	259_T
ASSFLGRGMHHS	2.33173	3	2	39	14	2.6	259_T
SARLAGDGKSPS	5.02675	8	3	39	9	3.9	259_T
SARLAQAIIEQF	1.30972	0	2	39	8	4.33333	259_T
SARLQGGIQPF	2.82814	0	3	39	8	4.33333	259_T
SARLQGRSSRAV	5.47411	8	3	39	8	4.33333	259_T
SARLTGDGNEPV	1.4066	8	2	39	6	5.57143	259_T
SARLTGDQ*PV	2.13932	8	4	39	29	1.3	259_T
SARLTGYENTAV	6.14229	8	3	39	9	3.9	259_T
SARLPGAVNEQF	2.01164	0	1	38	8	4.22222	259_T
SARLQGL*ISS	0.340446	4	1	38	60	0.622951	259_T
SARLTGYGNSPV	3.0721	0	2	38	9	3.8	259_T
SARLTRDMQ*AV	0.767045	8	3	38	26	1.40741	259_T
ASNADYGAAYEQY	18.1408	11	1	37	17	2.05556	259_T
ASNARLAAYEQY	165.13	11	2	37	17	2.05556	259_T
SARLAGEIIEQF	1.79298	4	2	37	7	4.625	259_T
ASNAYHGAAYEQH	10.5436	11	1	36	15	2.25	259_T
SARLRDNEERAV	1.91077	8	3	36	2	12	259_T
SARLTGYGDKQF	1.01481	0	1	36	7	4.5	259_T
SARLTRDMQRPV	2.41477	0	5	36	6	5.14286	259_T
ASSFLDRGTEAV	5.23981	3	5	35	6	5	259_T
ASSFLGRGMKHS	0.460179	3	2	35	14	2.33333	259_T
ASSFRAGALMQF	3.45744	10	4	35	8	3.88889	259_T
SARLDGRWNRAV	1.49296	8	3	35	5	5.83333	259_T
SARLDRR*MTST	9.0137	4	3	35	11	2.91667	259_T
SARLQGIMNPS	2.75433	4	3	35	6	5	259_T
ASSLLDRGHLQHS	0.388776	3	1	34	14	2.26667	259_T
ASSLLDRRWRSF	1.12597	3	2	34	43	0.772727	259_T
SARIPGDRNV*L	3.75524	4	2	34	14	2.26667	259_T
SARLAGYGNTQY	3.30031	0	3	34	10	3.09091	259_T
SARLPGDGNEPV	1.52335	0	2	34	2	11.3333	259_T
SARLQGR*MTLL	4.63158	4	2	34	8	3.77778	259_T
SARPAGDMNHQF	1.43379	0	1	34	5	5.66667	259_T
ASSGPSGTPGSC	0.303038	1	1	33	25	1.26923	259_T
SARLAGEENQF	2.34688	0	3	33	7	4.125	259_T
SARLDGRWNRPV	1.44292	8	3	33	2	11	259_T
SARLQG*ESSQY	1.1681	8	3	33	2	11	259_T
SARLREMDEPV	2.74906	8	3	33	7	4.125	259_T
ASSFLDGGALKLS	1.88376	3	3	32	1	16	259_T
ASSGLAGGTEELF	2.04514	6	3	32	3	8	259_T
ASSGLAGGTEEQF	1.87839	3	2	32	2	10.6667	259_T
SARIAGYGNTQY	2.38284	0	3	32	4	6.4	259_T
SARLQGID*AST	2.45922	4	3	32	6	4.57143	259_T
SARLQGLGISPS	1.37916	0	3	32	16	1.88235	259_T
SARPHGMIIQQY	1.35289	0	1	32	3	8	259_T
ASNADYGGAYEQY	2.79688	11	1	31	5	5.16667	259_T
ASSLGTGALRTF	5.77536	10	2	31	1	15.5	259_T
ASSLLDRSTESF	0.216468	3	1	31	59	0.516667	259_T
ASSSASETPGSC	0.246316	1	1	31	25	1.19231	259_T
ASSSG*RITGSC	0.446543	1	1	31	25	1.19231	259_T
ASSTIPAGHWGAV	0.887639	16	2	31	13	2.21429	259_T
SAKLQGID*AST	0.961769	8	3	31	6	4.42857	259_T
SARLAG*ETQF	2.65432	8	3	31	7	3.875	259_T
SARLHGRWSRAV	1.73048	4	2	31	7	3.875	259_T
SARLREDGHEPV	3.00857	8	3	31	6	4.42857	259_T
SARLTGARIHSS	2.79381	4	2	31	3	7.75	259_T
SARLTGYGNSAV	3.62865	8	2	31	4	6.2	259_T
ASSFRTGALWLSS	1.17564	10	3	30	6	4.28571	259_T
ASSLR*RTPRSC	0.308294	1	1	30	23	1.25	259_T
SARLAGMGKSST	3.64849	4	2	30	5	5	259_T
SARLPGAVNQQF	1.49139	0	1	30	3	7.5	259_T
SARLSGHDTQY	0.716104	0	1	30	7	3.75	259_T
SARLTREMQRPV	0.593176	8	2	30	3	7.5	259_T
ASSFGTGAGEAV	2.06291	5	4	29	11	2.41667	259_T
ASSLGTGA*S*F	0.926946	10	5	29	10	2.63636	259_T
ASSLGTGAVTQS	10.4633	10	4	29	0	29	259_T
SARHGG*D*AV	2.17493	8	3	29	7	3.625	259_T
SARLAGDR*SPS	0.959714	0	2	29	3	7.25	259_T
SARLQGDEFTTT	1.47353	4	3	29	3	7.25	259_T
SARLREGSTST	7.09823	4	3	29	5	4.83333	259_T
SARLREID*AST	0.910966	8	2	29	3	7.25	259_T
SARNTGDESAV	1.32898	8	2	29	4	5.8	259_T
SARPREMNSPF	1.24567	0	3	29	4	5.8	259_T
ASSSGSGGTEELF	1.5741	6	3	28	2	9.33333	259_T
ASSSVLRTPGSS	0.221635	1	2	28	23	1.16667	259_T
SARLEGDVIHPV	2.26348	0	2	28	8	3.11111	259_T
SARLQGA**AV	3.5505	4	3	28	4	5.6	259_T
SARLQGR*ISSP	1.00126	4	2	28	3	7	259_T
SARLRGLGFTST	1.75557	4	3	28	5	4.66667	259_T
SARQRAMKQQF	1.47684	0	1	28	3	7	259_T
ASSFLGRGMEAF	1.99512	3	2	27	0	27	259_T
ASSFRGAGALKLS	1.50939	10	1	27	0	27	259_T
ASSFRTGALKQF	0.963765	3	3	27	1	13.5	259_T
ASSS*IAGLRGAV	1.36658	5	3	27	2	9	259_T
ASSSP*RELQ*AV	1.32781	16	2	27	1	13.5	259_T
ASSSTIAELRGAV	0.702277	5	2	27	1	13.5	259_T
ASSTSGTDPGSS	0.228771	1	3	27	24	1.08	259_T
SAKLHGR*MTSS	1.25081	4	1	27	4	5.4	259_T
SAKLRDNAERAV	3.56086	7	3	27	0	27	259_T
SARLAGDE*PV	1.35595	8	3	27	3	6.75	259_T
SARLAGIDQQF	0.964517	0	3	27	2	9	259_T
SARLAGYGTEQY	0.798365	8	3	27	3	6.75	259_T
SARLPGAINEQF	0.625708	0	1	27	3	6.75	259_T
SARLQG*DSTQY	0.945979	0	1	27	2	9	259_T
SARLRGLE*DPF	0.871118	8	2	27	3	6.75	259_T
ASSFLDRGTDSF	6.78072	3	3	26	0	26	259_T
ASSFRPSGSGELF	0.694335	6	1	26	1	13	259_T
ASSFWTGALETL	1.20454	10	4	26	2	8.66667	259_T
ASSGTSGTSRSC	2.77022	1	2	26	0	26	259_T
SAKLPGAVNELF	1.08363	0	1	26	6	3.71429	259_T
SARHRAHDTQY	0.708487	0	1	26	1	13	259_T
SARLRDNAERPV	2.41952	8	3	26	2	8.66667	259_T
SARLRG*DSSQY	0.77923	8	2	26	7	3.25	259_T
ASSSQGGTRGAV	1.22807	5	4	25	1	12.5	259_T
ASSSTSGTQWSCS	1.05988	1	2	25	0	25	259_T
ASSSVAEVLGSC	1.84721	1	3	25	0	25	259_T
SAKLHGR*IAV	0.602622	8	1	25	3	6.25	259_T
SAKLTGTRNEQF	0.629043	0	1	25	5	4.16667	259_T
SARLAGDGKSSS	0.713018	4	2	25	1	12.5	259_T
SARLDRRQETSS	0.403833	4	2	25	3	6.25	259_T
SARLQG*DSSLY	1.02853	8	3	25	7	3.125	259_T
SARLQG*DSSQY	0.505015	0	2	25	14	1.66667	259_T
ASSFPGTGGVSF	1.21031	10	5	24	0	24	259_T
ASSLQNVAGAVTDKLY	12.3468	15	1	24	2	8	259_T
ASSTA*RSTGELF	0.89335	6	1	24	1	12	259_T
SARLAGYGSAQY	1.12854	8	3	24	3	6	259_T
SARLPGAMIEQF	0.364218	0	1	24	3	6	259_T
SARLQGDVNEQY	0.411521	0	2	24	13	1.71429	259_T
SARLRDMNTQY	2.0543	0	2	24	2	8	259_T
SARLTGDNDTLY	0.400141	0	1	24	1	12	259_T
ASQRRADSGELF	0.799093	6	2	23	1	11.5	259_T
ASSFNRDSEKLF	0.979635	6	1	23	1	11.5	259_T
ASSFQGRGTEAF	0.441071	3	4	23	1	11.5	259_T
ASSLGTGALNIS	0.716139	10	4	23	0	23	259_T
ASSPIAGVLEELF	1.86138	6	1	23	2	7.66667	259_T
ASSSGLE**GAV	0.263553	5	1	23	8	2.55556	259_T
ASSSGSPPGSC	0.151473	1	1	23	23	0.958333	259_T
ASSSP*REMQGAV	0.302437	5	2	23	1	11.5	259_T
ASSSRLAGTGELF	0.4118	6	2	23	2	7.66667	259_T
ASSTGLAGTRSC	0.147545	1	1	23	24	0.92	259_T
SARLAGYK*AV	0.433006	8	3	23	1	11.5	259_T
SARLREME*AP	1.15062	8	3	23	2	7.66667	259_T
SARLREMGMSRS	1.0523	4	2	23	3	5.75	259_T
SARLRERVKDQY	3.74665	0	1	23	2	7.66667	259_T
SARLTGDQ*AV	0.29202	7	2	23	14	1.53333	259_T
SARLTGIRMSRS	0.771756	4	2	23	2	7.66667	259_T
SARPGAINEQF	0.637268	0	1	23	1	11.5	259_T
SARQTRG*ETST	0.875739	4	3	23	2	7.66667	259_T
ASSFLTGS*MAF	0.517856	3	4	22	1	11	259_T
ASSFSLRYREAV	0.854984	5	2	22	1	11	259_T
ASSTSREITEELF	1.42248	6	1	22	2	7.33333	259_T
SARLAGMGKTST	0.825481	4	2	22	1	11	259_T
SARLHGI*ISRS	0.963164	4	2	22	0	22	259_T
SARLQGDS*AV	1.06447	8	3	22	2	7.33333	259_T
SARLRERVKDQF	0.764469	0	2	22	3	5.5	259_T
SARLTGDNDPLY	0.345251	0	1	22	1	11	259_T
SARLTGYGNTPV	0.402949	8	1	22	1	11	259_T
ASSAHSGSLRGAV	1.53082	5	4	21	1	10.5	259_T
ASSFLDGGMTAI	1.22792	3	2	21	0	21	259_T
ASSFLDRGTEAF	0.311023	3	1	21	0	21	259_T
ASSI*RGTPENC	3.54694	1	2	21	1	10.5	259_T
ASSLLDRGTEAS	0.5578	3	1	21	5	3.5	259_T
ASSLQNVAGAVTEKLY	1.57268	15	1	21	1	10.5	259_T
ASSSPSGTYGGAV	0.795936	5	3	21	1	10.5	259_T
ASSTARGTPGAV	2.03966	5	4	21	1	10.5	259_T
ASSYRGPSAYNQQF	1.52908	12	1	21	0	21	259_T
SAKLTGYGNTAV	0.420816	8	2	21	0	21	259_T
SARLRGDDTEQF	0.338903	0	1	21	4	4.2	259_T
SARLTGTRKEQY	0.873392	0	1	21	2	7	259_T
ASSFGDRGTEQF	0.610339	6	4	20	2	6.66667	259_T
ASSFWTGAQEAF	0.868043	3	4	20	1	10	259_T
ASSLQNVAGAVTDTQY	1.45036	15	1	20	0	20	259_T
ASSTSRGITEKLF	0.475571	6	2	20	1	10	259_T
ASSYASELRGAV	0.731729	5	4	20	0	20	259_T
SAKLRERE*AST	0.290892	8	2	20	0	20	259_T
SAKQRAMKQQF	0.190385	0	1	20	4	4	259_T
SARLAGEMTSS	1.69396	4	1	20	1	10	259_T
SARLREGHVTV	2.93327	4	2	20	4	4	259_T
SARPRGMMIQQY	0.322198	0	1	20	1	10	259_T
SARSGRWE*AV	1.57465	8	1	20	0	20	259_T
SAVSGRSGSGPDTQY	0.323663	7	1	20	0	20	259_T
ASNARLAAYEQH	0.880471	11	1	19	4	3.8	259_T
ASSAHSEILRGAV	0.741984	5	2	19	0	19	259_T
ASSGIAGTRGAV	1.53199	5	3	19	1	9.5	259_T
ASSRGLAGKGTV	0.732227	5	1	19	11	1.58333	259_T
ASSSIAELPKNC	0.649941	1	1	19	1	9.5	259_T
ASSTA*RSTGEQF	1.11884	6	1	19	0	19	259_T
ASSYRGPSSINEQF	0.685651	12	1	19	1	9.5	259_T
SAKHTGDDTQF	0.290087	0	1	19	1	9.5	259_T
SAKLDGIKYQY	2.89488	0	1	19	3	4.75	259_T
SAKLREDGHEPV	0.624677	8	2	19	1	9.5	259_T
SARLAGIGKSPT	0.433895	4	3	19	0	19	259_T
SARLHGR*MSSS	0.483477	4	1	19	4	3.8	259_T
SARLRERV*DQF	0.355125	0	1	19	2	6.33333	259_T
SARLTGLGIHSS	0.275052	4	1	19	5	3.16667	259_T
ASSLGTGALKHS	0.342074	10	2	18	0	18	259_T
ASSSVANAGMRCS	1.96977	9	2	18	1	9	259_T
ASSYRSRGSSMSSS	0.468047	9	1	18	1	9	259_T
SARHRAMIEQF	0.155081	0	1	18	3	4.5	259_T
SARLHGR*IAV	0.357176	8	2	18	0	18	259_T
SARLQGLGISS	0.307283	4	1	18	2	6	259_T
SARLREIGLRPT	0.546444	4	3	18	3	4.5	259_T
SARLREREKDQY	0.365081	8	2	18	0	18	259_T
SARLRGMMIQQY	0.673455	0	1	18	0	18	259_T
SAVSRRIGSGPDSQY	0.244875	7	1	18	1	9	259_T
ASSAERSTGELF	1.22159	6	1	17	0	17	259_T
ASSDHSGAPWSC	0.535044	1	1	17	0	17	259_T
ASSFLDGALWPV	0.403557	10	3	17	2	5.66667	259_T
ASSFLGQGH*AV	0.768901	3	2	17	1	8.5	259_T
ASSP*REVR*AV	0.393343	5	1	17	1	8.5	259_T
ASSSAIADTGELF	0.343117	6	1	17	0	17	259_T
ASSSVANAGMRC	0.275894	9	2	17	1	8.5	259_T
SAKLHGINEQF	0.274833	0	1	17	0	17	259_T
SARHRAIIQPF	0.117909	0	1	17	2	5.66667	259_T
SARLQG*DSSHY	0.26537	4	2	17	0	17	259_T
SARLQGLDTSS	0.434261	4	1	17	0	17	259_T
SARLQRVKDPV	1.19658	8	3	17	1	8.5	259_T
SARLREGHVTA	0.702324	4	1	17	2	5.66667	259_T
SARNRGTRMNQY	1.75742	0	1	17	0	17	259_T
SAVFAGSGRAQIRST	1.04222	7	1	17	0	17	259_T
ASSFVDRGS*SF	0.432617	3	3	16	0	16	259_T
ASSLLGRGTEAV	0.32159	3	2	16	0	16	259_T
ASSTIAEVSEELF	0.627649	6	1	16	0	16	259_T
ASSVKREHPGAV	0.942839	5	1	16	1	8	259_T
ASSYDRGHGELF	0.253161	6	1	16	0	16	259_T
SAKIQGM*MTS	0.640565	4	1	16	0	16	259_T
SARLDGRWNRPVL	0.571403	4	3	16	0	16	259_T
SARLQGCQSPV	0.520164	8	2	16	0	16	259_T
SARLQGHRYEQY	0.280256	0	1	16	2	5.33333	259_T
SARLRDNE*RAV	0.249197	8	2	16	0	16	259_T
SARLRGIGISST	0.321939	4	2	16	1	8	259_T
SARLRGREINNP	0.629824	0	2	16	2	5.33333	259_T
SARLTGAGNHSS	0.361592	0	3	16	3	4	259_T
SARPAGDGITSS	0.303828	4	1	16	0	16	259_T
SAVSGDSGRIQIRSS	0.766721	7	1	16	0	16	259_T
ASSFLGRGTEQF	0.37266	3	2	15	1	7.5	259_T
ASSGIAEVSGELF	1.13371	6	1	15	2	5	259_T
ASSTGRGTAMSSS	0.551062	9	3	15	0	15	259_T
ASSTIAGVLEELF	0.268223	6	1	15	1	7.5	259_T
ASSTKRDSVRLF	0.369456	6	1	15	0	15	259_T
SARLQGDE*AST	0.242153	4	1	15	2	5	259_T
SARLRAGSTCT	0.34719	4	2	15	2	5	259_T
SARLTGMRMSRS	0.211535	4	1	15	3	3.75	259_T
ASSAIAEAPRNC	0.171887	1	1	14	0	14	259_T
ASSFLDGGTEQF	0.156844	3	2	14	0	14	259_T
ASSHLAKVPRSC	0.143443	1	1	14	0	14	259_T
ASSSG*RIYEKLF	0.286681	6	1	14	0	14	259_T
ASSSSGTYRGAV	0.310046	5	2	14	1	7	259_T
ASSTVAETREAV	1.14659	5	2	14	0	14	259_T
SAKHHGI*LSSS	0.133687	4	2	14	2	4.66667	259_T
SAKLAELSIRPV	0.229186	8	2	14	1	7	259_T
SAKLHGRSSRAV	0.271404	8	2	14	0	14	259_T
SARLEG*ETPV	0.238887	8	2	14	0	14	259_T
SARLPGDRNEPL	0.236883	8	2	14	0	14	259_T
SARLRDMHEPV	0.952371	8	3	14	1	7	259_T
SATPGG*FKTV	0.226593	8	1	14	1	7	259_T
ASSDRAEHRGAV	0.318966	5	1	13	0	13	259_T
ASSLGDRGTEAF	0.183301	3	1	13	0	13	259_T
ASSPGRGQT*AV	0.220663	16	3	13	3	3.25	259_T
ASSPGTGSGNEQF	1.00078	13	2	13	0	13	259_T
ASSSGLRAPGAV	0.536298	5	2	13	0	13	259_T
ASSSGTERRDAV	0.358206	5	1	13	1	6.5	259_T
ASSSKRDSPGSC	0.322769	1	1	13	0	13	259_T
ASSSSAGLNENC	0.626737	13	2	13	1	6.5	259_T
ASSVGRGTMKAV	0.281831	5	1	13	0	13	259_T
ASSYRSPRAYNEQF	0.181888	12	1	13	1	6.5	259_T
SAKITGYGNTAV	0.236865	8	1	13	0	13	259_T
SARKQGDSRPV	0.20947	8	1	13	0	13	259_T
SARLREID*AA	0.210376	4	2	13	2	4.33333	259_T
SARLRGMGLSSS	0.163337	4	1	13	1	6.5	259_T
SARPREMEKAV	0.453067	8	2	13	2	4.33333	259_T
SARPTGDNSPF	0.20188	0	2	13	0	13	259_T
SAVSGEIGSGPDTQY	0.110176	7	1	13	0	13	259_T
SAVSGGSSRAQIRS	2.13195	7	1	13	0	13	259_T
ASSCGTNSGELF	0.988738	6	3	12	0	12	259_T
ASSFGRRAAEQF	0.23297	6	3	12	1	6	259_T
ASSFLAQGH*SS	0.296558	3	2	12	0	12	259_T
ASSFLDRGR*SI	0.489593	10	3	12	0	12	259_T
ASSFMDGGSEAV	0.206065	3	2	12	0	12	259_T
ASSKGRPTYGST	0.246346	1	3	12	1	6	259_T
ASSPGAQRLQ*AV	0.826688	16	2	12	4	2.4	259_T
ASSSDGSSDKQF	0.221537	6	2	12	0	12	259_T
ASSTIAGVLEKLF	0.177969	6	1	12	0	12	259_T
ASSYGSGGTEELF	0.164517	6	1	12	0	12	259_T
ASSYRSPRALHEQF	0.110271	12	1	12	1	6	259_T
SAKHREGHVTV	0.166493	4	1	12	2	4	259_T
SARHRAKEFTQY	0.202286	0	1	12	0	12	259_T
SARHREIG*SRS	0.274908	4	1	12	1	6	259_T
SARLGGDKDAV	0.44029	8	2	12	0	12	259_T
SARLPGDRNEHS	0.148291	0	1	12	2	4	259_T
SARLTGIIMSR	0.20714	4	2	12	0	12	259_T
ASSDRREYSGSC	0.579567	1	1	11	0	11	259_T
ASSFLDSGRSFQP	0.243345	3	1	11	0	11	259_T
ASSLGTGAVKQS	0.139069	10	1	11	0	11	259_T
ASSLQNVAGAVTEKLF	0.234166	15	1	11	0	11	259_T
ASSPDSPNEKLF	0.548162	6	1	11	1	5.5	259_T
ASSPGGPAPTSAV	0.275628	9	3	11	1	5.5	259_T
ASSPGRGTAMSSS	0.257257	9	3	11	0	11	259_T
ASSPRTGRDT*QF	0.230093	3	3	11	0	11	259_T
ASSSGSGGNEELF	0.110108	6	1	11	0	11	259_T
ASSSGVPGATSEQF	0.50418	18	3	11	1	5.5	259_T
ASSSTSEERGELF	0.163227	6	1	11	0	11	259_T
ASSTGGRAPQ*AA	0.188178	16	2	11	1	5.5	259_T
SAKIQGIMNPS	0.134138	4	1	11	0	11	259_T
SAKTTGVMTST	0.667346	4	1	11	0	11	259_T
SARIAGDGKSSS	0.142159	0	2	11	1	5.5	259_T
SARLAGDDKQF	0.18756	0	1	11	2	3.66667	259_T
SARLRDNAELPL	0.195996	8	1	11	0	11	259_T
SARPAGDQ*PV	0.130344	8	1	11	0	11	259_T
ASNAGQTTTTSST	0.1422	14	1	10	0	10	259_T
ASS*RSPRGTMSSS	0.178762	9	1	10	0	10	259_T
ASSCGSTNWSS	0.389741	1	1	10	0	10	259_T
ASSDSCGSTEKLF	0.323856	6	1	10	0	10	259_T
ASSFLDRGTKQF	0.164499	3	2	10	0	10	259_T
ASSFPTGARAF	0.138459	3	2	10	0	10	259_T
ASSLGDRGPKLSS	0.0941318	3	1	10	0	10	259_T
ASSLPGQARASSS	0.323078	1	2	10	0	10	259_T
ASSPSDFHGKLF	0.195614	6	1	10	0	10	259_T
ASSTKRDTGELF	0.169984	6	1	10	0	10	259_T
ASSTRPRVPRSSS	0.482173	1	1	10	1	5	259_T
ASSTYGRTGELF	0.262559	6	2	10	0	10	259_T
ASSYRSPRAYN*AF	0.418803	12	1	10	0	10	259_T
SAKHRANEFTQY	0.614506	0	2	10	0	10	259_T
SAKTRGKMIQQY	0.685078	0	1	10	0	10	259_T
SARLDRDVIEPV	0.18267	8	2	10	0	10	259_T
SARLGADGIHST	0.148463	4	1	10	0	10	259_T
SARLQGWKRPV	0.153366	8	1	10	1	5	259_T
SARPAGHMTCT	0.225371	4	1	10	0	10	259_T
SARPHGISSRAV	0.231602	4	2	10	1	5	259_T
SARPRDGN*PA	0.422136	0	1	10	0	10	259_T
SARPREGSTCT	0.175089	4	1	10	0	10	259_T
SATHGGWFNTV	0.0915413	8	1	10	1	5	259_T
ASNTGL*AYEQY	0.43696	11	1	9	2	3	259_T
ASSCIAEVSEKLF	0.0805487	6	1	9	0	9	259_T
ASSFGRGHCSV	0.219204	5	3	9	0	9	259_T
ASSFGTERREAV	0.158579	5	1	9	1	4.5	259_T
ASSFLAGALSF	0.0941645	10	2	9	2	3	259_T
ASSFLDGGCEAF	0.127315	16	4	9	1	4.5	259_T
ASSFLDRGSEAF	0.353666	3	1	9	0	9	259_T
ASSGIAELHELF	0.249992	6	1	9	0	9	259_T
ASSGISGTQEAV	0.0958871	16	2	9	0	9	259_T
ASSNPGLAAASST	0.688396	1	2	9	0	9	259_T
ASSPGRNSGSC	0.304849	1	1	9	0	9	259_T
ASSPSGSGNEQF	0.134417	13	2	9	0	9	259_T
ASSSLPSGGELF	0.508315	6	1	9	0	9	259_T
ASSSSGCSRSC	0.265311	1	2	9	1	4.5	259_T
ASSSVLRTP*SC	0.11745	1	1	9	0	9	259_T
ASSTEGAARAISSS	0.708971	9	2	9	0	9	259_T
ASSTGGFQVLHQQF	0.318064	12	2	9	0	9	259_T
ASSYRGPRASISSS	0.369909	9	1	9	1	4.5	259_T
ASSYRGPSSYNEQF	0.27844	12	1	9	1	4.5	259_T
ASSYRSPRASQEQF	0.276091	12	1	9	0	9	259_T
SAKPEGKNELF	0.0772889	0	1	9	0	9	259_T
SARLDGIKYPS	0.115307	0	1	9	0	9	259_T
SARLREMNKQF	0.156732	0	1	9	2	3	259_T
SARLTGDGNEPP	0.219274	0	2	9	0	9	259_T
SARLTGYGNTAL	0.136753	0	3	9	1	4.5	259_T
SARPRDGNEPP	0.125234	0	3	9	0	9	259_T
SAVSGRFGSGPDSQY	0.0761153	7	1	9	0	9	259_T
ASSEGRLWPTSS	0.218914	1	1	8	0	8	259_T
ASSEVRGAT*SSS	0.455532	1	1	8	0	8	259_T
ASSFKRELRRTE	0.201373	5	1	8	0	8	259_T
ASSFKREYREAV	0.0729773	5	1	8	0	8	259_T
ASSFLAGALKNFQY	0.155372	10	1	8	0	8	259_T
ASSFLDGGIGAV	0.0898363	3	3	8	0	8	259_T
ASSFLDRSTESL	0.133805	3	1	8	0	8	259_T
ASSFRGTGALSF	0.124696	10	2	8	0	8	259_T
ASSFRWTGA*AV	0.232464	5	1	8	5	1.33333	259_T
ASSFWSGGAGAV	0.0668695	3	2	8	0	8	259_T
ASSFWTGALKLV	0.110228	10	1	8	0	8	259_T
ASSRLAEVPRSC	0.0835715	1	1	8	0	8	259_T
ASSRRGALTMSSS	1.58596	9	1	8	1	4	259_T
ASSSGGPGLISEHS	0.252931	12	1	8	1	4	259_T
ASSSGLAGTGEH	0.215719	6	2	8	0	8	259_T
ASSSGLAGTGELF	0.100185	6	2	8	0	8	259_T
ASSSGSGTEELF	0.190591	6	2	8	0	8	259_T
ASSSIAELPRSS	0.0550908	1	1	8	0	8	259_T
ASSSR*RIMKNC	0.080545	1	1	8	0	8	259_T
ASSSTSGLRIAV	0.163747	5	1	8	0	8	259_T
ASSSW*RTPRSC	0.201157	1	1	8	0	8	259_T
ASST*RDSG*LF	0.0820846	6	1	8	0	8	259_T
ASSTGGPAPTSEHS	0.163135	12	1	8	1	4	259_T
ASSTGREVRGAV	0.124187	5	1	8	0	8	259_T
ASSYRSPGPTMSSS	0.174393	9	1	8	0	8	259_T
ASSYRTGRHGELF	0.193957	6	1	8	0	8	259_T
SAKLQGLGISS	0.130799	4	1	8	1	4	259_T
SANPRG*MTVP	0.543297	4	2	8	0	8	259_T
SARLGKDGSRHVT	0.646905	7	1	8	1	4	259_T
SARLQGHKNEHH	0.0612163	0	1	8	0	8	259_T
SARLRGDKTQF	0.112996	0	3	8	0	8	259_T
SARLRGNDTST	0.157245	0	3	8	1	4	259_T
ASNARLAASSST	0.277287	1	2	7	0	7	259_T
ASS*RQGLR*AV	0.271718	5	1	7	0	7	259_T
ASSC*REVPRSC	0.0695108	1	1	7	0	7	259_T
ASSFLAGALKLLQY	0.0903279	10	1	7	0	7	259_T
ASSFLERGMSSS	0.0740481	9	1	7	0	7	259_T
ASSHR*RRRGAV	0.209874	5	2	7	0	7	259_T
ASSLRGPAPTISSS	0.132539	9	1	7	1	3.5	259_T
ASSPSGLPR*AV	0.209952	5	1	7	0	7	259_T
ASSQGAAPTISSF	0.172557	9	1	7	1	3.5	259_T
ASSQRDPTYEQH	0.547665	11	1	7	0	7	259_T
ASSRSALTWEQS	0.0940273	6	1	7	0	7	259_T
ASSSERDTGKLF	0.116952	6	1	7	0	7	259_T
ASSSGGFRST*AAF	0.170039	18	1	7	1	3.5	259_T
ASSSGRSTGSC	0.0534628	1	2	7	0	7	259_T
ASSTGRGTEKLF	0.0900069	6	1	7	0	7	259_T
ASSTIAGLRGSC	0.134547	1	2	7	2	2.33333	259_T
ASSTLREVHGSY	0.13832	12	2	7	0	7	259_T
ASSTPRGLHQQF	0.152408	12	1	7	1	3.5	259_T
ASSTSREVTEELF	0.0874434	6	1	7	0	7	259_T
ASSVGRVTLRAV	0.142044	16	3	7	0	7	259_T
ASSVTSGTPRSC	0.0767318	1	1	7	0	7	259_T
ASSYRGPSSSMSSS	0.102865	9	1	7	1	3.5	259_T
SAKLQGDE*ACS	0.101855	4	1	7	2	2.33333	259_T
SAKLTGDNEPLY	0.0775278	0	1	7	0	7	259_T
SARKAG*WNTV	0.195838	8	2	7	0	7	259_T
SARLDRR*MTCS	0.110961	4	1	7	0	7	259_T
SARLEGDVIEPV	0.103214	0	1	7	0	7	259_T
SARLQGDVNDLY	0.114711	4	3	7	1	3.5	259_T
SARLQGENRSS	0.176017	4	1	7	2	2.33333	259_T
SARLQRVRDPV	0.0857491	8	3	7	0	7	259_T
SARLRGL*VSSS	0.0842015	4	1	7	0	7	259_T
SARPQEGISS	0.0528004	4	1	7	0	7	259_T
ASNATLAAYEQY	0.124631	11	2	6	0	6	259_T
ASSCQGGTRRAV	0.0790664	5	1	6	0	6	259_T
ASSFLGGGTEQF	0.0735557	3	1	6	0	6	259_T
ASSFLTGARAF	0.0672806	3	1	6	0	6	259_T
ASSFVAGALECFL	0.152552	10	1	6	0	6	259_T
ASSFVRAAGACQD	0.188202	10	1	6	0	6	259_T
ASSLAGQSTNEQF	0.0979828	13	1	6	0	6	259_T
ASSLQNVAGAVNETLF	0.177712	15	1	6	0	6	259_T
ASSPEQVAYEQY	0.233264	11	1	6	1	3	259_T
ASSPGGAAHQSI	0.213892	10	1	6	0	6	259_T
ASSPGRVPVRS	0.0851232	9	1	6	0	6	259_T
ASSQGRPPMSCT	0.282919	9	1	6	1	3	259_T
ASSRGTRYR*AV	0.144001	5	1	6	1	3	259_T
ASSS*RETGKLF	0.144891	6	1	6	0	6	259_T
ASSSGPGDTEELF	0.109874	6	1	6	0	6	259_T
ASSSGPGDTEELY	0.120234	6	1	6	0	6	259_T
ASSTEGEARAISSS	0.0953736	1	2	6	0	6	259_T
ASSTHTGLREAV	0.0582081	5	1	6	0	6	259_T
ASSTIARSPRSC	0.0576125	1	1	6	0	6	259_T
ASSTIPAGDWGAV	0.118742	5	1	6	0	6	259_T
ASSTMPAGDWGTV	0.123252	5	2	6	0	6	259_T
ASSVTSGTPGSC	0.0817467	1	2	6	0	6	259_T
ASSYRGPRSSISSS	0.0648861	9	1	6	1	3	259_T
ASTGPVGTRELF	0.292305	6	1	6	0	6	259_T
SAKITGMGMSRL	0.154296	4	1	6	4	1.2	259_T
SAKKQGQ*TCY	0.438439	4	1	6	0	6	259_T
SAKLRGL*ISSS	0.117392	4	1	6	0	6	259_T
SAKNRG*ETAV	0.0777159	8	1	6	0	6	259_T
SARLAGIMSS	0.0904956	4	1	6	0	6	259_T
SARLAGYETQQ	0.0803179	0	1	6	0	6	259_T
SARLQGLE*DQY	0.0775463	4	3	6	0	6	259_T
SARLREIGLSRS	0.0613776	4	1	6	1	3	259_T
SARLRGG**AST	0.100017	4	1	6	0	6	259_T
SARLRGR*RAST	0.112163	8	2	6	0	6	259_T
SARLTGTRNEQY	0.124708	0	1	6	1	3	259_T
SARPEGLGNTCT	0.0888407	4	1	6	0	6	259_T
SARQRRG*FTST	0.302269	4	1	6	4	1.2	259_T
SVWTPGAETRSS	0.329406	7	2	6	0	6	259_T
AISLTGDEQY	1.14096	8	1	5	0	5	259_T
ASNASLAAYSST	0.544214	1	2	5	0	5	259_T
ASSA*RELRDLF	0.261822	6	2	5	0	5	259_T
ASSAERSTGELY	0.0585366	6	1	5	0	5	259_T
ASSARLAAYEQH	0.132628	11	1	5	0	5	259_T
ASSCGRSPGAV	0.0840891	5	1	5	0	5	259_T
ASSCGT*LRRTV	0.327342	5	1	5	0	5	259_T
ASSCGTNSRKLF	0.0386534	6	1	5	0	5	259_T
ASSCIGNTMKQF	0.0315879	9	2	5	0	5	259_T
ASSF*RIHEELF	0.066121	6	1	5	0	5	259_T
ASSFH*EHESSS	0.0433663	3	2	5	0	5	259_T
ASSFLDGGMSSS	0.0433608	9	1	5	0	5	259_T
ASSFLDGGTEHF	0.0697628	3	1	5	0	5	259_T
ASSFLEREMKQS	0.0380705	3	1	5	0	5	259_T
ASSFLKGAGKLS	0.0663033	10	1	5	0	5	259_T
ASSFLRRGH*SF	0.0904144	3	2	5	0	5	259_T
ASSFRRTRGAV	0.0767028	5	1	5	0	5	259_T
ASSIREQRRASC	0.10649	1	1	5	0	5	259_T
ASSLPGQARVSSS	0.0630107	9	2	5	0	5	259_T
ASSLTAGTGMSS	0.0546363	9	1	5	0	5	259_T
ASSPGRVAVKQF	0.085731	6	3	5	0	5	259_T
ASSQGPLTTGTV	0.107593	9	1	5	0	5	259_T
ASSQGRLNYGST	0.036835	11	1	5	0	5	259_T
ASSSGGTGPTTEAF	0.0641295	18	1	5	0	5	259_T
ASSSGPGDRELF	0.305713	6	1	5	0	5	259_T
ASSSSSGRGELF	0.0625132	6	2	5	0	5	259_T
ASSSTSGTEGSC	0.0426956	1	2	5	0	5	259_T
ASSSTSGTQWSS	0.0641967	1	1	5	0	5	259_T
ASSSVANAGKLC	0.0789251	1	2	5	0	5	259_T
ASSTEGAAPTISSS	0.0373062	9	1	5	1	2.5	259_T
ASSTEGPRLQSSSS	0.0659388	9	1	5	0	5	259_T
ASSTGDQGLQ*AV	0.0420604	16	1	5	0	5	259_T
ASSTGSGGLEELF	0.0757332	6	1	5	0	5	259_T
ASSTIAEL*ETV	0.0451343	5	1	5	0	5	259_T
ASSTIASRREV	0.0893727	5	1	5	0	5	259_T
ASSTLAGDRRTV	0.0446864	5	1	5	0	5	259_T
ASSYDSELGKTV	0.0704593	5	2	5	0	5	259_T
SAKHAGYETQY	0.0479974	0	2	5	0	5	259_T
SAKLRGR*RAS	0.083505	4	1	5	0	5	259_T
SARHQGV*YQY	0.0979356	4	3	5	0	5	259_T
SARLAQG*KYLH	0.180974	8	2	5	0	5	259_T
SARLGGAQIDPV	0.06272	0	1	5	0	5	259_T
SARLQAIMSRY	0.0616304	4	1	5	0	5	259_T
SARLQGGIQPY	0.0710241	0	1	5	1	2.5	259_T
SARLRGL*ISSP	0.0623452	8	2	5	1	2.5	259_T
SARPQVRIPS	0.0781384	4	1	5	0	5	259_T
ASAAIRRTEKLF	0.0988119	6	1	4	0	4	259_T
ASNARQRPTSST	0.486204	14	1	4	0	4	259_T
ASSAIAEAPRSC	0.0284171	1	1	4	0	4	259_T
ASSEAGGPDTQY	0.252306	13	1	4	1	2	259_T
ASSFIGTLKNC	0.0693025	1	1	4	0	4	259_T
ASSFLDRRREATLD	0.160478	3	1	4	0	4	259_T
ASSFVAGALNHS	0.0379962	10	1	4	0	4	259_T
ASSFWAGH*RF	0.103088	10	3	4	0	4	259_T
ASSGIAEYESS	0.0881524	1	1	4	0	4	259_T
ASSGQGGTRRAV	0.0366929	5	2	4	0	4	259_T
ASSLPSGRYTGV	0.169957	15	2	4	0	4	259_T
ASSLTPVRQPNTEAF	0.86327	12	1	4	0	4	259_T
ASSMVELDRGMETPY	0.688654	20	1	4	0	4	259_T
ASSPDSEDGELF	0.0453761	6	1	4	0	4	259_T
ASSPGAQGLQ*AV	0.0446515	16	1	4	1	2	259_T
ASSPGEARASSS	0.0832978	1	2	4	0	4	259_T
ASSPGGPGPT*AV	0.0446515	16	1	4	1	2	259_T
ASSPIAEYRGAV	0.0393052	5	1	4	0	4	259_T
ASSRGIPGPHLKHS	0.0505122	10	1	4	0	4	259_T
ASSRGKVGNEQF	0.0888493	13	2	4	0	4	259_T
ASSS*REYREAV	0.0424997	5	1	4	0	4	259_T
ASSSD*EHENC	0.0215425	1	1	4	0	4	259_T
ASSSGAPAHQSAV	0.130775	16	1	4	1	2	259_T
ASSSGGPGLNQPF	0.127073	12	1	4	0	4	259_T
ASSSGSEVLKLF	0.194605	6	1	4	0	4	259_T
ASSSIANLLWELF	0.130125	6	1	4	0	4	259_T
ASSSQTSGQPQH	0.133076	16	1	4	0	4	259_T
ASSSRGPARTISSY	0.0589537	9	1	4	0	4	259_T
ASSSVAKLMETV	0.0831427	5	2	4	0	4	259_T
ASSTEGPSSYNEHS	0.0583665	12	1	4	0	4	259_T
ASSTGLAE*RTV	0.0432667	5	1	4	0	4	259_T
ASSTGSGGLGKLF	0.0599127	6	1	4	0	4	259_T
ASSTGTGRAMSS	0.0562135	9	2	4	0	4	259_T
ASSTIAELTESC	0.0385121	1	1	4	0	4	259_T
ASSTRPRVPKNC	0.0600768	1	1	4	0	4	259_T
ASSYHWEVRKAV	0.174473	5	1	4	0	4	259_T
ASSYRPVVLGSC	0.0671336	1	1	4	0	4	259_T
ASSYRSGLRGDV	0.0694645	5	2	4	0	4	259_T
SAKHAGYGNEQY	0.0568847	0	2	4	0	4	259_T
SAKLRGMRNS	0.121427	4	1	4	0	4	259_T
SAKNHRR*ISCS	0.0503461	4	1	4	0	4	259_T
SAKPRDGNEPV	0.0596906	0	1	4	0	4	259_T
SARITGIMTVL	0.195853	4	1	4	1	2	259_T
SARLAGCDTAV	0.0487676	8	1	4	1	2	259_T
SARLAGHMTST	0.0519995	4	1	4	0	4	259_T
SARLAGYKNEQY	0.0965718	0	1	4	0	4	259_T
SARLHGIWNEQF	0.0689398	0	1	4	0	4	259_T
SARLQAIIHPY	0.0716583	4	1	4	0	4	259_T
SARLRGNETST	0.0436693	4	1	4	0	4	259_T
SARLTGARNHSS	0.0835163	0	1	4	0	4	259_T
SARPQDT*ISS	0.0408382	4	1	4	1	2	259_T
SARPTERDSAST	0.0534038	4	1	4	0	4	259_T
SARQAGEMTSS	0.0408839	4	1	4	0	4	259_T
SAVSGRFGADPDTQS	0.0448363	7	1	4	0	4	259_T
SEKLAGHMTCT	0.043579	4	1	4	0	4	259_T
ASSCRQDRGELF	0.0210787	6	1	3	0	3	259_T
ASSERLAAYRQY	0.0562726	11	1	3	0	3	259_T
ASSFLAQGERV	0.252676	3	1	3	0	3	259_T
ASSFRDRGSEA	0.0375439	3	1	3	0	3	259_T
ASSGISGIWEAV	0.0236601	5	2	3	0	3	259_T
ASSHQSGRPEAV	0.0311808	3	1	3	0	3	259_T
ASSILAGLRGAV	0.0295911	5	2	3	0	3	259_T
ASSIRSGHGKLF	0.0378938	6	1	3	0	3	259_T
ASSKGAPTRQY	0.0649768	13	1	3	0	3	259_T
ASSLMAGGNNEQF	0.0351604	13	1	3	0	3	259_T
ASSLRGPGPTIRSS	0.0713861	9	1	3	1	1.5	259_T
ASSNTSEEHGELF	0.0429684	6	1	3	0	3	259_T
ASSPGTGRAMSSS	0.0452696	9	1	3	0	3	259_T
ASSPIAGHQMAV	0.0684798	16	2	3	0	3	259_T
ASSPVAETREAV	0.0243968	5	1	3	0	3	259_T
ASSQGALPTSST	0.11497	9	1	3	0	3	259_T
ASSQGGPASYSEHF	0.115771	12	1	3	0	3	259_T
ASSQPGNVNSTLH	0.0391688	10	1	3	8	0.333333	259_T
ASSRERDTGKLF	0.0338555	6	1	3	0	3	259_T
ASSRGTR*RKTV	0.0197109	5	2	3	0	3	259_T
ASSRPSGTWKLF	0.0807974	6	1	3	0	3	259_T
ASSRRGLF**AV	0.0899669	5	2	3	0	3	259_T
ASSSGPTTRELF	0.0214173	6	1	3	0	3	259_T
ASSSWLAGTRSC	0.0789239	1	1	3	0	3	259_T
ASSTERNRPRSC	0.0986338	1	1	3	0	3	259_T
ASSTIAGHEELL	0.0420335	6	1	3	0	3	259_T
ASSTIAGHQIAV	0.0199934	16	2	3	0	3	259_T
ASSTIAGIRKSC	0.0214454	1	2	3	0	3	259_T
ASSTMADCKSC	0.0428909	1	1	3	0	3	259_T
ASSTSGAPGKLF	0.0627909	6	2	3	0	3	259_T
ASSTSGILQ*AV	0.0393329	5	2	3	0	3	259_T
ASSWGSPGSYNEQF	0.0938896	12	1	3	0	3	259_T
ASSYDSELQ*AV	0.0182758	16	1	3	0	3	259_T
ASSYGIPGGSNC	0.0457217	1	2	3	0	3	259_T
ASSYQRNTEKLF	0.0217579	6	1	3	0	3	259_T
ASSYRPDSGELF	0.0217025	6	1	3	0	3	259_T
ASSYVAESRGVV	0.0370441	5	1	3	0	3	259_T
SAKKQGQ*TSY	0.0516285	4	2	3	0	3	259_T
SAKQRGR**AST	0.0584511	4	1	3	2	1	259_T
SARLAEMAMRPV	0.0357335	4	1	3	0	3	259_T
SARLDRSQMTS	0.0322923	4	1	3	0	3	259_T
SARPAGDANHQS	0.0203966	0	1	3	0	3	259_T
SARPGLMGHSRS	0.118309	4	1	3	0	3	259_T
SAVSGRFGSGPDTLR	0.0447044	7	1	3	0	3	259_T
SAVSRRYGSGQYAV	0.0267104	7	1	3	0	3	259_T
ASISTSEVNEKL	0.0309043	6	1	2	0	2	259_T
ASNARPGPRAA	0.113805	1	1	2	0	2	259_T
ASNPSSGRGELF	0.0497267	6	1	2	0	2	259_T
ASSCGRTSWSC	0.0293026	1	1	2	0	2	259_T
ASSCGTNYR*QF	0.0137326	6	1	2	0	2	259_T
ASSCHSEFHEAV	0.0313523	5	1	2	0	2	259_T
ASSFGGTPRSC	0.013694	1	1	2	0	2	259_T
ASSFLDRRRESSLY	0.0550252	3	1	2	0	2	259_T
ASSFTGRGH*SI	0.0458561	3	2	2	0	2	259_T
ASSFWTGALRPV	0.0155054	10	1	2	0	2	259_T
ASSGDPSSRVAG	0.036446	1	1	2	0	2	259_T
ASSGTSGKSKNC	0.0289772	1	1	2	0	2	259_T
ASSIGAEDSGSC	0.0422677	1	1	2	0	2	259_T
ASSLAARGRSF	0.0196034	1	2	2	0	2	259_T
ASSLGLGRGWAV	0.0282564	5	2	2	0	2	259_T
ASSLGRTPGRC	0.0140643	1	1	2	0	2	259_T
ASSLQNVAGAVTDTQF	0.0248076	15	1	2	0	2	259_T
ASSP*RAIDEQF	0.0311209	6	1	2	0	2	259_T
ASSPGGSGNEQF	0.020565	13	1	2	0	2	259_T
ASSQEVPN**AV	0.0509744	5	1	2	0	2	259_T
ASSQRE*GKLF	0.112183	6	1	2	0	2	259_T
ASSRGSPAHHELF	0.0666797	12	1	2	0	2	259_T
ASSRRGLL**AV	0.0462955	5	2	2	0	2	259_T
ASSRSSTIQSST	0.0436474	13	1	2	0	2	259_T
ASSRTGQ*RTV	0.0112904	5	1	2	0	2	259_T
ASSRTGRSWSS	0.00912709	1	1	2	0	2	259_T
ASSS*LERLSSPA	0.0304146	18	1	2	0	2	259_T
ASSSAVANT*KL	0.0104699	6	1	2	0	2	259_T
ASSSGLRRLRKL	0.0361851	6	1	2	0	2	259_T
ASSSGPGDTEEQY	0.0252481	6	1	2	0	2	259_T
ASSSIAELLWELF	0.0190881	6	1	2	0	2	259_T
ASSSRPTTRDM	0.0107285	6	1	2	0	2	259_T
ASSSSGGSGSC	0.0193128	1	1	2	0	2	259_T
ASSTCGSYMRTV	0.112509	5	1	2	0	2	259_T
ASSTGCGISWSCS	0.0227921	1	1	2	0	2	259_T
ASSTIADSNELF	0.0349915	6	1	2	0	2	259_T
ASSTIAEH**AV	0.0404657	5	1	2	0	2	259_T
ASSTLAGDRGAV	0.0321658	5	1	2	0	2	259_T
ASSTLRALHESS	0.0145058	12	1	2	0	2	259_T
ASSTVAGLRGAV	0.0153393	1	2	2	0	2	259_T
ASSTVANPTELF	0.0847455	6	1	2	0	2	259_T
ASSTYGTSGML	0.012291	9	2	2	0	2	259_T
ASSYRGPAPTTSI	0.0142511	9	1	2	0	2	259_T
ASSYRSPRAHHEQF	0.0333398	12	1	2	0	2	259_T
SAKPTGVMNCT	0.0207176	4	1	2	0	2	259_T
SAQTSGRLMTST	0.107631	4	1	2	0	2	259_T
SARHGGWDKTV	0.0290983	8	1	2	0	2	259_T
SARHRSCDEQY	0.0431805	0	1	2	0	2	259_T
SARLAGMGKSPT	0.0309513	4	1	2	0	2	259_T
SARLQGQDTAV	0.0255999	8	1	2	1	1	259_T
SARLRDG*ACS	0.0471956	4	1	2	0	2	259_T
SARLTEGE*AST	0.0163373	8	2	2	0	2	259_T
SARLTGTRNEHH	0.0272366	0	1	2	0	2	259_T
SARLTGYE**V	0.0185937	8	1	2	0	2	259_T
SARPQGP*PSY	0.0310256	4	1	2	0	2	259_T
SARPTGVITST	0.100362	4	1	2	0	2	259_T
SARQRRG*ETSS	0.0226051	4	1	2	0	2	259_T
SAVSGGSGRAQMRS	0.0221087	7	1	2	0	2	259_T
SAVSGVRVGPRYAV	0.0305764	7	1	2	0	2	259_T
ASISTSEVTGEQ	0.00853333	6	1	1	0	1	259_T
ASNAD*RPTSST	0.0276923	14	1	1	0	1	259_T
ASRCRGLLQ*AV	0.0415385	16	1	1	0	1	259_T
ASRTRLAAYSIT	0.00853333	11	1	1	0	1	259_T
ASS*GAPSSYLSSS	0.017842	9	1	1	0	1	259_T
ASS*KARLCHEQ	0.0133309	12	1	1	0	1	259_T
ASS*KVDYLSN	0.00430996	11	1	1	0	1	259_T
ASSAGRTQRSCS	0.00347343	5	1	1	0	1	259_T
ASSASGDLMKLF	0.00820793	6	1	1	0	1	259_T
ASSASGILKSC	0.00820793	1	1	1	0	1	259_T
ASSCGSPSSYNVQL	0.0134182	12	1	1	0	1	259_T
ASSFLDSWH*SS	0.00634273	3	1	1	0	1	259_T
ASSFRGPPPQSAV	0.0143726	16	1	1	1	0.5	259_T
ASSFRSRGSSMSI	0.0134182	9	1	1	1	0.5	259_T
ASSFVDWH*MPV	0.0208406	9	1	1	0	1	259_T
ASSKASWRGHCLS	0.0113778	3	1	1	0	1	259_T
ASSLGWRGWPF	0.0224547	3	1	1	0	1	259_T
ASSLIDRGTNDSS	0.00634273	3	1	1	0	1	259_T
ASSLQNVAGAVIETQY	0.0170667	15	1	1	0	1	259_T
ASSLRDRGTELS	0.0165272	3	1	1	0	1	259_T
ASSLSDGDTGELF	0.0138376	6	1	1	0	1	259_T
ASSLVDRRSEAFS	0.110769	3	1	1	0	1	259_T
ASSP*RE*HGQC	0.10632	12	1	1	0	1	259_T
ASSPCRGLGSC	0.00475705	1	1	1	0	1	259_T
ASSPGRGQEQF	0.00842052	13	1	1	0	1	259_T
ASSPGRGSGKSSS	0.0102186	9	1	1	0	1	259_T
ASSPIARTGRS	0.00387047	1	1	1	0	1	259_T
ASSQGPRLIRSI	0.0298906	9	1	1	0	1	259_T
ASSQREH*KLF	0.0107794	6	1	1	0	1	259_T
ASSRETSGHQHT	0.00946372	12	1	1	0	1	259_T
ASSRGHPRSNI*VF	0.0103212	12	1	1	0	1	259_T
ASSRGILGSISAV	0.0553846	5	1	1	0	1	259_T
ASSRTGNFWNC	0.00853333	3	1	1	0	1	259_T
ASSRTGQGRASS	0.0109439	1	1	1	0	1	259_T
ASSSALADLRSS	0.00779671	1	1	1	0	1	259_T
ASSSERE**KTV	0.00731311	5	1	1	0	1	259_T
ASSSGAQVLSEQF	0.016841	13	1	1	0	1	259_T
ASSSPVPRTGSC	0.00387047	1	1	1	0	1	259_T
ASSSQGQLSISQL	0.0215589	13	1	1	0	1	259_T
ASSSSGSSMSS	0.0107794	9	1	1	0	1	259_T
ASSSTSGQWGAV	0.0070922	5	1	1	0	1	259_T
ASSTCCGISGSC	0.00412393	1	1	1	0	1	259_T
ASSTDYGYRGAV	0.0150991	5	1	1	0	1	259_T
ASSTEDRVGKEQF	0.0476866	6	1	1	0	1	259_T
ASSTGDQVLQ*AV	0.0142518	16	1	1	0	1	259_T
ASSTLREVHESC	0.0134182	12	1	1	0	1	259_T
ASSTSRTLRRAV	0.0103212	5	1	1	0	1	259_T
ASSTVGRTPGAV	0.0112274	5	1	1	0	1	259_T
ASSWHAGLLISC	0.00691882	1	1	1	0	1	259_T
ASSYQGPSSTMSSS	0.0109439	9	1	1	0	1	259_T
ASSYRAPRVLQ*AV	0.0285036	16	1	1	0	1	259_T
ASSYRGSELISEHS	0.00776376	12	1	1	0	1	259_T
SAKITGDQ*AV	0.0346154	8	1	1	1	0.5	259_T
SAKNRSCNKLF	0.00894547	0	1	1	0	1	259_T
SAKTAGK*NPV	0.0142222	8	1	1	0	1	259_T
SAQTPGR**PF	0.0341333	4	1	1	0	1	259_T
SARHSGR*DQQY	0.0113778	0	1	1	0	1	259_T
SARLQEVTMSQY	0.067091	0	1	1	0	1	259_T
SARNGARNKQY	0.0224547	0	1	1	0	1	259_T
SARNRAIINS	0.0142222	4	1	1	0	1	259_T
SARPGLMGQSRS	0.00697211	4	1	1	0	1	259_T
SARPTGYEIQPS	0.0112274	0	1	1	0	1	259_T
SAVSGRFGWGPDTQY	0.0170667	7	1	1	0	1	259_T
SAVSGRLGRDQIRSL	0.00896379	7	1	1	0	1	259_T
SGKGVSGNEQF	5.43225	4	1	77	139	0.55	260_T
SEGEALANEQF	3.16055	4	1	74	122	0.601626	260_T
SGGEGL*RNEQF	0.94072	4	1	74	125	0.587302	260_T
SGKGGSGAMSSS	5.63857	1	2	14	7	1.75	260_T
SGKRFWAMSSS	5.87844	1	3	14	6	2	260_T
SGRESFRQ*AV	3.7553	5	1	14	12	1.07692	260_T
SVKGGFQQ*AV	6.10304	5	1	14	11	1.16667	260_T
SGKRGFGQ*AV	4.70967	5	1	13	13	0.928571	260_T
SGKRVWAQMSSS	0.727285	1	1	13	4	2.6	260_T
SERERFWAMSSS	0.818353	1	2	12	5	2	260_T
SGRGRFRTMSSS	0.788574	1	1	12	5	2	260_T
SGKGD*AMSSS	0.501122	1	1	10	4	2	260_T
SGKRVLAMMRSS	0.612545	1	1	10	4	2	260_T
SGRGISGTMSSS	0.232713	1	1	10	3	2.5	260_T
SGKGGFGQ*AV	0.237335	5	1	8	6	1.14286	260_T
SGRGFWAMSSS	0.312421	1	1	8	3	2	260_T
SGRGVLRNESSS	0.194935	1	1	8	1	4	260_T
SGKGFLAMSSS	0.103085	1	1	7	2	2.33333	260_T
SGKGFWAMSAV	0.0822816	5	3	7	1	3.5	260_T
SGKGFWAMSSS	0.130801	1	1	7	2	2.33333	260_T
SGKGVLGMSSS	0.129008	1	1	7	1	3.5	260_T
SVKGFLAMSSS	0.107102	1	1	7	2	2.33333	260_T
ASSEGRVLPGEQY	1.17682	6	1	5	1	2.5	260_T
SGKRGFEQ*AV	0.0441513	5	1	5	1	2.5	260_T
ASSQSGRERNTQY	0.118026	6	1	4	0	4	260_T
ASSQSTKRGDTQY	0.124953	6	1	4	0	4	260_T
EAGKGFGQ*AV	0.117374	5	1	4	1	2	260_T
SEGEGL*AMSSS	0.0710885	1	1	4	0	4	260_T
SGKGF*AMSSS	0.0586489	1	1	4	0	4	260_T
SGKGVLGNEQF	0.0798224	4	1	4	1	2	260_T
SGKGVLGNEQI	0.0783691	4	1	4	3	1	260_T
SVKGTGFGNEQF	0.149997	4	1	4	2	1.33333	260_T
SGEGAVGNKQF	0.0865741	4	1	3	0	3	260_T
SGKGLWAMSSS	0.0511431	1	1	3	1	1.5	260_T
SGRGSSRTMSS	0.042712	1	1	3	0	3	260_T
SVKRVLANEQF	0.0970661	4	1	3	3	0.75	260_T
ASSDHRRGINEQF	0.143391	6	1	2	0	2	260_T
SGAGTWAMSSS	0.0300876	1	1	2	0	2	260_T
SGGGSSRTMSSS	0.0660992	1	1	2	0	2	260_T
SGKGGCSTEQF	0.0334478	4	1	2	0	2	260_T
SGKGVAAHEQF	0.0328494	4	1	2	0	2	260_T
SGKGVWAMSSS	0.0391895	1	1	2	1	1	260_T
SEAGGFW*KSSS	0.0293856	1	1	1	0	1	260_T
SGEGALGNEQF	0.00736397	4	1	1	0	1	260_T
SGEGFVQ*KF	0.00890472	5	1	1	0	1	260_T
SGGEGL*HNEQY	0.00728155	4	1	1	0	1	260_T
SGRGHFGQ*AV	0.00728155	5	1	1	0	1	260_T
ARARTIAVDFPTSST	1.51009	4	1	354	496	0.712274	269_T
ASGWTIAGEFTYKQY	1.56582	4	1	137	238	0.573222	269_T
ASGWTIAGEHPTISS	2.50626	4	1	126	228	0.550218	269_T
ASGWTIAGDFPTSIT	7.80359	4	1	112	187	0.595745	269_T
ASGWTIAAHYPTSST	1.86806	4	1	100	161	0.617284	269_T
QRQRGQLAV	0.503659	3	1	74	89	0.822222	269_T
AWSVYSGRETQY	4.90355	5	2	70	58	1.18644	269_T
ASGWTIAGHVPHEQY	0.382131	4	1	47	89	0.522222	269_T
ASGWTIA*NFHMIIT	0.567808	4	1	42	18	2.21053	269_T
ASGWTIAGDFPCEHY	0.893071	4	1	41	53	0.759259	269_T
ASGWTIAGDFPTSST	0.246393	4	1	39	39	0.975	269_T
ASGWTIAGDLSCEQY	0.316953	4	1	33	41	0.785714	269_T
ASGWTISGDFPYEQY	0.397545	4	1	30	31	0.9375	269_T
ASGWTMGGDFPTSST	0.241076	4	1	26	18	1.36842	269_T
ASGAHENCT	0.306648	3	1	17	1	8.5	269_T
ASGWTIS*NIPTSIT	0.0919277	4	1	17	8	1.88889	269_T
ASGWTIAGDFPTNST	0.0660506	4	1	14	8	1.55556	269_T
ASGWTIAGDFPYEQY	0.0353964	4	1	10	4	2	269_T
ASGWTILGDFPISV	0.0404999	4	1	10	2	3.33333	269_T
ASGWTIAEISLRAV	0.0837347	4	1	8	0	8	269_T
ASGWTIAGDLIYKPY	0.0225438	4	1	7	4	1.4	269_T
ASRRSGSSYNEQF	0.128412	10	1	6	6	0.857143	269_T
ASSGVGGTDTQY	0.0473862	8	1	6	0	6	269_T
ASTLTGRLTEAF	0.291557	12	1	6	0	6	269_T
ASGWTIAEIWKPPV	0.0125591	4	1	5	3	1.25	269_T
ASGWTMAGDLPASST	0.011923	4	1	5	1	2.5	269_T
SARDTAPGGDQRPRQEPLQLLLHPS	0.0621826	2	1	4	0	4	269_T
ASGVCGAV	0.0229758	3	1	3	0	3	269_T
ASGWTIAGDIPTSST	0.0241694	4	1	3	0	3	269_T
ASGSTMAGESPYELY	0.00459635	4	1	2	0	2	269_T
ASGWTIAGDFPMSCT	0.0145527	4	1	2	1	1	269_T
ASSPLIGREGDTQY	0.0111851	11	1	2	0	2	269_T
ASSPTGAVLRTDTQY	0.0386694	6	1	2	1	1	269_T
ASGWTILGNLPY*FY	0.00244758	4	1	1	2	0.333333	269_T
ASGWTMAYHVKHE*Y	0.00431732	4	1	1	0	1	269_T
ASGWTMEGDIFYEQY	0.00403268	4	1	1	0	1	269_T
ASSARQDLQQLS	1032.81	6	3	1427	1867	0.763919	275_T
ASSARQDLQQY	402.307	6	3	1413	1862	0.758454	275_T
ASSARQDLQSST	46.0609	8	3	1150	1687	0.68128	275_T
ASRARQDLQQY	10.6163	6	3	952	1510	0.630046	275_T
ASSARQDLQLY	8.47192	6	2	927	1440	0.643303	275_T
ASSARQELQLY	6.08495	6	3	793	1137	0.696837	275_T
ASSFSATNTGELF	104.4	5	3	540	985	0.547667	275_T
ASSFSGTNTGELF	26.49	7	4	336	608	0.551724	275_T
ASSFSATTPGSC	8.31602	2	4	322	559	0.575	275_T
ASSFGVSGRSP*L	2.14627	2	1	311	504	0.615842	275_T
ASSPGEQNIGEQF	33.3636	5	1	309	646	0.477589	275_T
ASSFSGHTEELY	31.6182	5	4	297	530	0.559322	275_T
ASSFSGTNTGEQF	10.1848	7	3	292	506	0.575937	275_T
ASSFSAANTEELY	2.48554	7	3	271	455	0.594298	275_T
ASSFSATNTEEQF	2.48885	5	3	268	453	0.590308	275_T
ASSFSGRNTGELF	4.931	7	3	267	460	0.579176	275_T
ASSPGEHNTEELF	2.39252	7	3	266	439	0.604545	275_T
ASSFRGHTGEQF	2.35845	7	2	264	490	0.537678	275_T
ASSFRGSNTGELF	2.36588	7	3	264	441	0.597285	275_T
ASSSSGQHHTYEQY	2.39463	5	3	263	441	0.595023	275_T
ASSLGGHTGGAV	6.40163	2	4	209	317	0.657233	275_T
ASSFSGHTGGAV	14.575	2	4	204	360	0.565097	275_T
ASSPGEQNTGEQF	3.5689	5	2	200	404	0.493827	275_T
ASSPGELETGELF	211.859	5	2	181	339	0.532353	275_T
ASSSLSGHTGELF	2.502	7	3	170	345	0.491329	275_T
ASSFGIGGATS*L	2.10238	2	2	164	176	0.926554	275_T
ASSFGLGRRTST	1.05406	8	2	162	184	0.875676	275_T
ASSFGAGASPTY	1.02659	8	2	155	165	0.933735	275_T
ASSFGIRGTTPD	1.2344	2	2	155	181	0.851648	275_T
ASSFGLGSAASS	1.14017	2	2	155	174	0.885714	275_T
ASSFGVSGTTSN	2.02283	8	2	153	166	0.916168	275_T
ASSFSGHTEEQY	2.61665	7	3	153	235	0.648305	275_T
ASSFGAGTHGELF	1.51323	2	4	150	237	0.630252	275_T
ASSPGEQNRWELF	70.0998	5	1	150	298	0.501672	275_T
ASSVGIGSTSN	1.97262	8	2	148	161	0.91358	275_T
ASSVGVSGTTSN	1.95883	8	2	148	162	0.907975	275_T
ASSLSGTNTGELF	1.21106	7	3	143	258	0.552124	275_T
ASSSGRGTPRSCT	1.42629	3	2	137	173	0.787356	275_T
ASSFSAGTPRSCS	1.80207	2	3	125	181	0.686813	275_T
ASSFSARTPGELF	1.65012	2	2	120	146	0.816327	275_T
ASSFSATNPGELF	1.72105	2	2	114	142	0.797203	275_T
ASSFSATNSGELF	0.830004	2	2	111	133	0.828358	275_T
ASSFTAGTPRSCS	0.799839	2	1	105	128	0.813953	275_T
ASSSGEQKTGELF	2.01708	5	1	98	119	0.816667	275_T
ASSPGEQMTGELF	1.09693	5	1	96	122	0.780488	275_T
ASSPVGQDTGELF	3.9888	5	1	93	92	1	275_T
ASSARQD*SST	0.554474	8	2	78	75	1.02632	275_T
ASSLGEQNTGELF	1.81413	5	1	72	62	1.14286	275_T
ASSTPAGQGMSPV	2.54216	8	1	72	74	0.96	275_T
ASSPGERKTGELF	1.33283	5	1	63	79	0.7875	275_T
ASSFGRAHRGAV	2.49048	2	2	58	40	1.41463	275_T
ASSPGEQKTGELF	0.783009	5	1	53	75	0.697368	275_T
ASSPGELETGEQF	3.08989	5	1	52	68	0.753623	275_T
ASSARQDLQQF	0.687309	6	1	50	32	1.51515	275_T
ASSFGFREVSTY	1.6091	2	1	50	69	0.714286	275_T
ASSLLAGTPGAV	0.775696	2	2	50	17	2.77778	275_T
ASSFSGHTGSCT	2.49278	2	3	48	44	1.06667	275_T
ASSPGEQNTRELF	0.695035	5	1	47	26	1.74074	275_T
ASSQGGTARAV	0.821513	2	3	47	17	2.61111	275_T
ASSFSGDPGSCS	1.67829	2	2	45	26	1.66667	275_T
ASSSTGQETPTSST	4.37847	3	1	45	37	1.18421	275_T
ASSFGLGTDHST	1.58009	2	2	43	26	1.59259	275_T
ASSSGRGTPRSC	1.05835	2	2	39	18	2.05263	275_T
ASSPGNRTPGSC	0.389111	2	1	37	17	2.05556	275_T
ASSSTGQGNSYEQY	17.3602	3	1	37	22	1.6087	275_T
ASSPGELNTEELF	0.36896	5	1	36	33	1.05882	275_T
ASSSTDRESPTSST	2.12043	3	1	36	20	1.71429	275_T
ASSFSALNTGELF	0.515843	7	2	35	33	1.02941	275_T
ASSLSATNTGELF	0.54161	7	1	34	33	1	275_T
ASSSAAGTWELF	1.96205	7	1	34	29	1.13333	275_T
ASSCCGPPRSCS	0.563191	2	1	33	7	4.125	275_T
ASSFGGHPRSSS	0.499777	2	2	33	13	2.35714	275_T
ASSFGGHTEELS	0.367754	2	3	33	17	1.83333	275_T
ASSFSATNTWELF	0.408582	7	2	31	27	1.10714	275_T
ASSFTGRTPGSC	0.385833	2	1	31	9	3.1	275_T
ASSFGGHPGSC	0.474047	2	1	29	10	2.63636	275_T
ASSFGSGTDPCT	0.23729	2	2	29	7	3.625	275_T
ASSARQDMQLF	0.360319	6	1	28	2	9.33333	275_T
ASSFGGTPESC	0.441041	2	1	28	13	2	275_T
ASSPLAGGVAQF	1.10442	7	1	23	26	0.851852	275_T
ASSLLAGTTRQF	1.65577	7	1	21	22	0.913043	275_T
ASSPGDRRSGSC	0.136039	2	1	21	6	3	275_T
ASSPLDRTPGSSS	0.139836	2	1	21	2	7	275_T
ASSFSGHTASCT	1.50498	2	3	20	21	0.909091	275_T
ASSPADRRPGSCS	0.128058	2	1	20	2	6.66667	275_T
ASSQEGGKVHEQF	11.0107	9	1	20	3	5	275_T
ASSFGGRRGAV	0.30513	2	2	19	10	1.72727	275_T
ASSPGTSGRAGVEQY	6.39059	10	1	18	7	2.25	275_T
ASSSGRAHRGAV	0.443366	2	2	18	10	1.63636	275_T
ASSFSGHTGQF	0.307148	2	2	17	3	4.25	275_T
ASSPGEQDTGEQF	0.560705	5	1	16	10	1.45455	275_T
ASSFGLGRSRPD	0.317835	2	1	15	7	1.875	275_T
ASSSTGQEQLLRAV	0.450113	3	1	15	14	1	275_T
ASSLGIRETTPD	0.433834	2	2	14	1	7	275_T
ASSSDSGGPRSS	0.15876	2	2	14	4	2.8	275_T
ASSC*RAQRGAY	0.961499	3	2	13	2	4.33333	275_T
ASSFGLGGHVHY	0.363582	2	1	13	0	13	275_T
ASSLLAGTREQF	0.176773	7	1	13	10	1.18182	275_T
ASSPGELNTGEQF	0.158747	5	1	13	2	4.33333	275_T
ASSSTGQETPTEQY	0.196763	3	1	13	2	4.33333	275_T
ASSSTGQGNSNEQY	0.192845	3	1	13	3	3.25	275_T
ASRAGQKRQQY	0.0918734	6	1	12	3	3	275_T
ASSFGLGSAAS*L	0.353515	2	2	12	1	6	275_T
ASSGPQNSLAV	0.351218	8	2	12	2	4	275_T
ASSLSGDTRELF	0.115617	2	2	12	2	4	275_T
ASSLTSGDTRAV	0.201472	2	2	12	8	1.33333	275_T
ASSSN*DGEASW	0.446337	3	1	12	4	2.4	275_T
ASSFGLGRDKST	0.253996	2	1	11	1	5.5	275_T
ASSFGVNGDSVH	0.223075	2	1	11	1	5.5	275_T
ASSFSGHTEEQF	0.139447	7	1	11	1	5.5	275_T
ASSGAGTGGYNEQF	1.03667	12	1	11	9	1.1	275_T
ASSGQDNSPPV	0.488916	8	1	11	2	3.66667	275_T
ASSSTGQETLRAV	0.332213	3	1	11	6	1.57143	275_T
ASSSTGQRNTYPST	0.125885	3	1	11	4	2.2	275_T
ARAVLDRTCSS	0.474431	8	1	10	0	10	275_T
ASRARQDLQQF	0.0725568	6	1	10	4	2	275_T
ASRGQDEHPCT	0.200116	4	1	10	2	3.33333	275_T
ASSARQGLQQY	0.0567134	6	1	10	0	10	275_T
ASSFGLGRANPT	0.150432	2	1	10	5	1.66667	275_T
ASSFSGHTGELF	0.215708	2	2	10	2	3.33333	275_T
ASSQYGTAEQY	0.118713	6	1	10	8	1.11111	275_T
ASSSG*GHLEQY	0.186354	7	1	10	0	10	275_T
ASSSGLAGTAYT	0.15116	2	2	10	0	10	275_T
ASSSGRAHRRAV	0.0775815	2	1	10	2	3.33333	275_T
ASSSTGQETPTTST	0.140364	3	1	10	3	2.5	275_T
ASR*PDSINQRAV	0.327426	1	2	9	0	9	275_T
ASRLDRNGSST	0.235839	8	1	9	0	9	275_T
ASRLDRTCSST	0.106167	8	1	9	0	9	275_T
ASSDTGQFTPGS	0.0484209	1	1	9	6	1.28571	275_T
ASSFGLGRSAPA	0.051914	2	1	9	3	2.25	275_T
ASSFSGHRGAV	0.0920962	2	2	9	0	9	275_T
ASSFSGHTGSST	0.177006	2	2	9	2	3	275_T
ASSGQDNSLPV	0.100201	8	1	9	2	3	275_T
ASSL*RGTGEQY	0.111939	7	1	9	13	0.642857	275_T
ASSLVLGEQRPY	0.1014	2	1	9	6	1.28571	275_T
ASSPGEQDTDELF	0.0840222	5	1	9	3	2.25	275_T
ASSQRAVSRAV	0.139389	2	1	9	2	3	275_T
ASSSGGHTDELS	0.105797	7	1	9	1	4.5	275_T
ASSSGHPGSCST	0.274555	2	2	9	0	9	275_T
ASRC*QDGQQF	0.0572163	6	1	8	5	1.33333	275_T
ASS*PGQHTISSST	0.164354	3	1	8	0	8	275_T
ASSFEIGDSPV	0.126605	2	1	8	1	4	275_T
ASSFEISERSTY	0.0588731	2	1	8	0	8	275_T
ASSFG*GGHANY	0.0941484	2	1	8	0	8	275_T
ASSFGIREANVH	0.255403	2	1	8	0	8	275_T
ASSFGLGEITLT	0.160323	2	1	8	0	8	275_T
ASSFSATTTGELF	0.0683049	7	1	8	2	2.66667	275_T
ASSFSGDRELF	0.064299	2	1	8	0	8	275_T
ASSSGHPGSCS	0.0764068	2	1	8	0	8	275_T
ASSSPELEDNQPY	0.212415	3	1	8	2	2.66667	275_T
ASSSTDRETPTSST	0.0916717	3	1	8	0	8	275_T
ASSSTGQRNSYEQY	0.0564951	3	1	8	2	2.66667	275_T
ARAVLHRTSSSV	0.153674	8	1	7	0	7	275_T
ASSFGIGGSNVH	0.0504563	2	1	7	1	3.5	275_T
ASSFGIREADN*	0.109003	2	2	7	0	7	275_T
ASSFGIREIHH*	0.150524	2	2	7	1	3.5	275_T
ASSFGLGDQRP	0.0411272	2	1	7	5	1.16667	275_T
ASSFGLGRDNVH	0.0764562	2	1	7	0	7	275_T
ASSFGNRGQQST	0.142945	2	1	7	0	7	275_T
ASSFGR*PGSP	0.124082	2	1	7	0	7	275_T
ASSGLAGVLGTGELF	0.482772	7	1	7	0	7	275_T
ASSPGEQDTGELF	0.116296	5	1	7	2	2.33333	275_T
ASSPGEQESGELF	0.0854618	5	1	7	2	2.33333	275_T
ASSPGEQETGEQF	0.176565	5	1	7	2	2.33333	275_T
ASSQGRDRHEQY	0.0569439	6	1	7	0	7	275_T
ASSRAGLAEQY	0.172754	6	1	7	0	7	275_T
ASSRAGLSPAV	0.289395	2	1	7	0	7	275_T
ASSSGASGAKLY	0.416262	2	2	7	1	3.5	275_T
ASSSPADRINHPT	0.14183	3	1	7	0	7	275_T
ASSAPENPASTA	0.141301	8	1	6	4	1.2	275_T
ASSARQDRQLF	0.0418074	6	1	6	0	6	275_T
ASSFGIRGHPD	0.0587911	2	1	6	1	3	275_T
ASSFGLRGQRPK	0.0567977	2	2	6	0	6	275_T
ASSFSARTPGSC	0.0434787	2	1	6	1	3	275_T
ASSFSPRTPGAT	0.0447827	2	1	6	1	3	275_T
ASSLGFGRAAS*L	0.0785314	2	1	6	3	1.5	275_T
ASSPGELDTGELF	0.0362272	5	1	6	0	6	275_T
ASSPGEQNTDELF	0.0829426	5	1	6	0	6	275_T
ASSQEGGRGHE*F	0.0612238	9	1	6	1	3	275_T
ASSQEGGRGT*PV	0.0654095	9	1	6	0	6	275_T
ASSQESGRVHEQF	0.0497117	9	1	6	0	6	275_T
ASSSADSKPLRAV	0.0678997	3	1	6	0	6	275_T
ASSSDSGGPRSSF	0.151579	3	2	6	0	6	275_T
ASSSLAGTTGSS	0.341307	7	2	6	0	6	275_T
ASSSPELENNQPS	0.0400853	3	1	6	1	3	275_T
ASS*SELENTKPS	0.034589	3	1	5	1	2.5	275_T
ASSFGFGGTNVLL	0.0443977	2	2	5	0	5	275_T
ASSFGIEGQQIH	0.0609873	2	2	5	0	5	275_T
ASSFGLGSAAA*	0.0369403	2	1	5	0	5	275_T
ASSFRIGETTS*L	0.0587571	2	2	5	1	2.5	275_T
ASSFSGHTGQLL	0.0990977	7	1	5	1	2.5	275_T
ASSGLAGGPGTGELF	0.0420335	7	1	5	0	5	275_T
ASSLGVGETNPD	0.075437	2	1	5	1	2.5	275_T
ASSPSGQNTGEQF	0.0466756	5	1	5	1	2.5	275_T
ASSPVEQKIGEQ	0.0427803	5	1	5	0	5	275_T
ASSQAGGRVHEQY	0.0650789	9	1	5	0	5	275_T
ASSQEGGRGT*AV	0.150007	9	1	5	0	5	275_T
ASSQEGGRVHDQF	0.0287294	9	1	5	0	5	275_T
ASSQGGPPEQY	0.0422511	6	2	5	1	2.5	275_T
ASSSASGRLGAV	0.0311497	2	2	5	0	5	275_T
ASSSGQQEAPTSST	0.0815596	3	1	5	0	5	275_T
ASSSPDRETHTSST	0.0753447	3	1	5	0	5	275_T
ASSSPDSDNPRAV	0.229261	1	2	5	0	5	275_T
ASSSTGHENSYEQY	0.0290627	3	1	5	0	5	275_T
ASSSTGQESTTTV	0.0524589	3	1	5	0	5	275_T
ASKDRALLQAV	0.145629	2	1	4	0	4	275_T
ASSFEIRERNTY	0.0319684	2	1	4	1	2	275_T
ASSFEIRETTPD	0.0228434	2	1	4	0	4	275_T
ASSFEIRGRSTY	0.0362529	2	1	4	0	4	275_T
ASSFGASGAKLY	0.0470061	2	2	4	1	2	275_T
ASSFGFRETTPD	0.0370955	2	1	4	0	4	275_T
ASSFGIGTAHCT	0.0243018	2	1	4	0	4	275_T
ASSFGIWRHVP	0.095906	2	1	4	0	4	275_T
ASSFGLAGHA*L	0.0401379	2	1	4	0	4	275_T
ASSFGLREANACT	0.0892657	2	1	4	0	4	275_T
ASSFGVGDHG*L	0.0421945	2	1	4	0	4	275_T
ASSFRIIGDSVH	0.0376626	2	1	4	1	2	275_T
ASSFSGTPGAV	0.0330874	2	1	4	0	4	275_T
ASSGQAELHPELY	0.0596478	5	1	4	0	4	275_T
ASSGREN*QAN	0.0441178	8	1	4	0	4	275_T
ASSLELGAPPF	0.0852994	2	1	4	0	4	275_T
ASSPGEQKIGELF	0.0326945	5	1	4	0	4	275_T
ASSPGEQNTDEQF	0.0749851	5	1	4	1	2	275_T
ASSPGGQNTGELF	0.0334454	5	1	4	1	2	275_T
ASSQGRDRPAV	0.0351248	2	1	4	0	4	275_T
ASSSLAGTGELF	0.0385865	7	2	4	0	4	275_T
ASSSTGQQTRAV	0.0270058	3	2	4	3	1	275_T
ASSTLDRGLRTGEMF	0.34797	7	1	4	0	4	275_T
ASSYPQNGQFKLY	0.0910635	1	1	4	2	1.33333	275_T
ATSDLDSYEQY	0.257162	19	1	4	0	4	275_T
ASS*PGTTGSPSP	0.0680688	2	1	3	0	3	275_T
ASSARQKMQQY	0.0157663	6	1	3	0	3	275_T
ASSFEIGASILL	0.0613317	2	1	3	1	1.5	275_T
ASSFELRDSDCT	0.0901124	2	1	3	0	3	275_T
ASSFG*QGTVQT	0.0308854	2	1	3	0	3	275_T
ASSFGGPTGELF	0.0327499	7	1	3	0	3	275_T
ASSFGIGDSPV	0.0178491	2	1	3	0	3	275_T
ASSFGLGRELH	0.0304026	2	1	3	0	3	275_T
ASSFGLRDSDCT	0.0183487	2	1	3	0	3	275_T
ASSFKAWRRQLH	0.0385656	2	1	3	0	3	275_T
ASSFLAGAYQGLS	0.108358	2	2	3	0	3	275_T
ASSFSGHTGSC	0.0497335	2	1	3	0	3	275_T
ASSL*RAHWGST	0.0308861	2	2	3	0	3	275_T
ASSLDLGEQRPY	0.0137481	2	1	3	0	3	275_T
ASSLTSGAHGEQY	0.15095	7	1	3	0	3	275_T
ASSLVGRTAPD	0.0274488	2	1	3	0	3	275_T
ASSQAGRRAV	0.0588536	2	1	3	1	1.5	275_T
ASSQCDRVNSAV	0.0623386	2	1	3	0	3	275_T
ASSQEEREGT*AV	0.0491232	9	1	3	0	3	275_T
ASSSGHPGTCST	0.0298016	2	1	3	0	3	275_T
ASSSPADRIIHPH	0.0175682	3	1	3	0	3	275_T
ASSSRTGKLLRAV	0.0667589	3	1	3	0	3	275_T
ASSSRTGNAYEQY	0.0247633	7	1	3	5	0.5	275_T
ASSSTGQDHSYEQY	0.0208891	2	2	3	0	3	275_T
ASSSTGQGNSYGST	0.0376468	3	1	3	1	1.5	275_T
ASSVGFGSTSN	0.0166317	2	1	3	0	3	275_T
ASRSPDSINQRAV	0.0125355	1	1	2	0	2	275_T
ASS*PRIRSH*H	0.018257	3	1	2	0	2	275_T
ASSAVPAAMNTSS	0.0711485	8	1	2	0	2	275_T
ASSCRFGETTST	0.0545148	2	1	2	0	2	275_T
ASSFELGGSTY	0.0200504	8	1	2	0	2	275_T
ASSFGEAGTAST	0.022624	2	2	2	0	2	275_T
ASSFGIRDTTT	0.0200019	2	1	2	0	2	275_T
ASSFGIRERNIH	0.0171133	2	1	2	0	2	275_T
ASSFGLAGRTLT	0.0215737	8	2	2	0	2	275_T
ASSFGPPGRAV	0.0171246	2	1	2	0	2	275_T
ASSFGVRGTNVLL	0.0484439	7	1	2	0	2	275_T
ASSFRATKRESC	0.0174823	2	1	2	0	2	275_T
ASSHGQSATQY	0.00691165	6	1	2	0	2	275_T
ASSHRDRINSAA	0.0274469	2	1	2	0	2	275_T
ASSLGFGRHPN	0.0145476	2	1	2	0	2	275_T
ASSLGNRQLQT	0.0216726	2	1	2	0	2	275_T
ASSLLAGTGELF	0.0250579	7	1	2	1	1	275_T
ASSLSWENSD*L	0.0383107	3	2	2	0	2	275_T
ASSLVGGTAPD	0.0136825	2	1	2	0	2	275_T
ASSQAGREGDMSST	0.0680821	9	1	2	0	2	275_T
ASSQAGTGPAV	0.0318049	2	1	2	0	2	275_T
ASSQAWTVRRST	0.0290952	2	1	2	0	2	275_T
ASSQGGTVNSST	0.0246148	2	2	2	0	2	275_T
ASSQGPGGNRPV	0.0331649	2	1	2	0	2	275_T
ASSRGAGPQQY	0.0118816	6	1	2	0	2	275_T
ASSSCADSITHPH	0.0173932	3	1	2	0	2	275_T
ASSSGWQGEEQF	0.040529	12	2	2	0	2	275_T
ASSSPAE*TDSFT	0.0204343	3	1	2	0	2	275_T
ASSSPDKRLLLAV	0.0514354	3	1	2	0	2	275_T
ASSSQENIHPST	0.0364858	8	1	2	0	2	275_T
ASSSQRAH*EQF	0.155278	7	1	2	0	2	275_T
ASSSRTGNSYEQY	0.0433748	3	1	2	0	2	275_T
ASSSSGRQDHRST	0.0247668	3	1	2	0	2	275_T
ASSSTDSEPPTAV	0.0227214	3	1	2	0	2	275_T
ASSTDRTNQPCT	0.0349968	8	1	2	0	2	275_T
ASSVVSRDRTLT	0.0547765	2	1	2	0	2	275_T
ASKQVSSTSST	0.0231065	8	1	1	0	1	275_T
ASRC*TGPAAV	0.00759734	2	1	1	0	1	275_T
ASRVTSGSPGELF	0.00456389	5	1	1	0	1	275_T
ASS*QA*STRCT	0.00456389	7	1	1	0	1	275_T
ASSASRECSCT	0.00806289	8	1	1	0	1	275_T
ASSFEGTPESC	0.00946746	2	1	1	0	1	275_T
ASSFEGWGEQHP	0.034188	2	1	1	0	1	275_T
ASSFEIGRDKST	0.00806289	2	1	1	0	1	275_T
ASSFEIRRDQRPV	0.0116732	2	1	1	0	1	275_T
ASSFG*EAPWT	0.00583658	2	1	1	0	1	275_T
ASSFGEQKIGEQF	0.00865676	5	1	1	0	1	275_T
ASSFGGTPESS	0.0129486	2	1	1	0	1	275_T
ASSFGISETS*L	0.0116732	2	1	1	0	1	275_T
ASSFGLAETTSC	0.00608519	2	1	1	0	1	275_T
ASSFGT*EGQR	0.0117057	2	1	1	0	1	275_T
ASSFGVSGDNVH	0.0038835	2	1	1	0	1	275_T
ASSFSGHTGGST	0.00584155	3	1	1	0	1	275_T
ASSG*QGQRPT	0.00614544	6	1	1	0	1	275_T
ASSGAGTGATMSSS	0.00645031	2	1	1	0	1	275_T
ASSGPRIHRP	0.00307272	2	1	1	0	1	275_T
ASSHPDT*HLQH	0.00745527	2	1	1	0	1	275_T
ASSLD*GGTPLL	0.0226066	2	2	1	0	1	275_T
ASSLGFGDSHL	0.0174757	2	1	1	0	1	275_T
ASSLGLRDSVR	0.00267777	2	1	1	0	1	275_T
ASSLN*GSSSP	0.0241887	8	2	1	0	1	275_T
ASSLRATGEL	0.00949668	2	1	1	0	1	275_T
ASSLS*RRRSHH	0.0151947	2	1	1	0	1	275_T
ASSPG*AGTLH	0.00737252	2	1	1	0	1	275_T
ASSQAGNQPSST	0.0344051	8	1	1	0	1	275_T
ASSQARAVEQY	0.00583658	6	1	1	0	1	275_T
ASSQEGGGNRTSS	0.0116505	9	1	1	0	1	275_T
ASSQSWISGVV	0.00614544	2	1	1	0	1	275_T
ASSRQQDKHCSS	0.00536193	8	1	1	0	1	275_T
ASSSGASGAKQY	0.00583658	2	1	1	0	1	275_T
ASSSPADYSCLH	0.00376944	3	1	1	0	1	275_T
ASSSPAEYRAA	0.00431793	3	1	1	0	1	275_T
ASSSPDRMIPCT	0.00438963	3	1	1	0	1	275_T
ASSSRRIYN*ELH	0.00574813	7	1	1	0	1	275_T
ASSTQADRVGSST	0.0199952	8	1	1	0	1	275_T
ASSTRTA*ITPA	0.0373483	8	1	1	0	1	275_T
ASSVGFGDTPL	0.0193509	2	1	1	0	1	275_T
ASSVSGHTGSS	0.00708576	2	1	1	0	1	275_T
SVDPSGTYNEQF	1430.85	13	1	544	881	0.61678	296_T
ASSLQGVSGLNAV	24.3686	6	3	393	650	0.603687	296_T
ASSLQGSVLKQF	10.4731	6	3	370	605	0.610561	296_T
ASSLQGGVQERQF	63.9438	3	4	343	650	0.526882	296_T
ASSLGQDSRTQF	27.485	3	4	290	645	0.448916	296_T
ASSLRGTD*TQF	24.479	3	4	285	645	0.441176	296_T
ASSLGESGDTQY	18.5197	3	4	281	575	0.487847	296_T
ASSLGESGMHQF	7.89785	6	3	278	587	0.472789	296_T
ASSPLAGQSYPEAY	1647.8	12	3	246	390	0.629156	296_T
ASSPLAGQSYTEDF	884.105	12	2	224	380	0.587927	296_T
ASSLQWGSPRTQF	9.84916	3	3	221	489	0.45102	296_T
ASSPLAGQRDTEAF	139.796	12	1	213	357	0.594972	296_T
ASSLQGSRTEAF	82.9086	4	5	201	416	0.482014	296_T
ASSPLAGQS*TVAF	78.9558	12	1	197	327	0.60061	296_T
ASSLQGVSRLNAV	27.4116	6	3	193	337	0.571006	296_T
ASSLVGSPGTTV	66.3204	6	4	193	318	0.605016	296_T
ASSLQGESGNEAS	10.2178	4	4	188	315	0.594937	296_T
ASSLRESGLTVS	23.9089	6	3	186	290	0.639175	296_T
ASSFQGGSGLTLS	17.4244	7	4	184	308	0.595469	296_T
ASSPLAGQSYKEAF	12.3307	12	1	184	301	0.609272	296_T
ASSFQWGSPRTQF	7.91335	7	4	183	383	0.476562	296_T
ASSPLAGQS*TEGI	7.92946	12	1	183	317	0.575472	296_T
ASSLGEDSRTTV	23.6709	6	2	181	292	0.617747	296_T
ASSLQG*GLTAF	7.29315	6	2	181	283	0.637324	296_T
ASSLQGSPLNAV	6.30649	6	2	181	324	0.556923	296_T
ASSLQGDSGLNAV	8.80116	6	2	179	304	0.586885	296_T
ASSLQGGT*TTV	8.79548	6	1	178	291	0.609589	296_T
ASSFQGSPRLQF	8.91799	7	3	177	381	0.463351	296_T
ASSLGGSELSSS	3.98138	4	3	176	275	0.637681	296_T
ASSLGESGDTLS	8.57717	3	3	175	253	0.688976	296_T
ASSSRGSTGTTV	3.71781	6	1	172	279	0.614286	296_T
ASSFRGESETTV	9.49492	6	2	171	285	0.597902	296_T
ASSLQDSRLNAV	3.258	6	1	170	271	0.625	296_T
ASSLGESRTDAV	3.40659	6	2	169	266	0.632959	296_T
ASSLQG*GLTVF	6.08222	6	1	168	266	0.629213	296_T
ASSLGKSGLTVS	2.9656	6	1	166	247	0.669355	296_T
ASSSMGESGHAV	2.73584	6	1	165	248	0.662651	296_T
ASSLQGVRLKQF	41.2487	3	4	164	316	0.51735	296_T
ASSLVGQSALTLS	3.56365	6	4	164	241	0.677686	296_T
ASSLQGGVQERQY	5.65201	3	2	157	322	0.486068	296_T
ASSCGGVPERQF	19.0837	3	2	145	225	0.641593	296_T
ASSLGEYSRTQF	11.857	3	4	144	217	0.66055	296_T
ASSLQGTVLKLS	17.9654	7	4	143	231	0.616379	296_T
ASSLGESGETQS	4.30503	3	4	138	204	0.673171	296_T
ASSFQGGVRIRQF	2.36063	3	1	137	226	0.603524	296_T
ASSLRGSPRRQF	6.25917	3	2	136	198	0.683417	296_T
ASSLQGGPERQF	3.18599	3	2	134	180	0.740331	296_T
ASSFSGGSERQF	9.84764	3	4	133	213	0.621495	296_T
ASSLQGGPE*SF	9.3028	3	3	132	232	0.566524	296_T
ASSLQEGGRQFF	10.028	3	4	131	192	0.678756	296_T
ASSLQGSD*RQY	6.28474	3	3	131	227	0.574561	296_T
ASSLGGYSERQF	2.9204	3	2	129	171	0.75	296_T
ASSLGESGETQF	3.93102	3	1	128	181	0.703297	296_T
ASSLGGPERQF	2.94042	3	1	128	167	0.761905	296_T
ASSLQDSTIRQF	2.70969	3	1	126	166	0.754491	296_T
ASSLRGPE*TQF	3.45442	3	2	121	173	0.695402	296_T
ASSLQEGVRNDSS	32.516	4	4	78	115	0.672414	296_T
ASSFQGSPERRSS	8.29542	7	4	74	131	0.560606	296_T
ASSFGGVRTDSF	15.4155	4	4	57	100	0.564356	296_T
ASSFRGGVRNDSS	9.10792	4	4	55	88	0.617978	296_T
AWSPGGLPQPQH	409.43	5	2	54	40	1.31707	296_T
ASSFQGGVRRYDSS	4.53853	4	2	52	64	0.8	296_T
ASSFRGVRTIAF	17.5393	4	3	50	77	0.641026	296_T
ASSLGEVRTDSS	5.11313	4	3	47	65	0.712121	296_T
ASSFRGGVRNESS	7.26938	4	4	45	68	0.652174	296_T
AISAPGLGPEQF	30.7278	1	1	41	28	1.41379	296_T
ASGRGDSPLH	17.6364	16	1	40	22	1.73913	296_T
ASSLQGVSTLNAV	3.80964	6	2	39	20	1.85714	296_T
ASSSRGVPLNAV	5.79925	6	2	39	49	0.78	296_T
AWSAGGRPNAHA	7.6885	2	2	39	18	2.05263	296_T
ASSPLAGQSRTEAF	2.86264	4	2	38	19	1.9	296_T
AWSPEGGPHAPA	57.9637	2	2	38	22	1.65217	296_T
ASSLQGGTAERSS	30.1745	7	3	37	26	1.37037	296_T
ASSPLAGQSETEAF	2.51019	4	1	37	19	1.85	296_T
ASSPLAGQSTTEAF	2.52279	4	2	37	18	1.94737	296_T
ASSLGEYRTKLF	15.1221	3	4	36	44	0.8	296_T
ASSLGGSPH*RF	7.07684	7	3	36	51	0.692308	296_T
ASSPQAGQSYTEAF	2.35713	4	1	36	17	2	296_T
ASSLEGGVTEAF	3.72347	4	2	34	20	1.61905	296_T
AWSPEGGHQPQH	48.0448	5	2	34	14	2.26667	296_T
ASSLGEQRTTQF	7.20052	7	4	33	49	0.66	296_T
ASSLGEYRRYDSI	5.19607	7	4	33	22	1.43478	296_T
ASSLRGVRNDSS	2.71016	4	4	33	48	0.673469	296_T
AWSPEGALSAPA	25.8669	2	2	32	15	2	296_T
ASSSRGVRTDSS	0.476758	4	2	30	32	0.909091	296_T
AWSPEGIPSTPA	3.7167	2	1	30	8	3.33333	296_T
ASSLGEYR*TKF	6.31818	6	4	29	32	0.878788	296_T
ASSLQWGRTERSS	9.43194	4	3	29	19	1.45	296_T
AWSPGGRLTPST	17.9339	2	2	29	14	1.93333	296_T
ASSFQGGERQLRS	4.11519	7	2	28	17	1.55556	296_T
AWSPGGVP*AST	1.67334	2	2	28	18	1.47368	296_T
AWSPGGPLSPST	16.292	2	1	27	10	2.45455	296_T
ASSLGD*ANDSS	4.22913	4	3	26	9	2.6	296_T
AWSPEGRPHVQH	14.2116	5	2	25	14	1.66667	296_T
ASSLGGSANDSS	2.94628	4	3	24	10	2.18182	296_T
ASSLGGVRTEAV	4.83756	3	3	24	23	1	296_T
ASSLQGESGNDSS	8.32108	4	3	24	13	1.71429	296_T
AWSPEGGPQPQL	3.33676	5	2	23	5	3.83333	296_T
ASSLQGSETEAF	2.96831	6	3	22	20	1.04762	296_T
ASSLVGVPTDSF	4.13949	6	4	22	16	1.29412	296_T
ASSFQGQYRRTQF	3.79811	3	3	21	20	1	296_T
ASSFRGSTEISF	2.73105	7	3	21	14	1.4	296_T
ASSFYSGVVLDTQY	5.1483	18	2	21	6	3	296_T
ASSSGGSPH*RSS	2.05877	4	2	21	10	1.90909	296_T
AWSPEGPLSAPA	0.739978	2	2	21	4	4.2	296_T
SVDLAGPTMSSS	21.7002	11	1	21	2	7	296_T
ASSLGGSPH*RSS	1.35617	7	3	20	13	1.42857	296_T
ASSLGGYRGRQF	2.40369	3	2	20	17	1.11111	296_T
ASSPGGSTAERS	1.0366	7	4	20	1	10	296_T
AWSAGETLSGYT	1.96596	2	1	20	4	4	296_T
AWSPGE*GTSYS	2.21969	2	1	20	5	3.33333	296_T
AWSPGGEPSLQH	1.00383	5	2	20	6	2.85714	296_T
ASSPLAGQTRTEAF	1.19247	4	2	19	10	1.72727	296_T
ASSVLGTPPETQY	1.67843	3	1	19	7	2.375	296_T
AWSPGE*LTSYS	1.09015	2	1	19	4	3.8	296_T
ASSLGDSPD*RSS	1.76617	7	3	18	13	1.28571	296_T
ASSLGEYRRSV	1.7826	4	4	18	3	4.5	296_T
ASSLGGSTTDTF	1.29436	7	4	18	9	1.8	296_T
ASSLQGGSAERS	3.57024	7	4	18	11	1.5	296_T
ASSLREYRTDAV	2.65488	7	3	18	9	1.8	296_T
AWSPEG*HLSHS	3.38184	2	1	18	6	2.57143	296_T
AWSPEGALSPST	3.27687	2	1	18	4	3.6	296_T
AWSPEGHLSAPA	1.97118	2	1	18	4	3.6	296_T
AWSPREALSPST	3.90433	2	1	18	3	4.5	296_T
ASSLQGGGRSFF	2.2004	3	3	17	12	1.30769	296_T
ASSLQGGVQERQL	2.60569	3	2	17	17	0.944444	296_T
ASSPQGSPQIRS	0.326598	7	1	17	10	1.54545	296_T
AWSPGGRPSAPA	1.14596	2	2	17	6	2.42857	296_T
AWSPRGRPSGPS	1.27318	2	2	17	4	3.4	296_T
SVDPSRDLQ*AV	4.17558	1	1	17	5	2.83333	296_T
ASSFRGSPHCSF	0.903168	7	3	16	9	1.6	296_T
ASSLGRAQETQY	1.15784	3	1	16	7	2	296_T
ASSLQGGSAERSS	2.32847	7	3	16	12	1.23077	296_T
ASSPVGEYRRTQF	3.31946	3	3	16	18	0.842105	296_T
ASSFGGQYRRTQF	1.47562	3	3	15	16	0.882353	296_T
ASSFQGGYSRTQF	1.44544	3	2	15	11	1.25	296_T
ASSLGDTAERSS	3.65236	3	2	15	6	2.14286	296_T
ASSLGEDRRTQF	0.668497	3	3	15	4	3	296_T
ASSLQGESGNDST	0.955289	4	1	15	1	7.5	296_T
ASSLQGESGNETS	1.25838	3	4	15	4	3	296_T
ASSLQGSTAERCS	3.01039	7	3	15	7	1.875	296_T
AWSPGGPLSYT	0.490968	2	1	15	2	5	296_T
ASSFQGQYRRTQY	2.81007	3	3	14	12	1.07692	296_T
ASSFQGSPQIRSS	0.349717	7	1	14	6	2	296_T
ASSLGEYRRTQF	2.06386	7	3	14	3	3.5	296_T
ASSLGEYSRTTV	0.766761	7	3	14	3	3.5	296_T
ASSLGQGPQETQY	1.7991	3	2	14	4	2.8	296_T
ASSPLAGQSH*SF	0.219092	7	2	14	0	14	296_T
AWSAGGLTN*ATA	0.877153	2	2	14	4	2.8	296_T
AWSPEGGPTAPA	0.502491	2	1	14	5	2.33333	296_T
AWSPGGGPQPQH	1.75821	5	1	14	5	2.33333	296_T
SVDPAGPTMGSS	0.955779	11	1	14	2	4.66667	296_T
ASSFRGEYRNDS	0.328149	6	2	13	2	4.33333	296_T
ASSFRGVPTDAF	0.926499	4	2	13	6	1.85714	296_T
ASSLGEVPERTV	0.838069	3	1	13	4	2.6	296_T
ASSLGGVPTGF	0.675802	6	4	13	4	2.6	296_T
ASSLGGVQRLQL	0.881982	3	1	13	5	2.16667	296_T
ASSLQEQDRQF	1.32698	3	3	13	3	3.25	296_T
ASSLQGGRLQLS	2.09884	7	3	13	3	3.25	296_T
ASSLRGSPQIRCS	2.64291	7	1	13	4	2.6	296_T
ASSLRTGTNEH*SF	27.0172	10	1	13	2	4.33333	296_T
ASSSQWGDVNAV	9.49504	6	3	13	10	1.18182	296_T
AWSPGEDLSPS	1.26238	2	1	13	3	3.25	296_T
AWSPGGNTISPS	1.2035	2	1	13	4	2.6	296_T
ASRPGGSTGLKQS	1.38505	7	1	12	2	4	296_T
ASSFRGVQ*TQF	2.47856	3	2	12	3	3	296_T
ASSLGESERQF	0.684737	3	1	12	5	2	296_T
ASSLGEYRGRQF	0.470693	7	2	12	2	4	296_T
ASSLGGSGLTL	1.49993	6	3	12	6	1.71429	296_T
ASSLRGVRTEAV	0.424384	3	3	12	1	6	296_T
ASSPLAGQTYREPF	1.18064	12	1	12	4	2.4	296_T
ASSPQGVSGVNAV	2.47432	6	1	12	7	1.5	296_T
ASSSGGSTAERSS	1.01013	7	2	12	4	2.4	296_T
AWSPEGALSPN	0.457858	2	1	12	1	6	296_T
AWSPEGLPQPQH	1.1943	5	2	12	3	3	296_T
AWSPEGLTQPQL	0.712803	2	1	12	2	4	296_T
AWSPEGTLSPST	0.640495	2	1	12	2	4	296_T
AWSPEGVTQPQH	2.22306	5	2	12	4	2.4	296_T
AWSPGGGSPAPA	0.382926	2	1	12	2	4	296_T
AWSPGGRPQPQH	0.890747	5	1	12	3	3	296_T
AWSPREDPAPA	0.348959	2	1	12	1	6	296_T
SAPWTGYGYT	4.44752	1	1	12	4	2.4	296_T
ASSFQGGGLQSS	1.30658	7	3	11	2	3.66667	296_T
ASSFQGGTERSS	0.928774	7	1	11	3	2.75	296_T
ASSFQGSPERQF	1.64321	3	1	11	3	2.75	296_T
ASSFRGGVRNEGS	0.48084	4	2	11	5	1.83333	296_T
ASSFRGQYTIRSS	0.929827	7	1	11	2	3.66667	296_T
ASSFRGVRTTVS	2.58363	6	1	11	12	0.846154	296_T
ASSLGEYR*TQF	1.48032	3	3	11	5	1.83333	296_T
ASSLGGSPDTQF	0.968871	4	2	11	5	1.83333	296_T
ASSLGGSYDRSL	1.80915	4	3	11	5	1.83333	296_T
ASSLRGVPLNAV	0.652881	3	3	11	2	3.66667	296_T
ASSLRGVRT*AV	0.671877	4	3	11	4	2.2	296_T
ASSLWGVH*STF	1.45015	6	4	11	6	1.57143	296_T
ASSSGTVPQTQF	0.864267	3	2	11	3	2.75	296_T
AWSRRGTH*HGYP	0.158906	1	1	11	2	3.66667	296_T
ASSFEGGGLKLS	0.694909	7	2	10	2	3.33333	296_T
ASSFQDSTAERSS	1.10819	3	2	10	5	1.66667	296_T
ASSFQGGSALTQ	1.46326	6	3	10	3	2.5	296_T
ASSFQGGVLKLS	1.1191	7	1	10	2	3.33333	296_T
ASSFQGQY*RTQF	1.38122	3	1	10	2	3.33333	296_T
ASSFRGGGLKLS	0.55781	7	2	10	1	5	296_T
ASSFRGVPLNAV	0.473518	6	3	10	2	3.33333	296_T
ASSFRGVPTEAF	0.424869	6	1	10	3	2.5	296_T
ASSLGESGIQQF	0.655623	3	1	10	4	2	296_T
ASSLGESGLTV	0.731847	6	1	10	4	2	296_T
ASSLGGVQQLQF	0.63274	3	1	10	4	2	296_T
ASSLLRAPRDPV	2.31057	14	1	10	1	5	296_T
ASSLQGERTESS	1.04962	4	3	10	5	1.66667	296_T
ASSLQWGSTERSS	2.22611	7	2	10	2	3.33333	296_T
ASSLRGESGNDSS	0.915171	4	2	10	3	2.5	296_T
ASSPGGSTGLKHS	1.47459	7	2	10	3	2.5	296_T
ASSPLAGQRDTETF	0.692792	12	1	10	1	5	296_T
ASSPLAGQSHSQAF	0.776257	12	1	10	4	2	296_T
ASSPQGGGPKLS	0.857506	7	2	10	1	5	296_T
ASSSQGGGLKLS	0.795074	7	1	10	2	3.33333	296_T
AWSPGGASDRST	0.642865	2	1	10	1	5	296_T
ASSCGGVPERQY	0.474857	3	1	9	2	3	296_T
ASSFQGRT*TQF	0.385019	3	3	9	1	4.5	296_T
ASSFQGSGLTV	0.622808	6	1	9	6	1.28571	296_T
ASSFRGESAIRSS	0.906426	7	1	9	2	3	296_T
ASSFRGGVRNDTS	0.467956	3	4	9	2	3	296_T
ASSIGGSPD*RSS	0.635922	4	3	9	0	9	296_T
ASSLAGAPRDPV	0.194907	14	1	9	0	9	296_T
ASSLGESALTV	0.740464	6	1	9	2	3	296_T
ASSLGESRDTQF	0.723585	3	3	9	2	3	296_T
ASSLGGLRNDSS	0.374334	4	1	9	2	3	296_T
ASSLGGTGHEVS	0.53236	7	2	9	4	1.8	296_T
ASSLGGVPTDAF	0.394687	6	2	9	4	1.8	296_T
ASSLQGGVRQFL	0.770415	3	1	9	1	4.5	296_T
ASSLQGYS*SSS	2.16985	7	3	9	4	1.8	296_T
ASSLRESAERSS	0.28546	6	2	9	1	4.5	296_T
ASSLRGSGTKF	1.00581	6	3	9	5	1.5	296_T
ASSLRGVQ*TLF	0.737277	6	2	9	5	1.5	296_T
ASSLWGSPN*SF	0.930317	4	3	9	7	1.125	296_T
ASSPGGVPQTHF	0.387278	6	1	9	3	2.25	296_T
ASSPLAGQRNTEAF	0.565942	12	2	9	4	1.8	296_T
ASSPLAGQRYTEAF	1.21475	12	1	9	7	1.125	296_T
AWSPEGGLQPQH	0.487393	5	2	9	1	4.5	296_T
AWSPGGRLRCS	0.410267	2	1	9	1	4.5	296_T
GGGPFTGTGNTEAF	0.460369	15	1	9	3	2.25	296_T
SVDPSGPTMSSS	0.19643	11	1	9	1	4.5	296_T
ASSFRAVPLNAV	0.413061	6	2	8	2	2.66667	296_T
ASSFRGGVRNDS	0.167626	4	1	8	0	8	296_T
ASSFRGYRNEV	0.596146	6	2	8	1	4	296_T
ASSLQGSPENAV	0.636068	4	3	8	1	4	296_T
ASSLRGVPRTTV	0.778942	6	1	8	6	1.14286	296_T
ASSLVGSPGTTF	0.461105	3	3	8	2	2.66667	296_T
ASSLWGVRTDAF	0.31041	4	1	8	1	4	296_T
ASSPGGSTGLKLS	0.396935	6	3	8	1	4	296_T
ASSPLAGQTQTEAF	0.762776	12	1	8	3	2	296_T
ASSPRGSTGTTV	0.364723	6	1	8	2	2.66667	296_T
ASSPRGVPQNAV	0.266893	6	1	8	1	4	296_T
ASSSGG*GQIRS	0.413041	7	1	8	1	4	296_T
ASSSRGVRQNAV	0.287486	6	2	8	1	4	296_T
AWSAGGLTN*ATP	1.41913	2	1	8	1	4	296_T
AWSPEGTLSPS	0.227592	2	1	8	0	8	296_T
ASSFQGSPQNAV	0.248966	6	1	7	1	3.5	296_T
ASSFQGVN*QLS	0.421261	7	3	7	0	7	296_T
ASSFQWGRTERSS	0.852958	7	1	7	1	3.5	296_T
ASSFQWGVRQIRS	0.533426	7	1	7	1	3.5	296_T
ASSFRGVR*TQF	0.947216	7	3	7	2	2.33333	296_T
ASSLAESGTTV	0.240511	6	1	7	1	3.5	296_T
ASSLGDVERQY	0.420701	3	2	7	4	1.4	296_T
ASSLGEVRTDAV	0.479441	3	3	7	5	1.16667	296_T
ASSLGGSDRQF	0.354733	3	1	7	1	3.5	296_T
ASSLGGSGQKLS	0.240939	7	1	7	1	3.5	296_T
ASSLGGSPD*RF	0.922988	4	2	7	5	1.16667	296_T
ASSLGGSTTDAS	0.29699	6	2	7	1	3.5	296_T
ASSLGGTQEIQY	0.289024	3	1	7	0	7	296_T
ASSLQGSGLTV	0.915022	6	1	7	3	1.75	296_T
ASSLRGGLKHS	0.250829	7	2	7	2	2.33333	296_T
ASSLVGGPDDSI	0.365463	4	2	7	1	3.5	296_T
ASSPFTGTGNTEAF	0.187084	15	1	7	2	2.33333	296_T
ASSPLAGQSQREAF	0.422313	12	1	7	1	3.5	296_T
ASSPLAGQSYTEAL	0.438953	12	1	7	1	3.5	296_T
ASSPLAGRATLKLS	0.656822	12	1	7	0	7	296_T
ASSRGESGLTAF	0.539429	6	1	7	1	3.5	296_T
ASSSGG*GQKLS	0.226103	7	2	7	1	3.5	296_T
ASSVGVGGEQF	0.421384	22	1	7	0	7	296_T
ASSFQG*GLTAF	0.33256	3	2	6	1	3	296_T
ASSFQGSGRQF	0.232544	4	2	6	1	3	296_T
ASSFQWGSERSS	0.70033	7	2	6	0	6	296_T
ASSFRGSPH*SF	0.425388	4	3	6	1	3	296_T
ASSLGGPNDSS	0.139184	4	3	6	0	6	296_T
ASSLGSTGHEVS	0.526343	6	2	6	1	3	296_T
ASSLQGSD*RQF	0.350153	3	1	6	2	2	296_T
ASSLRGVQ*TQF	0.352137	3	1	6	1	3	296_T
ASSLWGSTAERSS	0.199912	4	2	6	2	2	296_T
ASSPGGARTEAF	0.275689	4	2	6	4	1.2	296_T
ASSPGGPQNAV	0.146147	6	3	6	1	3	296_T
ASSPQWGSTIRSS	0.284345	7	1	6	1	3	296_T
ASSSQGVRLKQF	0.208189	3	1	6	1	3	296_T
AWSAGGLLTALH	0.557077	5	2	6	1	3	296_T
AWSAGGLPQWQH	0.379236	2	2	6	1	3	296_T
AWSAGGLTAPPA	0.373138	2	2	6	1	3	296_T
AWSPGDTLSPS	0.193665	2	1	6	0	6	296_T
QLARDSP	0.609878	8	1	6	0	6	296_T
SVDQSGTYNEQF	0.261678	13	2	6	0	6	296_T
A*GPGD*LSPST	0.184355	2	1	5	0	5	296_T
AQPS*GPQETQY	0.0673105	19	1	5	2	1.66667	296_T
ASSFQWGDVNAV	0.257	6	2	5	1	2.5	296_T
ASSFRGE*TQF	0.160671	3	1	5	1	2.5	296_T
ASSFRGVRRSS	0.266974	7	1	5	0	5	296_T
ASSLGDAERQF	0.155807	3	2	5	1	2.5	296_T
ASSLGDSRTDAV	0.157976	4	1	5	0	5	296_T
ASSLGEVQPQF	0.147707	3	1	5	0	5	296_T
ASSLGEYRRCA	0.121374	7	1	5	0	5	296_T
ASSLGEYRRTTA	0.434459	6	1	5	0	5	296_T
ASSLGEYRTTQI	0.299329	3	2	5	1	2.5	296_T
ASSLGGSDAVS	0.357886	6	2	5	0	5	296_T
ASSLQEDRRTTV	0.43378	6	1	5	2	1.66667	296_T
ASSLRRTAERSS	0.233237	7	1	5	1	2.5	296_T
ASSPQGRT*TQF	0.175507	3	1	5	1	2.5	296_T
ASSQAEGPKRPST	0.477176	9	1	5	0	5	296_T
ASSVLGTPRTPST	1.507	9	1	5	0	5	296_T
ASSWRGPQETQY	0.160155	3	1	5	1	2.5	296_T
AWSAEGTTYSPS	0.2673	2	1	5	1	2.5	296_T
AWSPEGDPHAPA	0.146071	2	1	5	0	5	296_T
AWSPEGGPQPS	0.178286	2	1	5	0	5	296_T
AWSPEGVPQPPA	0.226679	2	2	5	0	5	296_T
AWSPGDRPKAQH	0.160308	5	1	5	0	5	296_T
AWSPGG*LSLQH	0.122071	2	2	5	0	5	296_T
AWSPGGA*DGY	0.658284	2	1	5	0	5	296_T
AWSPGGTPQPS	0.0974285	2	1	5	0	5	296_T
SVDLRDLQ*AV	0.203793	1	1	5	0	5	296_T
SVPADS	0.230032	8	1	5	0	5	296_T
ASSCGGYGTAAF	0.250497	7	1	4	3	1	296_T
ASSFQGGVRQIRS	0.13382	3	1	4	0	4	296_T
ASSFQWGSGLTQS	0.232654	6	3	4	0	4	296_T
ASSFRGGDRQF	0.280455	3	1	4	0	4	296_T
ASSFRGVRTDSF	0.14705	3	2	4	0	4	296_T
ASSFRGVTAVKRT	0.637247	6	1	4	0	4	296_T
ASSLGGSD*SF	0.067701	9	2	4	0	4	296_T
ASSLGRDRNDSF	0.142636	4	1	4	0	4	296_T
ASSLQDSRTDAV	0.12493	6	1	4	0	4	296_T
ASSLQGGGRKFF	0.279416	6	1	4	1	2	296_T
ASSLQGGPQ*QL	0.103604	3	1	4	1	2	296_T
ASSLQGSD*SLF	0.142636	4	1	4	0	4	296_T
ASSLRGRTETQ	0.124166	3	1	4	0	4	296_T
ASSLRGTERQF	0.15606	3	2	4	1	2	296_T
ASSLRQCGDYAV	1.27342	14	2	4	0	4	296_T
ASSQLRGMSSS	0.452958	20	1	4	0	4	296_T
ASSRGRGPKRPST	0.235561	9	1	4	0	4	296_T
ASSSWAGQERS	0.240483	3	2	4	0	4	296_T
AWSPEEALSPS	0.299622	2	1	4	1	2	296_T
AWSPGESTISPT	0.155626	2	1	4	1	2	296_T
AWSPGGAPSAH	0.0975354	2	1	4	0	4	296_T
AWSPRESEISPT	0.309616	2	1	4	1	2	296_T
ASSFGGE*TTV	0.460698	6	1	3	1	1.5	296_T
ASSFGGSD*RS	0.0478864	7	2	3	1	1.5	296_T
ASSFGGSPAERI	0.317764	7	1	3	0	3	296_T
ASSFLGQY*KQF	0.0760936	3	1	3	0	3	296_T
ASSFQWGSPRTQY	0.0393762	3	1	3	0	3	296_T
ASSFRDGEE*QF	0.11972	3	1	3	1	1.5	296_T
ASSFRRVRRQF	0.177701	3	1	3	0	3	296_T
ASSLQDSRTDSS	0.211977	7	2	3	0	3	296_T
ASSLQGQSLKV	0.10289	6	1	3	1	1.5	296_T
ASSLQGVN*SS	0.0864821	4	2	3	0	3	296_T
ASSPLAGQSKTEPY	0.445193	12	1	3	1	1.5	296_T
ASSQAGTPQETQY	0.0761551	3	1	3	0	3	296_T
ASSQWDSPDCSS	0.0833207	4	1	3	1	1.5	296_T
ASSSQGRT*TQY	0.148354	3	1	3	1	1.5	296_T
ASSVLGTPRRPST	0.0635702	9	1	3	0	3	296_T
AWSPGGAT*PQH	0.0610423	2	1	3	0	3	296_T
AWSPGSNYYAQP	0.41595	2	1	3	0	3	296_T
SVDLADLQ*AV	0.0689756	1	1	3	0	3	296_T
SVDQAGPNEQF	0.0617628	13	2	3	0	3	296_T
ASRSSFEARA	0.0390157	4	1	2	0	2	296_T
ASSFGE*MKV	0.0876976	6	1	2	1	1	296_T
ASSFQGGVRIRQY	0.0810711	3	1	2	0	2	296_T
ASSFQGSDRRC	0.111314	4	1	2	0	2	296_T
ASSFRGE*TLF	0.0571611	3	1	2	1	1	296_T
ASSFRRTVPTGS	0.572445	6	1	2	1	1	296_T
ASSGLLPGHG	0.0798913	6	1	2	0	2	296_T
ASSHAGDPKRPST	0.0448066	9	1	2	0	2	296_T
ASSLGEHERSSS	0.185936	7	1	2	0	2	296_T
ASSLGEYRQIL	0.19108	3	1	2	0	2	296_T
ASSLGGE*LQLL	0.249629	3	2	2	0	2	296_T
ASSLGGTD*TQS	0.124527	3	1	2	0	2	296_T
ASSLGGVPTDAL	0.0413224	4	1	2	0	2	296_T
ASSLGQSGYDS	0.091333	4	1	2	0	2	296_T
ASSLWDSDRQL	0.0958696	3	1	2	0	2	296_T
ASSPSGGSERQF	0.0951283	3	1	2	0	2	296_T
ASSPVGEYRRTLF	0.0629775	3	1	2	0	2	296_T
ASSQLRG*AV	0.0423785	11	1	2	0	2	296_T
AWSAEGLPYGYT	0.0573797	2	1	2	0	2	296_T
AWSAEGLTYGYT	0.0671942	2	1	2	0	2	296_T
AWSAGGLTHMATP	0.088281	2	1	2	0	2	296_T
AWSPGGGHHGLH	0.0761518	5	1	2	1	1	296_T
AWSPGGLTAIAP	0.0196691	2	1	2	1	1	296_T
AWSPGGRPKPQH	0.0753757	5	1	2	0	2	296_T
SVDLAGPNGQF	0.032488	11	1	2	0	2	296_T
ACQRIL	0.0228631	8	1	1	0	1	296_T
ASPPPGSVPTGS	0.0292748	6	1	1	0	1	296_T
ASSCRGVDEAV	0.0151926	6	1	1	0	1	296_T
ASSFGGCGTTV	0.0151926	6	1	1	0	1	296_T
ASSFRASD*GST	0.0915332	4	1	1	0	1	296_T
ASSFRGGTADLA	0.0915332	4	1	1	0	1	296_T
ASSLGE*SNELS	0.0494525	7	1	1	0	1	296_T
ASSLGVPDTKF	0.0176523	3	1	1	0	1	296_T
ASSLQGSTIRQF	0.0176523	3	1	1	1	0.5	296_T
ASSLQGVRQKQF	0.0151926	3	1	1	1	0.5	296_T
ASSLVGGPDDSF	0.00864865	4	1	1	0	1	296_T
ASSLVRVQRLQF	0.0915332	3	1	1	0	1	296_T
ASSSWGE*PKRS	0.0172973	7	1	1	0	1	296_T
AWSAEGLPQAY	0.0353045	2	1	1	0	1	296_T
AWSAGGLSMATS	0.0264784	2	1	1	0	1	296_T
AWSARGVTNSYS	0.139056	2	1	1	0	1	296_T
AWSPGGCPQLQL	0.0176523	5	1	1	0	1	296_T
AWSRRGLTLWPP	0.117099	23	1	1	0	1	296_T
AISESRASGDYNEQF	426.603	5	1	1113	1196	0.929825	304_T
SARPLLAGGPDNEQF	112.903	3	1	295	422	0.6974	304_T
SGDRQGQPSS	6.35688	6	3	74	44	1.64444	304_T
SGDGFGQ*AV	3.43104	7	3	66	49	1.32	304_T
SGDRGIGQ*AV	7.43135	1	2	58	31	1.8125	304_T
SGDRLENQQF	1.80732	7	3	53	23	2.20833	304_T
SGDRQEAPV	3.44499	1	3	52	19	2.6	304_T
SGDRLETQAF	0.818987	7	3	44	12	3.38462	304_T
SGDRALGMSSS	1.3621	6	3	30	8	3.33333	304_T
SGDGQWAMSSS	1.1493	6	3	29	5	4.83333	304_T
SGDRV*SNEQF	2.68515	7	1	28	9	2.8	304_T
SARPS*REGLTMSLS	1.0424	4	1	27	33	0.794118	304_T
SGDRQENEQF	4.42752	1	3	26	15	1.625	304_T
SGDRVEGNEQF	1.55293	7	1	24	13	1.71429	304_T
SGDRLGAHEQF	0.469492	7	1	23	8	2.55556	304_T
SGDRVENCST	0.495854	1	3	23	9	2.3	304_T
SAGPL*REGLTMSSS	0.195187	4	1	22	25	0.846154	304_T
SARPLLADGLTMSSS	1.51425	4	1	22	15	1.375	304_T
SGEGLRDEQF	1.42608	7	1	21	10	1.90909	304_T
SGDRLETIAV	0.808892	1	3	20	5	3.33333	304_T
SGDGH*TRQY	0.699713	7	3	17	4	3.4	304_T
SGDGLQESSS	0.560102	7	3	17	3	4.25	304_T
SASPPSGRA*Q*AV	0.200663	9	1	16	11	1.33333	304_T
SASTS*REGLTMSSS	2.87981	4	1	16	14	1.06667	304_T
SGDGL*AMSSS	0.391475	6	2	16	7	2	304_T
SAGPPSGRNRQ*AV	0.170244	9	1	15	11	1.25	304_T
SAGSPGGRA*Q*AV	1.13111	9	1	15	15	0.9375	304_T
SGDGQEPSSS	0.3075	1	3	15	2	5	304_T
SGDGQEMQY	0.237618	7	2	14	1	7	304_T
SGDRDLGNEQF	0.355573	7	1	14	1	7	304_T
ASSSWTGVSEQY	0.232696	10	1	13	7	1.625	304_T
AIKQFRESQPQH	0.173579	2	1	12	10	1.09091	304_T
SARPS*REG*Q*AV	0.164152	9	2	12	9	1.2	304_T
SGDGH*ATSSS	0.353512	1	2	12	7	1.5	304_T
SGDGQGALSV	0.311864	1	2	12	0	12	304_T
SGDRDWATSSS	1.29663	6	1	12	11	1	304_T
SGEGLRH*AV	0.408213	1	2	12	1	6	304_T
SGKGFWAMSSS	0.415158	6	1	12	10	1.09091	304_T
SASACDREGLTMSSS	0.667343	4	1	11	6	1.57143	304_T
SGDGL*A*AV	0.37009	1	1	11	1	5.5	304_T
SGDGLEAMSST	0.277009	6	1	10	0	10	304_T
SGRVWAMSSS	0.243122	6	1	10	6	1.42857	304_T
ASTSLADYNEQL	0.154444	12	1	9	2	3	304_T
SGDGCKSPV	0.465789	1	1	9	0	9	304_T
SGDGLQETST	0.050433	6	2	9	1	4.5	304_T
SGDRSRHEQF	0.102916	7	1	9	1	4.5	304_T
SGDRVWAMSSS	0.0912571	6	1	9	4	1.8	304_T
SGEGLGH*AV	0.302984	1	1	9	0	9	304_T
SGDGHEQSSS	0.144794	1	1	8	0	8	304_T
SGDGLARAV	0.364557	1	1	8	1	4	304_T
SGDRQWQ*AV	0.12473	1	1	8	0	8	304_T
SGERLGH*AS	0.162657	1	1	8	2	2.66667	304_T
SAGPS*REDLTMSSS	0.176239	4	1	7	0	7	304_T
SASPLLAGGPDNEQF	0.0436902	3	1	7	3	1.75	304_T
SGDRSRHEQY	0.115549	7	1	7	0	7	304_T
SGDRVRPMSSS	0.189814	6	1	7	1	3.5	304_T
SARPSSGRA*Q*AV	0.0318706	9	1	6	3	1.5	304_T
SGDRLEPRY	0.115938	7	2	6	0	6	304_T
SGEGLGNEQY	0.100037	7	1	6	0	6	304_T
SARPLLAGGADNEQF	0.0552315	3	1	5	1	2.5	304_T
SASSLLAGGPDNEQF	0.0376302	3	1	5	0	5	304_T
SARPSWREGLTMSSS	0.0494867	4	1	4	0	4	304_T
SGDGLEPMSSS	0.176213	6	1	4	0	4	304_T
SGDRFESYSS	0.123784	6	1	4	0	4	304_T
SGDRH*TNEQF	0.0815322	7	1	4	0	4	304_T
SGDRL*ATSSS	0.0717847	6	1	4	0	4	304_T
SGDRVGKSQF	0.0762783	7	1	4	0	4	304_T
SGEGAGREQF	0.101187	7	1	4	0	4	304_T
RQGVSGKEQF	0.150414	7	1	3	0	3	304_T
SAGPSLAGWPDNEQF	0.016067	3	1	3	1	1.5	304_T
SARPLLAGA*Q*AV	0.071864	9	1	3	0	3	304_T
SARRLLRGGPDNEQF	0.0646271	3	1	3	0	3	304_T
SARTLLAGGLTMSSS	0.0521376	4	1	3	2	1	304_T
SARTLLAGGPDNEQF	0.0247362	3	1	3	1	1.5	304_T
SAWAVRFGGPDNEQF	0.0716741	3	1	3	0	3	304_T
SGDLGKRASS	0.0384092	6	1	3	0	3	304_T
SGDRD*QSVF	0.157696	1	2	3	0	3	304_T
SGDRLAMSST	0.0606333	6	1	3	0	3	304_T
SGDRQETST	0.012766	6	1	3	0	3	304_T
SGEGFWAQQF	0.149318	7	1	3	0	3	304_T
SGELAQEAV	0.0357779	1	1	3	0	3	304_T
SGERFGE*AV	0.0277516	1	1	3	1	1.5	304_T
SGKGLETQV	0.0959286	7	2	3	0	3	304_T
SGRVGQ*RSS	0.012766	6	1	3	0	3	304_T
SARAS*RAADNEQF	0.0294621	3	1	2	0	2	304_T
SARPS*REDLTMSSS	0.034039	4	1	2	1	1	304_T
SARTS*RDSRQ*AV	0.0291303	3	1	2	0	2	304_T
SARTSAGGLTMSSS	0.0385585	4	1	2	0	2	304_T
SEG*ARDPV	0.0249728	1	1	2	0	2	304_T
SGDGLGNEQF	0.0130802	7	1	2	0	2	304_T
SGDRD*TKC	0.101499	1	2	2	0	2	304_T
AISESRLAGTRMSSS	0.00353001	4	1	1	0	1	304_T
ASSRREEANTGELF	0.0198092	2	1	1	0	1	304_T
SARIPSGRA*Q*AV	0.0163659	9	1	1	0	1	304_T
SAVLRIVGGPDNEQF	0.00836353	3	1	1	0	1	304_T
SGKGLGQ*SSS	0.00545785	6	1	1	0	1	304_T
SGRG*ESST	0.00616861	6	1	1	0	1	304_T
SREGVWAMRSS	0.0134623	6	1	1	0	1	304_T
ASSLVGQVKPLYEQY	8579.85	4	2	2285	2203	1.03675	313_T
ASSLVGQVKPLYEQF	66.6079	4	2	2267	2180	1.03943	313_T
ASSLVGQVKPLRAGT	134.102	4	2	2266	2180	1.03897	313_T
SAGPGQGTDTQY	66.9214	8	1	1358	1480	0.916948	313_T
ASSLRDRGLNTEAF	347.444	3	2	304	493	0.615385	313_T
ASSLRDRGVNTEAF	21.9811	3	2	146	266	0.546816	313_T
ASSFRDRGVNTEAF	0.702743	3	1	81	106	0.757009	313_T
ASSLVGQVKPLYDQY	2.47426	4	1	40	37	1.05263	313_T
ASSYDGRSANEKF	8.74123	14	1	34	31	1.0625	313_T
ASSYGGRSANEQF	3.14586	14	1	33	30	1.06452	313_T
ASSLVGQVKPLNEQY	0.498466	4	1	31	25	1.19231	313_T
ASSLVGQVKPLYEHH	1.00755	4	2	31	32	0.939394	313_T
ASSLTQRAWEIRST	0.166386	13	1	24	17	1.33333	313_T
ASSLRDRGQH*SL	1.10099	11	3	20	20	0.952381	313_T
ASSYRHRGGQH*SY	0.321262	11	2	18	14	1.2	313_T
ASILQDGGQH*SF	0.386104	11	1	17	6	2.42857	313_T
ASSLRDRGSTLKLS	27.3129	6	2	17	20	0.809524	313_T
ASSLRDTGA*TLKLS	1.91196	6	1	17	16	1	313_T
ASSLRDTGASTPKLS	3.5822	6	1	17	16	1	313_T
ASSLRHRGGKH*SF	0.822584	11	2	17	18	0.894737	313_T
ASSLGTGGSTLKLS	1.13311	6	1	15	1	7.5	313_T
[truncated: 157 more rows]

## Sheet: Fig 5b
Cx	Tx
Diverse	248_T
Diverse	248_T
Clonal	248_T
Diverse	248_T
undetermined	248_T
Clonal	248_T
Diverse	248_T
Clonal	248_T
Diverse	248_T
Diverse	248_T
undetermined	248_T
Diverse	248_T
NoTcell	248_T
Diverse	248_T
undetermined	248_T
Diverse	248_T
NoTcell	248_T
Diverse	248_T
Diverse	248_T
undetermined	248_T
Diverse	248_T
Diverse	248_T
Diverse	248_T
Diverse	248_T
undetermined	248_T
NoTcell	248_T
Diverse	248_T
Diverse	248_T
Diverse	248_T
undetermined	248_T
undetermined	248_T
undetermined	248_T
Diverse	248_T
Diverse	248_T
Clonal	248_T
Diverse	248_T
Diverse	248_T
Diverse	248_T
undetermined	248_T
NoTcell	248_T
Diverse	248_T
NoTcell	248_T
Diverse	248_T
NoTcell	248_T
Diverse	248_T
Diverse	248_T
NoTcell	248_T
Diverse	248_T
Diverse	248_T
Diverse	248_T
Diverse	248_T
NoTcell	248_T
Diverse	248_T
Diverse	248_T
NoTcell	248_T
Diverse	248_T
Diverse	248_T
Diverse	248_T
Diverse	248_T
undetermined	248_T
Diverse	248_T
NoTcell	248_T
Diverse	248_T
Diverse	248_T
NoTcell	248_T
Diverse	248_T
undetermined	248_T
NoTcell	248_T
Diverse	248_T
undetermined	248_T
NoTcell	248_T
NoTcell	248_T
undetermined	248_T
Diverse	248_T
undetermined	248_T
undetermined	248_T
Diverse	248_T
NoTcell	248_T
Diverse	248_T
Diverse	248_T
NoTcell	248_T
Diverse	248_T
NoTcell	248_T
Diverse	248_T
undetermined	248_T
undetermined	248_T
Diverse	248_T
Diverse	248_T
Diverse	248_T
NoTcell	248_T
Diverse	248_T
undetermined	248_T
Diverse	248_T
Diverse	248_T
Diverse	248_T
NoTcell	248_T
Clonal	248_T
Diverse	248_T
undetermined	248_T
undetermined	248_T
Diverse	248_T
NoTcell	248_T
Diverse	248_T
undetermined	248_T
Diverse	248_T
Diverse	248_T
Diverse	248_T
undetermined	248_T
NoTcell	248_T
undetermined	248_T
Diverse	248_T
Diverse	248_T
Clonal	248_T
undetermined	248_T
Clonal	248_T
undetermined	248_T
undetermined	248_T
undetermined	248_T
NoTcell	248_T
Diverse	248_T
Diverse	248_T
Clonal	248_T
Diverse	248_T
Diverse	248_T
Diverse	248_T
NoTcell	248_T
undetermined	248_T
Clonal	248_T
Diverse	248_T
Diverse	248_T
Diverse	248_T
Diverse	248_T
Diverse	248_T
NoTcell	248_T
Clonal	248_T
undetermined	248_T
Diverse	248_T
Diverse	248_T
Diverse	248_T
NoTcell	248_T
Diverse	248_T
Diverse	248_T
undetermined	248_T
undetermined	248_T
Clonal	248_T
undetermined	248_T
Diverse	248_T
Clonal	248_T
Diverse	248_T
Diverse	248_T
Diverse	248_T
Diverse	248_T
Diverse	248_T
undetermined	248_T
Diverse	248_T
undetermined	248_T
undetermined	248_T
undetermined	248_T
NoTcell	248_T
undetermined	248_T
undetermined	248_T
Diverse	248_T
undetermined	248_T
Diverse	248_T
Diverse	248_T
NoTcell	248_T
Diverse	248_T
undetermined	248_T
Clonal	248_T
Clonal	248_T
NoTcell	248_T
undetermined	248_T
Diverse	248_T
Diverse	248_T
Diverse	248_T
Diverse	248_T
Diverse	248_T
Clonal	248_T
Clonal	248_T
Diverse	248_T
Diverse	248_T
Diverse	248_T
Diverse	248_T
Diverse	248_T
Clonal	248_T
Diverse	248_T
Diverse	248_T
Diverse	248_T
Diverse	248_T
NoTcell	248_T
undetermined	248_T
undetermined	248_T
Diverse	248_T
Diverse	248_T
Diverse	248_T
NoTcell	248_T
Diverse	248_T
Diverse	248_T
NoTcell	248_T
Clonal	248_T
Diverse	248_T
Diverse	248_T
Diverse	248_T
NoTcell	248_T
Diverse	248_T
Diverse	248_T
NoTcell	248_T
Clonal	248_T
undetermined	248_T
undetermined	248_T
Diverse	248_T
NoTcell	248_T
NoTcell	248_T
undetermined	248_T
undetermined	248_T
undetermined	248_T
Diverse	248_T
Diverse	248_T
Clonal	248_T
Diverse	248_T
NoTcell	248_T
Diverse	248_T
Diverse	248_T
undetermined	248_T
Diverse	248_T
Diverse	248_T
undetermined	248_T
Diverse	248_T
Diverse	248_T
Diverse	248_T
Clonal	248_T
Diverse	248_T
Diverse	248_T
Diverse	248_T
Diverse	248_T
NoTcell	248_T
undetermined	248_T
Diverse	248_T
Diverse	248_T
Diverse	248_T
Diverse	248_T
Diverse	248_T
undetermined	248_T
Diverse	248_T
Diverse	248_T
undetermined	248_T
Diverse	248_T
Diverse	248_T
Diverse	248_T
undetermined	248_T
undetermined	248_T
NoTcell	248_T
NoTcell	248_T
Diverse	248_T
undetermined	248_T
Diverse	248_T
Diverse	248_T
undetermined	248_T
Diverse	248_T
NoTcell	248_T
undetermined	248_T
Diverse	248_T
Clonal	248_T
Diverse	248_T
NoTcell	248_T
Diverse	248_T
NoTcell	248_T
undetermined	248_T
Diverse	248_T
undetermined	248_T
Diverse	248_T
undetermined	248_T
Diverse	248_T
Diverse	248_T
Diverse	248_T
Diverse	248_T
Diverse	248_T
NoTcell	248_T
NoTcell	248_T
Diverse	248_T
undetermined	248_T
undetermined	248_T
undetermined	248_T
NoTcell	248_T
Diverse	248_T
NoTcell	248_T
Diverse	248_T
Diverse	248_T
Diverse	248_T
Diverse	248_T
undetermined	248_T
Diverse	248_T
NoTcell	248_T
Clonal	248_T
Diverse	248_T
Diverse	248_T
NoTcell	248_T
Diverse	248_T
NoTcell	248_T
Diverse	248_T
Diverse	248_T
undetermined	248_T
undetermined	248_T
Diverse	248_T
Diverse	248_T
undetermined	248_T
Diverse	248_T
Diverse	248_T
undetermined	248_T
NoTcell	248_T
undetermined	248_T
Diverse	248_T
Diverse	248_T
Diverse	248_T
Diverse	248_T
Diverse	248_T
Diverse	248_T
Diverse	248_T
NoTcell	248_T
Diverse	248_T
NoTcell	248_T
Clonal	248_T
undetermined	248_T
undetermined	248_T
Diverse	248_T
undetermined	248_T
Diverse	248_T
Diverse	248_T
Diverse	248_T
Diverse	248_T
Diverse	248_T
Diverse	248_T
NoTcell	248_T
NoTcell	248_T
Diverse	248_T
Diverse	248_T
Diverse	248_T
Diverse	248_T
undetermined	248_T
Diverse	248_T
undetermined	248_T
undetermined	248_T
Diverse	248_T
Diverse	248_T
Diverse	248_T
Diverse	248_T
Clonal	248_T
undetermined	248_T
Diverse	248_T
Diverse	248_T
Diverse	248_T
Diverse	248_T
Diverse	248_T
Diverse	248_T
Diverse	248_T
Diverse	248_T
Diverse	248_T
Diverse	248_T
Diverse	248_T
undetermined	248_T
Diverse	248_T
NoTcell	248_T
Diverse	248_T
Clonal	248_T
Diverse	248_T
NoTcell	248_T
Diverse	248_T
Diverse	248_T
NoTcell	248_T
Diverse	248_T
Diverse	248_T
Diverse	248_T
undetermined	248_T
NoTcell	248_T
NoTcell	248_T
Diverse	248_T
Diverse	248_T
undetermined	248_T
Diverse	248_T
Clonal	248_T
Diverse	248_T
Diverse	248_T
Diverse	248_T
NoTcell	248_T
Diverse	248_T
Diverse	248_T
Diverse	248_T
undetermined	248_T
Diverse	248_T
undetermined	248_T
Diverse	248_T
Diverse	248_T
Diverse	248_T
NoTcell	248_T
NoTcell	248_T
Diverse	248_T
Diverse	248_T
undetermined	248_T
Diverse	248_T
NoTcell	248_T
Clonal	248_T
NoTcell	248_T
Diverse	248_T
Diverse	248_T
Diverse	248_T
Diverse	248_T
NoTcell	248_T
NoTcell	248_T
Diverse	248_T
Diverse	248_T
NoTcell	248_T
undetermined	248_T
Diverse	248_T
Diverse	248_T
Diverse	248_T
NoTcell	248_T
NoTcell	248_T
NoTcell	248_T
undetermined	248_T
NoTcell	248_T
undetermined	248_T
undetermined	248_T
NoTcell	248_T
undetermined	248_T
NoTcell	248_T
Diverse	248_T
NoTcell	248_T
Diverse	248_T
undetermined	248_T
undetermined	248_T
Diverse	248_T
Diverse	248_T
Diverse	248_T
NoTcell	248_T
undetermined	248_T
Clonal	248_T
Diverse	248_T
Diverse	248_T
NoTcell	248_T
Diverse	248_T
Diverse	248_T
Diverse	248_T
NoTcell	248_T
Clonal	248_T
Diverse	248_T
undetermined	248_T
NoTcell	248_T
Diverse	248_T
Diverse	248_T
Diverse	248_T
NoTcell	248_T
Diverse	248_T
NoTcell	248_T
NoTcell	248_T
Diverse	248_T
Diverse	248_T
NoTcell	248_T
undetermined	248_T
Diverse	248_T
NoTcell	248_T
NoTcell	248_T
undetermined	248_T
NoTcell	248_T
Clonal	248_T
undetermined	248_T
Diverse	248_T
NoTcell	248_T
Diverse	248_T
undetermined	248_T
Diverse	248_T
Diverse	248_T
undetermined	248_T
Diverse	248_T
Clonal	248_T
undetermined	248_T
Clonal	248_T
undetermined	248_T
Diverse	248_T
Diverse	248_T
Diverse	248_T
Diverse	248_T
NoTcell	248_T
NoTcell	248_T
Diverse	248_T
Diverse	248_T
Diverse	248_T
Diverse	248_T
undetermined	248_T
undetermined	248_T
NoTcell	248_T
Clonal	248_T
Diverse	248_T
Diverse	248_T
NoTcell	248_T
Diverse	248_T
Diverse	248_T
Diverse	248_T
undetermined	248_T
undetermined	248_T
Diverse	248_T
NoTcell	248_T
Diverse	248_T
undetermined	248_T
Diverse	248_T
undetermined	248_T
undetermined	248_T
Diverse	248_T
NoTcell	248_T
Diverse	248_T
undetermined	248_T
Diverse	248_T
Diverse	248_T
Clonal	248_T
Diverse	248_T
Diverse	248_T
Diverse	248_T
undetermined	248_T
undetermined	248_T
Diverse	248_T
NoTcell	248_T
Diverse	248_T
Diverse	248_T
NoTcell	248_T
Diverse	248_T
Diverse	248_T
undetermined	248_T
Diverse	248_T
NoTcell	248_T
Diverse	248_T
NoTcell	248_T
Diverse	248_T
undetermined	248_T
NoTcell	248_T
undetermined	248_T
NoTcell	248_T
Diverse	248_T
Diverse	248_T
Diverse	248_T
NoTcell	248_T
Diverse	248_T
Diverse	248_T
NoTcell	248_T
Diverse	248_T
Diverse	248_T
undetermined	248_T
Diverse	248_T
undetermined	248_T
Diverse	248_T
Diverse	248_T
Diverse	248_T
Diverse	248_T
Diverse	248_T
undetermined	248_T
undetermined	248_T
Clonal	248_T
undetermined	248_T
NoTcell	248_T
undetermined	248_T
undetermined	248_T
undetermined	248_T
Diverse	248_T
undetermined	248_T
Diverse	248_T
Diverse	248_T
Diverse	248_T
Diverse	248_T
Diverse	248_T
NoTcell	248_T
Diverse	248_T
undetermined	248_T
Diverse	248_T
undetermined	248_T
NoTcell	248_T
Diverse	248_T
NoTcell	248_T
Diverse	248_T
undetermined	248_T
Diverse	248_T
undetermined	248_T
Diverse	248_T
Diverse	248_T
Diverse	248_T
Diverse	248_T
undetermined	248_T
Diverse	248_T
undetermined	248_T
Clonal	248_T
NoTcell	248_T
Diverse	248_T
NoTcell	248_T
undetermined	248_T
Diverse	248_T
Clonal	248_T
NoTcell	248_T
NoTcell	248_T
Diverse	248_T
NoTcell	248_T
Diverse	248_T
Diverse	248_T
Diverse	248_T
Diverse	248_T
Diverse	248_T
Diverse	248_T
NoTcell	248_T
Diverse	248_T
Diverse	248_T
undetermined	248_T
NoTcell	248_T
undetermined	248_T
Diverse	248_T
Diverse	248_T
undetermined	248_T
Diverse	248_T
Diverse	248_T
NoTcell	248_T
Diverse	248_T
Clonal	248_T
Diverse	248_T
Diverse	248_T
undetermined	248_T
undetermined	248_T
Clonal	248_T
Diverse	248_T
undetermined	248_T
Diverse	248_T
Diverse	248_T
undetermined	248_T
undetermined	248_T
Diverse	248_T
undetermined	248_T
Diverse	248_T
undetermined	248_T
undetermined	248_T
Diverse	248_T
Diverse	248_T
NoTcell	248_T
Diverse	248_T
undetermined	248_T
Clonal	248_T
undetermined	248_T
undetermined	248_T
Diverse	248_T
Diverse	248_T
undetermined	248_T
Diverse	248_T
Diverse	248_T
Diverse	248_T
Diverse	248_T
NoTcell	248_T
Diverse	248_T
undetermined	248_T
Diverse	248_T
Diverse	248_T
Clonal	248_T
Diverse	248_T
Diverse	248_T
Diverse	248_T
Diverse	248_T
Diverse	248_T
Diverse	248_T
Diverse	248_T
NoTcell	248_T
NoTcell	248_T
undetermined	248_T
Clonal	248_T
undetermined	248_T
NoTcell	248_T
Diverse	248_T
Diverse	248_T
NoTcell	248_T
Clonal	248_T
undetermined	248_T
Diverse	248_T
NoTcell	248_T
undetermined	248_T
undetermined	248_T
Diverse	248_T
undetermined	248_T
Diverse	248_T
Diverse	248_T
NoTcell	248_T
undetermined	248_T
Diverse	248_T
Diverse	248_T
Diverse	248_T
Diverse	248_T
NoTcell	248_T
undetermined	248_T
Diverse	248_T
Diverse	248_T
undetermined	248_T
Diverse	248_T
undetermined	248_T
undetermined	248_T
Clonal	248_T
undetermined	248_T
undetermined	248_T
Diverse	248_T
NoTcell	248_T
undetermined	248_T
NoTcell	248_T
undetermined	248_T
Diverse	248_T
undetermined	248_T
undetermined	248_T
Diverse	248_T
undetermined	248_T
undetermined	248_T
Diverse	248_T
Diverse	248_T
Diverse	248_T
NoTcell	248_T
Diverse	248_T
Diverse	248_T
NoTcell	248_T
undetermined	248_T
NoTcell	248_T
undetermined	248_T
NoTcell	248_T
Diverse	248_T
Diverse	248_T
Clonal	248_T
NoTcell	248_T
Diverse	248_T
Diverse	248_T
NoTcell	248_T
undetermined	248_T
Diverse	248_T
undetermined	248_T
undetermined	248_T
NoTcell	248_T
Diverse	248_T
undetermined	248_T
Diverse	248_T
Diverse	248_T
undetermined	248_T
NoTcell	248_T
Diverse	248_T
Diverse	248_T
undetermined	248_T
undetermined	248_T
undetermined	248_T
Diverse	248_T
NoTcell	248_T
NoTcell	248_T
Diverse	248_T
NoTcell	248_T
undetermined	248_T
NoTcell	248_T
Diverse	248_T
Diverse	248_T
Diverse	248_T
Diverse	248_T
Diverse	248_T
Diverse	248_T
Diverse	248_T
Diverse	248_T
undetermined	248_T
Diverse	248_T
undetermined	248_T
undetermined	248_T
Diverse	248_T
NoTcell	248_T
Diverse	248_T
NoTcell	248_T
Diverse	248_T
NoTcell	248_T
Diverse	248_T
Diverse	248_T
undetermined	248_T
Diverse	248_T
Diverse	248_T
NoTcell	248_T
Diverse	248_T
Diverse	248_T
undetermined	248_T
Diverse	248_T
Diverse	248_T
Diverse	248_T
undetermined	248_T
Diverse	248_T
Clonal	248_T
undetermined	248_T
NoTcell	248_T
Diverse	248_T
Diverse	248_T
undetermined	248_T
undetermined	248_T
Diverse	248_T
undetermined	248_T
Diverse	248_T
Diverse	248_T
undetermined	248_T
undetermined	248_T
Diverse	248_T
NoTcell	248_T
undetermined	248_T
Diverse	248_T
Diverse	248_T
Diverse	248_T
Diverse	248_T
undetermined	248_T
Diverse	248_T
NoTcell	248_T
Diverse	248_T
Diverse	248_T
Diverse	248_T
Diverse	248_T
undetermined	248_T
undetermined	248_T
undetermined	248_T
NoTcell	248_T
undetermined	248_T
undetermined	248_T
Diverse	248_T
undetermined	248_T
Diverse	248_T
Diverse	248_T
NoTcell	248_T
Diverse	248_T
undetermined	248_T
Diverse	248_T
NoTcell	248_T
NoTcell	248_T
Diverse	248_T
undetermined	248_T
undetermined	248_T
undetermined	248_T
Diverse	248_T
Diverse	248_T
NoTcell	248_T
Diverse	248_T
Diverse	248_T
Diverse	248_T
Diverse	248_T
Diverse	248_T
Clonal	248_T
undetermined	248_T
Diverse	248_T
Diverse	248_T
NoTcell	248_T
undetermined	248_T
undetermined	248_T
undetermined	248_T
undetermined	248_T
NoTcell	248_T
Clonal	248_T
Diverse	248_T
Diverse	248_T
Diverse	248_T
Clonal	248_T
undetermined	248_T
Clonal	248_T
NoTcell	248_T
Diverse	248_T
NoTcell	248_T
undetermined	248_T
Diverse	248_T
Diverse	248_T
Diverse	248_T
Diverse	248_T
Diverse	248_T
Diverse	248_T
undetermined	248_T
Diverse	248_T
Diverse	248_T
Diverse	248_T
Diverse	248_T
Diverse	248_T
Diverse	248_T
Diverse	248_T
Diverse	248_T
undetermined	248_T
NoTcell	248_T
Diverse	248_T
undetermined	248_T
Clonal	248_T
undetermined	248_T
undetermined	248_T
Diverse	248_T
NoTcell	248_T
Diverse	248_T
Diverse	248_T
Diverse	248_T
Diverse	248_T
undetermined	248_T
undetermined	248_T
Diverse	248_T
Diverse	248_T
Diverse	248_T
undetermined	248_T
Clonal	248_T
Diverse	248_T
Diverse	248_T
Diverse	248_T
Diverse	248_T
undetermined	248_T
Diverse	248_T
Diverse	248_T
Diverse	248_T
NoTcell	248_T
undetermined	248_T
NoTcell	248_T
Diverse	248_T
Diverse	248_T
Diverse	248_T
Diverse	248_T
Diverse	248_T
Diverse	248_T
NoTcell	248_T
NoTcell	248_T
Diverse	248_T
NoTcell	248_T
Diverse	248_T
Clonal	248_T
Diverse	248_T
Diverse	248_T
undetermined	248_T
Diverse	248_T
Diverse	248_T
NoTcell	248_T
Diverse	248_T
NoTcell	248_T
undetermined	248_T
Diverse	248_T
Diverse	248_T
undetermined	248_T
NoTcell	248_T
Diverse	248_T
Diverse	248_T
undetermined	248_T
Diverse	248_T
Diverse	248_T
NoTcell	248_T
NoTcell	248_T
Diverse	248_T
NoTcell	248_T
undetermined	248_T
Diverse	248_T
Diverse	248_T
NoTcell	248_T
Diverse	248_T
undetermined	248_T
Clonal	248_T
Diverse	248_T
Diverse	248_T
Diverse	248_T
undetermined	248_T
Diverse	248_T
undetermined	248_T
Diverse	248_T
undetermined	248_T
Diverse	248_T
Diverse	248_T
undetermined	248_T
NoTcell	248_T
undetermined	248_T
NoTcell	248_T
NoTcell	248_T
Diverse	248_T
Diverse	248_T
Diverse	248_T
undetermined	248_T
Diverse	248_T
undetermined	248_T
undetermined	248_T
undetermined	248_T
Diverse	248_T
undetermined	248_T
Clonal	248_T
NoTcell	248_T
Diverse	248_T
NoTcell	248_T
Diverse	248_T
Diverse	248_T
undetermined	248_T
undetermined	248_T
Diverse	248_T
Clonal	248_T
Diverse	248_T
NoTcell	248_T
undetermined	248_T
Diverse	248_T
NoTcell	248_T
NoTcell	248_T
undetermined	248_T
NoTcell	248_T
Diverse	248_T
Clonal	248_T
undetermined	248_T
Diverse	248_T
undetermined	248_T
Diverse	248_T
NoTcell	248_T
Diverse	248_T
undetermined	248_T
Diverse	248_T
Diverse	248_T
Diverse	248_T
undetermined	248_T
Diverse	248_T
NoTcell	248_T
Diverse	248_T
NoTcell	248_T
Clonal	248_T
undetermined	248_T
undetermined	248_T
Diverse	248_T
NoTcell	248_T
undetermined	248_T
Diverse	248_T
Diverse	248_T
Diverse	248_T
NoTcell	248_T
Diverse	248_T
undetermined	248_T
Clonal	248_T
undetermined	248_T
NoTcell	248_T
NoTcell	248_T
undetermined	248_T
Diverse	248_T
Diverse	248_T
undetermined	248_T
Clonal	248_T
NoTcell	248_T
undetermined	248_T
undetermined	248_T
undetermined	248_T
Diverse	248_T
Diverse	248_T
Diverse	248_T
NoTcell	248_T
undetermined	248_T
Diverse	248_T
Diverse	248_T
Diverse	248_T
undetermined	248_T
Diverse	248_T
Diverse	248_T
undetermined	248_T
Diverse	248_T
undetermined	248_T
Clonal	248_T
Diverse	248_T
Diverse	248_T
undetermined	248_T
Diverse	248_T
undetermined	248_T
Diverse	248_T
Clonal	248_T
undetermined	248_T
Diverse	248_T
Clonal	248_T
undetermined	248_T
Diverse	248_T
NoTcell	248_T
Diverse	248_T
Diverse	248_T
Diverse	248_T
undetermined	248_T
NoTcell	248_T
Diverse	248_T
NoTcell	248_T
Diverse	248_T
Diverse	248_T
Diverse	248_T
Diverse	248_T
Diverse	248_T
undetermined	248_T
Diverse	248_T
NoTcell	248_T
Diverse	248_T
Diverse	248_T
Diverse	248_T
Diverse	248_T
Diverse	248_T
undetermined	248_T
undetermined	248_T
Diverse	248_T
Diverse	248_T
undetermined	248_T
Diverse	248_T
Diverse	248_T
Diverse	248_T
Diverse	248_T
Diverse	248_T
Diverse	248_T
Diverse	248_T
Diverse	248_T
Diverse	248_T
NoTcell	248_T
Diverse	248_T
undetermined	248_T
Diverse	248_T
Diverse	248_T
NoTcell	248_T
Diverse	248_T
Diverse	248_T
NoTcell	248_T
Diverse	248_T
Diverse	248_T
NoTcell	248_T
undetermined	248_T
Diverse	248_T
undetermined	248_T
undetermined	248_T
undetermined	248_T
Diverse	248_T
Diverse	248_T
Diverse	248_T
Diverse	248_T
undetermined	248_T
Diverse	248_T
Diverse	248_T
undetermined	248_T
Diverse	248_T
Diverse	248_T
undetermined	248_T
Diverse	248_T
Diverse	248_T
undetermined	248_T
NoTcell	248_T
NoTcell	248_T
undetermined	248_T
undetermined	248_T
Diverse	248_T
Diverse	248_T
NoTcell	248_T
Diverse	248_T
Diverse	248_T
NoTcell	248_T
Diverse	248_T
undetermined	248_T
undetermined	248_T
NoTcell	248_T
Diverse	248_T
Diverse	248_T
NoTcell	248_T
Clonal	248_T
Diverse	248_T
Diverse	248_T
NoTcell	248_T
Diverse	248_T
Diverse	248_T
Diverse	248_T
Diverse	248_T
NoTcell	248_T
undetermined	248_T
Diverse	248_T
Diverse	248_T
Clonal	248_T
Diverse	248_T
undetermined	248_T
Diverse	248_T
NoTcell	248_T
undetermined	248_T
undetermined	248_T
Clonal	248_T
Diverse	248_T
Diverse	248_T
undetermined	248_T
Diverse	248_T
Diverse	248_T
Diverse	248_T
Diverse	248_T
undetermined	248_T
Diverse	248_T
Diverse	248_T
undetermined	248_T
Diverse	248_T
NoTcell	248_T
Diverse	248_T
NoTcell	248_T
Diverse	248_T
Diverse	248_T
Diverse	248_T
Diverse	248_T
Diverse	248_T
undetermined	248_T
Diverse	248_T
Diverse	248_T
Diverse	248_T
NoTcell	248_T
undetermined	248_T
undetermined	248_T
undetermined	248_T
undetermined	248_T
Diverse	248_T
Diverse	248_T
Diverse	248_T
Diverse	248_T
NoTcell	248_T
undetermined	248_T
Diverse	248_T
undetermined	248_T
NoTcell	248_T
undetermined	248_T
Diverse	248_T
undetermined	248_T
undetermined	248_T
NoTcell	248_T
Diverse	248_T
Diverse	248_T
Clonal	248_T
Diverse	248_T
Diverse	248_T
Diverse	248_T
Diverse	248_T
NoTcell	248_T
Diverse	248_T
Diverse	248_T
undetermined	248_T
undetermined	248_T
Diverse	248_T
Diverse	248_T
undetermined	248_T
NoTcell	248_T
NoTcell	248_T
Diverse	248_T
undetermined	248_T
undetermined	248_T
undetermined	248_T
Diverse	248_T
Diverse	248_T
Clonal	248_T
undetermined	248_T
Diverse	248_T
undetermined	248_T
Diverse	248_T
undetermined	248_T
undetermined	248_T
NoTcell	248_T
undetermined	248_T
Clonal	248_T
Diverse	248_T
undetermined	248_T
Diverse	248_T
Diverse	248_T
undetermined	248_T
Diverse	248_T
undetermined	248_T
Clonal	248_T
Diverse	248_T
undetermined	248_T
undetermined	248_T
Diverse	248_T
Diverse	248_T
undetermined	248_T
Diverse	248_T
undetermined	248_T
Diverse	248_T
undetermined	248_T
NoTcell	248_T
undetermined	248_T
Diverse	248_T
Diverse	248_T
Diverse	248_T
Diverse	248_T
Diverse	248_T
undetermined	248_T
Diverse	248_T
Diverse	248_T
undetermined	248_T
Diverse	248_T
Diverse	248_T
Diverse	248_T
Diverse	248_T
Diverse	248_T
undetermined	248_T
Diverse	248_T
NoTcell	248_T
undetermined	248_T
NoTcell	248_T
undetermined	248_T
undetermined	248_T
NoTcell	248_T
Diverse	248_T
undetermined	248_T
Diverse	248_T
Clonal	248_T
Clonal	248_T
Diverse	248_T
Diverse	248_T
Diverse	248_T
Diverse	248_T
Diverse	248_T
NoTcell	248_T
Diverse	248_T
Diverse	248_T
Diverse	248_T
undetermined	248_T
NoTcell	248_T
undetermined	248_T
NoTcell	248_T
Clonal	248_T
NoTcell	248_T
NoTcell	248_T
Diverse	248_T
undetermined	248_T
Diverse	248_T
Diverse	248_T
NoTcell	248_T
Diverse	248_T
Clonal	248_T
NoTcell	248_T
NoTcell	248_T
Diverse	248_T
Diverse	248_T
Diverse	248_T
Diverse	248_T
Diverse	248_T
Diverse	248_T
NoTcell	248_T
undetermined	248_T
undetermined	248_T
Diverse	248_T
undetermined	248_T
NoTcell	248_T
Diverse	248_T
Diverse	248_T
Diverse	248_T
undetermined	248_T
undetermined	248_T
NoTcell	248_T
undetermined	248_T
Diverse	248_T
Diverse	248_T
undetermined	248_T
Diverse	248_T
Diverse	248_T
undetermined	248_T
undetermined	248_T
undetermined	248_T
NoTcell	248_T
NoTcell	248_T
Diverse	248_T
Diverse	248_T
undetermined	248_T
Clonal	248_T
NoTcell	248_T
Diverse	248_T
Diverse	248_T
Diverse	248_T
Clonal	248_T
Diverse	248_T
NoTcell	248_T
NoTcell	248_T
NoTcell	248_T
Diverse	248_T
undetermined	248_T
Diverse	248_T
Diverse	248_T
Diverse	248_T
NoTcell	248_T
Diverse	248_T
NoTcell	248_T
Diverse	248_T
Clonal	248_T
Diverse	248_T
Diverse	248_T
Diverse	248_T
Diverse	248_T
Diverse	248_T
Diverse	248_T
Diverse	248_T
Clonal	248_T
undetermined	248_T
Diverse	248_T
NoTcell	248_T
undetermined	248_T
undetermined	248_T
Diverse	248_T
undetermined	248_T
Diverse	248_T
Diverse	248_T
undetermined	248_T
Clonal	248_T
NoTcell	248_T
Diverse	248_T
Clonal	248_T
Diverse	248_T
Diverse	248_T
Diverse	248_T
NoTcell	248_T
Diverse	248_T
Diverse	248_T
Diverse	248_T
NoTcell	248_T
Diverse	248_T
undetermined	248_T
undetermined	248_T
undetermined	248_T
Diverse	248_T
undetermined	248_T
undetermined	248_T
Diverse	248_T
undetermined	248_T
Diverse	248_T
Diverse	248_T
Diverse	248_T
NoTcell	248_T
undetermined	248_T
Diverse	248_T
undetermined	248_T
Diverse	248_T
Diverse	248_T
NoTcell	248_T
NoTcell	248_T
Diverse	248_T
Diverse	248_T
undetermined	248_T
Clonal	248_T
Diverse	248_T
Diverse	248_T
Diverse	248_T
undetermined	248_T
undetermined	248_T
Diverse	248_T
NoTcell	248_T
NoTcell	248_T
undetermined	248_T
NoTcell	248_T
undetermined	248_T
Diverse	248_T
undetermined	248_T
NoTcell	248_T
Diverse	248_T
Diverse	248_T
Diverse	248_T
Diverse	248_T
Diverse	248_T
undetermined	248_T
Clonal	248_T
NoTcell	248_T
Diverse	248_T
NoTcell	248_T
Diverse	248_T
Diverse	248_T
Diverse	248_T
Diverse	248_T
Diverse	248_T
undetermined	248_T
Diverse	248_T
undetermined	248_T
undetermined	248_T
Diverse	248_T
Diverse	248_T
undetermined	248_T
Clonal	248_T
Diverse	248_T
NoTcell	248_T
NoTcell	248_T
NoTcell	248_T
Clonal	248_T
Diverse	248_T
undetermined	248_T
undetermined	248_T
Diverse	248_T
Diverse	248_T
Diverse	248_T
undetermined	248_T
undetermined	248_T
Diverse	248_T
undetermined	248_T
Diverse	248_T
Diverse	248_T
Diverse	248_T
Diverse	248_T
Diverse	248_T
NoTcell	248_T
Diverse	248_T
Diverse	248_T
Clonal	248_T
Diverse	248_T
Diverse	248_T
Diverse	248_T
undetermined	248_T
Diverse	248_T
NoTcell	248_T
NoTcell	248_T
Diverse	248_T
Diverse	248_T
NoTcell	248_T
Diverse	248_T
undetermined	248_T
Diverse	248_T
Diverse	248_T
Diverse	248_T
Diverse	248_T
Diverse	248_T
Diverse	248_T
Diverse	248_T
Diverse	248_T
NoTcell	248_T
NoTcell	248_T
Diverse	248_T
undetermined	248_T
NoTcell	248_T
undetermined	248_T
Diverse	248_T
NoTcell	248_T
Diverse	248_T
Diverse	248_T
Diverse	248_T
Diverse	248_T
Diverse	248_T
undetermined	248_T
undetermined	248_T
Diverse	248_T
NoTcell	248_T
NoTcell	248_T
NoTcell	248_T
undetermined	248_T
Diverse	248_T
Diverse	248_T
Diverse	248_T
Diverse	248_T
NoTcell	248_T
Diverse	248_T
Diverse	248_T
Diverse	248_T
Diverse	248_T
Clonal	248_T
undetermined	248_T
undetermined	248_T
NoTcell	248_T
Diverse	248_T
NoTcell	248_T
Diverse	248_T
NoTcell	248_T
undetermined	248_T
Diverse	248_T
undetermined	248_T
Diverse	248_T
Diverse	248_T
NoTcell	248_T
Diverse	248_T
Diverse	248_T
Diverse	248_T
NoTcell	248_T
undetermined	248_T
Diverse	248_T
Diverse	248_T
Diverse	248_T
Diverse	248_T
undetermined	248_T
Clonal	248_T
NoTcell	248_T
Diverse	248_T
Diverse	248_T
Diverse	248_T
Diverse	248_T
Diverse	248_T
NoTcell	248_T
Diverse	248_T
Diverse	248_T
undetermined	248_T
Diverse	248_T
Diverse	248_T
Diverse	248_T
Diverse	248_T
NoTcell	248_T
Diverse	248_T
undetermined	248_T
Diverse	248_T
undetermined	248_T
NoTcell	248_T
Diverse	248_T
Diverse	248_T
Diverse	248_T
Diverse	248_T
NoTcell	248_T
Diverse	248_T
NoTcell	248_T
Diverse	248_T
Diverse	248_T
undetermined	248_T
Diverse	248_T
undetermined	248_T
undetermined	248_T
Diverse	248_T
Diverse	248_T
NoTcell	248_T
Diverse	248_T
NoTcell	248_T
Diverse	248_T
Diverse	248_T
undetermined	248_T
undetermined	248_T
Diverse	248_T
Diverse	248_T
Diverse	248_T
NoTcell	248_T
undetermined	248_T
Diverse	248_T
Clonal	248_T
Clonal	248_T
NoTcell	248_T
Diverse	248_T
Diverse	248_T
NoTcell	248_T
Diverse	248_T
undetermined	248_T
Diverse	248_T
Diverse	248_T
Diverse	248_T
Diverse	248_T
undetermined	248_T
Diverse	248_T
NoTcell	248_T
undetermined	248_T
undetermined	248_T
Diverse	248_T
Diverse	248_T
Diverse	248_T
undetermined	248_T
Diverse	248_T
undetermined	248_T
Diverse	248_T
Diverse	248_T
NoTcell	248_T
NoTcell	248_T
Diverse	248_T
Diverse	248_T
NoTcell	248_T
NoTcell	248_T
undetermined	248_T
Diverse	248_T
Diverse	248_T
Diverse	248_T
NoTcell	248_T
NoTcell	248_T
undetermined	248_T
NoTcell	248_T
undetermined	248_T
NoTcell	248_T
Diverse	248_T
Diverse	248_T
undetermined	248_T
Diverse	248_T
Diverse	248_T
Clonal	248_T
Diverse	248_T
NoTcell	248_T
Diverse	248_T
Clonal	248_T
NoTcell	248_T
Diverse	248_T
Diverse	248_T
Diverse	248_T
Diverse	248_T
Diverse	248_T
Diverse	248_T
Diverse	248_T
Diverse	248_T
NoTcell	248_T
Diverse	248_T
Diverse	248_T
undetermined	248_T
Diverse	248_T
undetermined	248_T
undetermined	248_T
NoTcell	248_T
NoTcell	248_T
Diverse	248_T
undetermined	248_T
undetermined	248_T
undetermined	248_T
Diverse	248_T
Diverse	248_T
Diverse	248_T
Diverse	248_T
Diverse	248_T
Diverse	248_T
Diverse	248_T
NoTcell	248_T
NoTcell	248_T
undetermined	248_T
Diverse	248_T
Diverse	248_T
NoTcell	248_T
Diverse	248_T
undetermined	248_T
undetermined	248_T
undetermined	248_T
Diverse	248_T
Diverse	248_T
Diverse	248_T
Diverse	248_T
Diverse	248_T
Diverse	248_T
Diverse	248_T
Diverse	248_T
Diverse	248_T
NoTcell	248_T
Diverse	248_T
Clonal	248_T
Diverse	248_T
Diverse	248_T
Diverse	248_T
undetermined	248_T
NoTcell	248_T
Diverse	248_T
undetermined	248_T
Diverse	248_T
undetermined	248_T
Diverse	248_T
NoTcell	248_T
Diverse	248_T
Diverse	248_T
Diverse	248_T
Diverse	248_T
NoTcell	248_T
NoTcell	248_T
Diverse	248_T
NoTcell	248_T
Diverse	248_T
Diverse	248_T
undetermined	248_T
Clonal	248_T
NoTcell	248_T
Diverse	248_T
Diverse	248_T
Diverse	248_T
Diverse	248_T
undetermined	248_T
Diverse	248_T
NoTcell	248_T
NoTcell	248_T
NoTcell	248_T
Diverse	248_T
undetermined	248_T
Clonal	248_T
Diverse	248_T
NoTcell	248_T
Diverse	248_T
undetermined	248_T
undetermined	248_T
Diverse	248_T
Diverse	248_T
Diverse	248_T
Diverse	248_T
Diverse	248_T
NoTcell	248_T
Diverse	248_T
Diverse	248_T
Diverse	248_T
undetermined	248_T
Diverse	248_T
Diverse	248_T
Diverse	248_T
Diverse	248_T
Diverse	248_T
Diverse	248_T
Diverse	248_T
Diverse	248_T
Diverse	248_T
Diverse	248_T
Diverse	248_T
Diverse	248_T
Diverse	248_T
undetermined	248_T
undetermined	248_T
undetermined	248_T
Diverse	248_T
Diverse	248_T
NoTcell	248_T
Diverse	248_T
Clonal	248_T
Diverse	248_T
Diverse	248_T
Diverse	248_T
Clonal	248_T
Diverse	248_T
undetermined	248_T
Diverse	248_T
NoTcell	248_T
Diverse	248_T
NoTcell	248_T
undetermined	248_T
Diverse	248_T
Diverse	248_T
Diverse	248_T
Diverse	248_T
NoTcell	248_T
Diverse	248_T
Diverse	248_T
NoTcell	248_T
NoTcell	248_T
undetermined	248_T
NoTcell	248_T
Diverse	248_T
NoTcell	248_T
NoTcell	248_T
Diverse	248_T
Diverse	248_T
Diverse	248_T
Diverse	248_T
Diverse	248_T
NoTcell	248_T
Diverse	248_T
NoTcell	248_T
undetermined	248_T
Diverse	248_T
undetermined	248_T
Diverse	248_T
Diverse	248_T
undetermined	248_T
undetermined	248_T
Diverse	248_T
undetermined	248_T
undetermined	248_T
Diverse	248_T
Clonal	248_T
Diverse	248_T
Clonal	248_T
Diverse	248_T
Clonal	248_T
undetermined	248_T
Clonal	248_T
Diverse	248_T
Diverse	248_T
Diverse	248_T
NoTcell	248_T
Diverse	248_T
Diverse	248_T
NoTcell	248_T
Diverse	248_T
undetermined	248_T
Diverse	248_T
Diverse	248_T
undetermined	248_T
NoTcell	248_T
Diverse	248_T
Diverse	248_T
Diverse	248_T
Diverse	248_T
Clonal	248_T
Diverse	248_T
undetermined	248_T
Diverse	248_T
undetermined	248_T
Clonal	248_T
Diverse	248_T
undetermined	248_T
Diverse	248_T
Diverse	248_T
Diverse	248_T
Clonal	248_T
Diverse	248_T
Diverse	248_T
Diverse	248_T
undetermined	248_T
undetermined	248_T
Diverse	248_T
Diverse	248_T
Diverse	248_T
undetermined	248_T
Diverse	248_T
undetermined	248_T
NoTcell	248_T
undetermined	248_T
Diverse	248_T
undetermined	248_T
Diverse	248_T
Diverse	248_T
Diverse	248_T
undetermined	248_T
Diverse	248_T
undetermined	248_T
undetermined	248_T
Diverse	248_T
Diverse	248_T
undetermined	248_T
undetermined	248_T
undetermined	248_T
Diverse	248_T
Diverse	248_T
undetermined	248_T
Diverse	248_T
Diverse	248_T
Diverse	248_T
Diverse	248_T
Diverse	248_T
Diverse	248_T
undetermined	248_T
NoTcell	248_T
Diverse	248_T
Diverse	248_T
Clonal	248_T
Diverse	248_T
Diverse	248_T
Diverse	248_T
NoTcell	248_T
undetermined	248_T
NoTcell	248_T
Diverse	248_T
undetermined	248_T
NoTcell	248_T
Diverse	248_T
Diverse	248_T
undetermined	248_T
Diverse	248_T
Diverse	248_T
Diverse	248_T
Diverse	248_T
Diverse	248_T
Diverse	248_T
Diverse	248_T
Diverse	248_T
NoTcell	248_T
Diverse	248_T
NoTcell	248_T
undetermined	248_T
undetermined	248_T
Diverse	248_T
Diverse	248_T
undetermined	248_T
undetermined	248_T
Diverse	248_T
NoTcell	248_T
Diverse	248_T
Diverse	248_T
Diverse	248_T
NoTcell	248_T
Diverse	248_T
Diverse	248_T
Diverse	248_T
Diverse	248_T
Diverse	248_T
NoTcell	248_T
Diverse	248_T
Diverse	248_T
Diverse	248_T
Diverse	248_T
Clonal	248_T
undetermined	248_T
Diverse	248_T
Diverse	248_T
Diverse	248_T
undetermined	248_T
Diverse	248_T
undetermined	248_T
Clonal	248_T
Diverse	248_T
Diverse	248_T
undetermined	248_T
Diverse	248_T
Diverse	248_T
undetermined	248_T
Diverse	248_T
Diverse	248_T
Diverse	248_T
undetermined	248_T
Diverse	248_T
Diverse	248_T
Diverse	248_T
NoTcell	248_T
undetermined	248_T
Diverse	248_T
Diverse	248_T
Diverse	248_T
Diverse	248_T
Diverse	248_T
Diverse	248_T
Diverse	248_T
Diverse	248_T
Diverse	248_T
NoTcell	248_T
Diverse	248_T
undetermined	248_T
undetermined	248_T
NoTcell	248_T
undetermined	248_T
Diverse	248_T
undetermined	248_T
Diverse	248_T
NoTcell	248_T
Diverse	248_T
Diverse	248_T
Diverse	248_T
Diverse	248_T
Diverse	248_T
Diverse	248_T
Diverse	248_T
Diverse	248_T
Diverse	248_T
Diverse	248_T
NoTcell	248_T
NoTcell	248_T
Diverse	248_T
Diverse	248_T
Diverse	248_T
NoTcell	248_T
Diverse	248_T
undetermined	248_T
Diverse	248_T
Diverse	248_T
[truncated: 29,076 more rows]

## Sheet: Fig 5c
barcodes	Clonality_Index	TCR_UMI	number_clones	TCR_prams	sample
AAACCTCATGAAGTTG-1	1	2	1	Clonal	248_T
AAGTCAATTGTCGTCA-1	1	8	4	Clonal	248_T
AATAAGTCCTCGAGAC-1	1	12	5	Clonal	248_T
AATGGTTCTCACAAGC-1	1	6	3	Clonal	248_T
ACACTGATCAAGGTGT-1	1	2	1	Clonal	248_T
AGCCCGGCATTAGAGG-1	1	12	5	Clonal	248_T
AGGCCCATTGTACAGG-1	1	13	5	Clonal	248_T
AGTGAAGATGGTGTCC-1	1	15	5	Clonal	248_T
ATCTAGCTTGTGAGGG-1	1	6	3	Clonal	248_T
CACCCGGTTTGTGACT-1	1	11	4	Clonal	248_T
CAGATCCTGGTTTGAA-1	1	5	2	Clonal	248_T
CAGTCGAGGATGCAAT-1	1	2	1	Clonal	248_T
CCAACGATGCACTGAT-1	1	10	5	Clonal	248_T
CCCGACCATAGTCCGC-1	1	10	4	Clonal	248_T
CGGCTCTAAAGCTGCA-1	1	2	1	Clonal	248_T
CGGTTATCCAACAGTG-1	1	2	1	Clonal	248_T
CTAGACATATATGTAG-1	1	2	1	Clonal	248_T
CTAGATTTACGACGGC-1	1	8	4	Clonal	248_T
CTCGTCGAGGGCTCAT-1	1	6	3	Clonal	248_T
GATCCGGGAATTAACA-1	1	8	3	Clonal	248_T
GATTGCTCCAGTTGCA-1	1	12	4	Clonal	248_T
GTGACCGCACACTACG-1	1	4	2	Clonal	248_T
TACGACGCTTGCTGCG-1	1	2	1	Clonal	248_T
TAGTTTATTCTTGCTT-1	1	10	5	Clonal	248_T
TATTCGTGCCAGAATA-1	1	4	2	Clonal	248_T
TCATCCCAGAGGGTGG-1	1	3	1	Clonal	248_T
TCTGGGAACCTTTGAA-1	1	10	4	Clonal	248_T
TGACCCACGTTAGACA-1	1	2	1	Clonal	248_T
TGTATCAGACTGAAGC-1	1	4	2	Clonal	248_T
TTAAACCGGTAGCGAC-1	1	2	1	Clonal	248_T
AAATTTGCGGGTGTGG-1	1	2	1	Clonal	259_T
AAGGTATCCTAATATA-1	3	10	5	Clonal	259_T
AATAGGCACGACCCTT-1	3	6	3	Clonal	259_T
AATGCAACCGGGTACC-1	1	4	2	Clonal	259_T
AATGTTAAGACCCTGA-1	1	2	1	Clonal	259_T
ACAATTGTGTCTCTTT-1	3	10	5	Clonal	259_T
ACATCGCAATATTCGG-1	3	6	3	Clonal	259_T
ACCAAACACCCAGCGA-1	1	10	5	Clonal	259_T
ACCCAACGCCCGTGGC-1	2	8	4	Clonal	259_T
ACCCGTGTCATCAGTA-1	3	9	4	Clonal	259_T
ACCTACAGTATGTGGT-1	1	3	1	Clonal	259_T
ACTGATTTAGTGATTC-1	1	8	4	Clonal	259_T
ACTGCCGTCGTAACTC-1	2	6	3	Clonal	259_T
ACTTGTGGATGGAACG-1	1	4	2	Clonal	259_T
AGAGAACCGTCTAGGA-1	2	10	5	Clonal	259_T
AGATACCAATAGAACC-1	1	4	2	Clonal	259_T
AGCCAAGCTTTGTGTC-1	1	8	4	Clonal	259_T
AGCCATATAGTATGTG-1	1	10	5	Clonal	259_T
AGCGCTTATGGGCAAG-1	1	8	4	Clonal	259_T
AGGGCTGCAGTTACAG-1	2	10	5	Clonal	259_T
AGGGTTCCCTTTGGTT-1	2	4	2	Clonal	259_T
CAATATTCTTGACCTA-1	1	8	4	Clonal	259_T
CACACTTGTATTGCGA-1	1	4	2	Clonal	259_T
CACCGTTAGGGATCAC-1	1	4	2	Clonal	259_T
CACCTTGCGAAACTCG-1	1	10	5	Clonal	259_T
CAGAACTTAGCCCTCT-1	2	4	2	Clonal	259_T
CATATTATTTGCCCTA-1	1	2	1	Clonal	259_T
CATCAAACTGGCGCCC-1	2	8	4	Clonal	259_T
CCACTATCCGGGTCAC-1	1	14	2	Clonal	259_T
CCATTTCTACCTATTA-1	1	8	4	Clonal	259_T
CCCGACCATAGTCCGC-1	1	2	1	Clonal	259_T
CCGCTCCAGGGCGATC-1	1	2	1	Clonal	259_T
CCGGTAATGGCTAGTC-1	1	8	4	Clonal	259_T
CCTATGGGTTACCGTC-1	2	6	3	Clonal	259_T
CCTGTCGCCCGTAAAT-1	3	6	3	Clonal	259_T
CGAAACGCAATTCATG-1	2	8	4	Clonal	259_T
CGCAGAAACATTTGCG-1	1	10	5	Clonal	259_T
CGCCTCCCTCCTCTAT-1	1	10	5	Clonal	259_T
CGGCCCAACCTGTAGT-1	1	5	1	Clonal	259_T
CGTTCTTCGCACACCT-1	3	8	4	Clonal	259_T
CGTTTACAAGGCAGCT-1	1	8	4	Clonal	259_T
CTAGGCGCCCTATCAG-1	2	10	5	Clonal	259_T
CTAGTTGGGCCCGGTA-1	2	4	2	Clonal	259_T
CTCCTAAGTTATGTCT-1	1	8	2	Clonal	259_T
CTGAATCCGAGACCTC-1	1	4	2	Clonal	259_T
CTTAGTAGGCCTACAG-1	2	4	2	Clonal	259_T
GAACAACTGGGATGAA-1	2	8	4	Clonal	259_T
GAATTATAGTGAAAGG-1	1	2	1	Clonal	259_T
GAGAACGGTTCTGACT-1	1	8	4	Clonal	259_T
GAGAGTCTCGGGAGAG-1	3	10	5	Clonal	259_T
GCAAACCCTACATTAT-1	3	10	5	Clonal	259_T
GCAACCACCAGACCGG-1	1	2	1	Clonal	259_T
GCACACAGCTATTACC-1	1	4	2	Clonal	259_T
GCAGCCTATATCACAT-1	3	10	5	Clonal	259_T
GCATTCAAGGCAACGC-1	1	2	1	Clonal	259_T
GCCAATAGGGCATCTC-1	1	10	5	Clonal	259_T
GCCTATTCCGATATAG-1	3	10	5	Clonal	259_T
GCGTGTATGTCGTATT-1	1	4	2	Clonal	259_T
GCTGCTACTGCGTAGC-1	1	8	2	Clonal	259_T
GGAGTGCCGCCCTGGA-1	1	9	2	Clonal	259_T
GGATCTTACTGCCCTT-1	1	11	4	Clonal	259_T
GGCAAGCCCATAGTGG-1	1	10	5	Clonal	259_T
GGCACTCCACTGGGCA-1	1	8	4	Clonal	259_T
GGCTAATGATTGAAAT-1	1	4	2	Clonal	259_T
GGCTCGCGTTGAGGTA-1	2	4	2	Clonal	259_T
GGGTTAACATTTGAGT-1	1	6	3	Clonal	259_T
GTAACTTGCGGCAGTC-1	3	8	4	Clonal	259_T
GTACTGCATGAAGCGT-1	4	10	5	Clonal	259_T
GTTCCAGTCTGACCAT-1	2	12	5	Clonal	259_T
GTTCGGGCGTACCATT-1	1	8	4	Clonal	259_T
GTTGGTCATGCTATCC-1	3	6	3	Clonal	259_T
TCCCAAAGACGAAGGA-1	1	2	1	Clonal	259_T
TCTGAATTCCGTACAA-1	3	10	5	Clonal	259_T
TCTGCCAGAAACTGCA-1	4	10	5	Clonal	259_T
TCTTACCGGAACTCGT-1	1	10	5	Clonal	259_T
TCTTTCCTTCGAGATA-1	3	6	3	Clonal	259_T
TGAGAGATTTACCACG-1	1	6	3	Clonal	259_T
TGATTCCCGGTTACCT-1	4	10	5	Clonal	259_T
TGCTCACACAACAACC-1	1	8	4	Clonal	259_T
TGGAATATCCTTGACC-1	1	10	5	Clonal	259_T
TGGCAACTCGCGCGCC-1	4	10	5	Clonal	259_T
TGGGTGTAATAGATTT-1	4	10	5	Clonal	259_T
TTAAGGATACGGAGGT-1	3	10	5	Clonal	259_T
TTATATACGCTGTCAC-1	1	10	5	Clonal	259_T
TTGCGGAAAGCTGCCC-1	3	12	4	Clonal	259_T
AAATAGCTTAGACTTT-1	1	6	3	Clonal	275_T
ATCGTTCACTTTCGCC-1	1	8	4	Clonal	275_T
ATTACAACTACCGGCC-1	1	10	4	Clonal	275_T
CAACCAGTGGCCTACC-1	1	4	2	Clonal	275_T
CACTCGAGCTGAACAA-1	1	10	5	Clonal	275_T
CAGCCTCTCCTCAAGA-1	1	6	3	Clonal	275_T
CAGTTCCGCGGGTCGA-1	1	8	4	Clonal	275_T
GAGCCAGCTACCTGTG-1	1	6	3	Clonal	275_T
GGAACTTTGGCGATTA-1	1	4	2	Clonal	275_T
GGCGGTAGGATCATTG-1	1	12	4	Clonal	275_T
GTATCCTTTGGTAACC-1	1	10	5	Clonal	275_T
AACGATAATGCCGTAG-1	1	7	2	Clonal	296_T
AACTCAAGTTAATTGC-1	1	6	3	Clonal	296_T
CAGCAGTCCAGACTAT-1	1	3	1	Clonal	296_T
CCCTGCCCAATCCGCT-1	1	3	1	Clonal	296_T
CGACTTTGTATAGCCT-1	1	6	3	Clonal	296_T
CGCGGTCACAAACCAA-1	1	6	3	Clonal	296_T
CTGTTCACTGCCTGTG-1	1	6	3	Clonal	296_T
GAATCTGAACATTCTC-1	1	8	4	Clonal	296_T
GGGCCGGCCGAAGTAC-1	1	8	4	Clonal	296_T
GGTTCGATGCTGAGTT-1	1	2	1	Clonal	296_T
GTATGTGGGTCTAGTT-1	1	13	5	Clonal	296_T
TAAAGCGGTATTTCCA-1	1	6	3	Clonal	296_T
TAAGCCCTTACGACCA-1	1	9	4	Clonal	296_T
TATAGAGTCGCTTGAA-1	1	4	2	Clonal	296_T
TATGGTTAGTGGGAGA-1	1	4	2	Clonal	296_T
TCACTCGTGCAACGGC-1	1	6	3	Clonal	296_T
TCAGTGTATACGTCAT-1	1	6	3	Clonal	296_T
TCGAGTCTACGATTCG-1	1	8	4	Clonal	296_T
TCGCTCGATATATTCC-1	1	8	4	Clonal	296_T
TGAGATCAAATACTCA-1	1	6	3	Clonal	296_T
TGCTTCCCAAGCAGTA-1	1	6	3	Clonal	296_T
TTAAGATACCCAGAGA-1	1	8	4	Clonal	296_T
ACGCTGTGAGGCGTAG-1	1	12	4	Clonal	304_T
ACTATCTGCCCGCGTA-1	1	8	4	Clonal	304_T
CTGACTGCGCAGCTCG-1	1	10	5	Clonal	304_T
TCCAGGCGAGTACGGT-1	1	12	4	Clonal	304_T
TGCATGTGGTAATCTA-1	1	10	5	Clonal	304_T
GCTAGGCACCACGGAG-1	1	17	5	Clonal	313_T

## Sheet: Fig 5f
Cx	Tx
IVY_CT	Diverse
IVY_CThbv	Diverse
IVY_IT	Diverse
IVY_CT	Diverse
IVY_CT	undetermined
IVY_CTpan	Diverse
IVY_CTmvp	Diverse
IVY_CTmvp	Clonal
IVY_CT	Diverse
IVY_LE	Diverse
IVY_CT	undetermined
IVY_CTpan	Diverse
IVY_CTpan	NoTcell
IVY_CThbv	Diverse
IVY_CTmvp	undetermined
IVY_CTmvp	Diverse
IVY_CTmvp	NoTcell
IVY_CTmvp	Diverse
IVY_CT	Diverse
IVY_CT	undetermined
IVY_CTmvp	Diverse
IVY_CT	Diverse
IVY_CTmvp	Diverse
IVY_LE	Diverse
IVY_CTmvp	undetermined
IVY_Necrosis	NoTcell
IVY_IT	Diverse
IVY_CTmvp	Diverse
IVY_CTmvp	Diverse
IVY_CTmvp	undetermined
IVY_LE	undetermined
IVY_IT	undetermined
IVY_IT	Diverse
IVY_CTpan	Diverse
IVY_CTmvp	Diverse
IVY_CTmvp	Diverse
IVY_CTmvp	Diverse
IVY_LE	Diverse
IVY_CT	undetermined
IVY_IT	NoTcell
IVY_IT	Diverse
IVY_CTmvp	NoTcell
IVY_CTmvp	Diverse
IVY_LE	NoTcell
IVY_IT	Diverse
IVY_CTmvp	Diverse
IVY_IT	NoTcell
IVY_CTmvp	Diverse
IVY_IT	Diverse
IVY_CTmvp	Diverse
IVY_CTmvp	Diverse
IVY_CT	NoTcell
IVY_CTmvp	Diverse
IVY_CTpnz	Diverse
IVY_IT	NoTcell
IVY_CTpnz	Diverse
IVY_CTmvp	Diverse
IVY_CTpan	Diverse
IVY_IT	Diverse
IVY_LE	undetermined
IVY_CTpnz	Diverse
IVY_LE	NoTcell
IVY_CTmvp	Diverse
IVY_CT	Diverse
IVY_CTpnz	NoTcell
IVY_IT	Diverse
IVY_CTpan	undetermined
IVY_IT	NoTcell
IVY_IT	Diverse
IVY_CT	undetermined
IVY_IT	NoTcell
IVY_IT	NoTcell
IVY_CTpnz	undetermined
IVY_LE	Diverse
IVY_IT	undetermined
IVY_CTmvp	undetermined
IVY_IT	Diverse
IVY_CT	NoTcell
IVY_IT	Diverse
IVY_IT	Diverse
IVY_IT	NoTcell
IVY_LE	Diverse
IVY_LE	NoTcell
IVY_IT	Diverse
IVY_CTmvp	undetermined
IVY_CTmvp	undetermined
IVY_CTmvp	Diverse
IVY_IT	Diverse
IVY_CTmvp	Diverse
IVY_IT	NoTcell
IVY_IT	Diverse
IVY_IT	undetermined
IVY_CTmvp	Diverse
IVY_CTmvp	Diverse
IVY_CTpan	Diverse
IVY_LE	NoTcell
IVY_IT	Diverse
IVY_IT	Diverse
IVY_CTpan	undetermined
IVY_LE	undetermined
IVY_CTmvp	Diverse
IVY_CTmvp	NoTcell
IVY_CTpnz	Diverse
IVY_CTpan	undetermined
IVY_IT	Diverse
IVY_CTmvp	Diverse
IVY_IT	Diverse
IVY_CTpnz	undetermined
IVY_LE	NoTcell
IVY_IT	undetermined
IVY_CTmvp	Diverse
IVY_IT	Diverse
IVY_CTmvp	Diverse
IVY_LE	undetermined
IVY_LE	Diverse
IVY_CTmvp	undetermined
IVY_CTpan	undetermined
IVY_CT	undetermined
IVY_IT	NoTcell
IVY_CTmvp	Diverse
IVY_CTmvp	Diverse
IVY_LE	Diverse
IVY_CT	Diverse
IVY_LE	Diverse
IVY_CTmvp	Diverse
IVY_CTmvp	NoTcell
IVY_LE	undetermined
IVY_CThbv	Diverse
IVY_LE	Diverse
IVY_CTmvp	Diverse
IVY_IT	Diverse
IVY_CTmvp	Diverse
IVY_IT	Diverse
IVY_CTmvp	NoTcell
IVY_CT	Clonal
IVY_IT	undetermined
IVY_CTmvp	Diverse
IVY_CTmvp	Diverse
IVY_CTmvp	Diverse
IVY_Necrosis	NoTcell
IVY_LE	Diverse
IVY_CTmvp	Diverse
IVY_CTmvp	undetermined
IVY_LE	undetermined
IVY_IT	Diverse
IVY_LE	undetermined
IVY_CTmvp	Diverse
IVY_CTpnz	Diverse
IVY_IT	Diverse
IVY_CTmvp	Diverse
IVY_CTmvp	Diverse
IVY_CTmvp	Diverse
IVY_CTmvp	Diverse
IVY_IT	undetermined
IVY_CT	Diverse
IVY_IT	undetermined
IVY_CTmvp	undetermined
IVY_Necrosis	undetermined
IVY_IT	NoTcell
IVY_CTpan	undetermined
IVY_CTmvp	undetermined
IVY_LE	Diverse
IVY_CTmvp	undetermined
IVY_CTmvp	Diverse
IVY_CTpan	Diverse
IVY_CTpnz	NoTcell
IVY_IT	Diverse
IVY_CThbv	undetermined
IVY_CTmvp	Diverse
IVY_CTmvp	Diverse
IVY_CTpnz	NoTcell
IVY_CTmvp	undetermined
IVY_CTmvp	Diverse
IVY_CTmvp	Diverse
IVY_LE	Diverse
IVY_IT	Diverse
IVY_CTmvp	Diverse
IVY_CTmvp	Clonal
IVY_IT	Diverse
IVY_CT	Diverse
IVY_LE	Diverse
IVY_LE	Diverse
IVY_CTmvp	Diverse
IVY_CTmvp	Diverse
IVY_CT	Diverse
IVY_IT	Diverse
IVY_IT	Diverse
IVY_IT	Diverse
IVY_CTmvp	Diverse
IVY_CTmvp	NoTcell
IVY_CTmvp	undetermined
IVY_LE	undetermined
IVY_CTmvp	Diverse
IVY_CTmvp	Diverse
IVY_LE	Diverse
IVY_CTmvp	NoTcell
IVY_CTpnz	Diverse
IVY_LE	Diverse
IVY_CT	NoTcell
IVY_CTmvp	Diverse
IVY_IT	Diverse
IVY_LE	Diverse
IVY_LE	Diverse
IVY_CTmvp	NoTcell
IVY_CTmvp	Diverse
IVY_CTpan	Diverse
IVY_IT	NoTcell
IVY_LE	Diverse
IVY_CTmvp	undetermined
IVY_CTpan	undetermined
IVY_IT	Diverse
IVY_CTmvp	NoTcell
IVY_CTpnz	NoTcell
IVY_CTpan	undetermined
IVY_CT	undetermined
IVY_IT	undetermined
IVY_CTpan	Diverse
IVY_LE	Diverse
IVY_CT	Clonal
IVY_CTpan	Diverse
IVY_CTmvp	NoTcell
IVY_IT	Diverse
IVY_CTpan	Diverse
IVY_CTmvp	undetermined
IVY_LE	Diverse
IVY_CT	Diverse
IVY_CTmvp	undetermined
IVY_CT	Diverse
IVY_CTmvp	Diverse
IVY_CT	Diverse
IVY_IT	Diverse
IVY_CTmvp	Diverse
IVY_CTmvp	Diverse
IVY_LE	Diverse
IVY_LE	Diverse
IVY_CT	NoTcell
IVY_CT	undetermined
IVY_LE	Diverse
IVY_CTmvp	Diverse
IVY_CTmvp	Diverse
IVY_CTmvp	Diverse
IVY_LE	Diverse
IVY_CT	undetermined
IVY_CTmvp	Diverse
IVY_CTmvp	Diverse
IVY_IT	undetermined
IVY_LE	Diverse
IVY_CTmvp	Diverse
IVY_CTmvp	Diverse
IVY_CTpnz	undetermined
IVY_LE	undetermined
IVY_IT	NoTcell
IVY_CTmvp	NoTcell
IVY_IT	Diverse
IVY_CT	undetermined
IVY_LE	Diverse
IVY_CTpnz	Diverse
IVY_IT	undetermined
IVY_CTmvp	Diverse
IVY_Necrosis	NoTcell
IVY_CTmvp	undetermined
IVY_IT	Diverse
IVY_IT	Diverse
IVY_CTpan	Diverse
IVY_LE	NoTcell
IVY_CTpan	Diverse
IVY_LE	NoTcell
IVY_IT	undetermined
IVY_CTpan	Diverse
IVY_IT	undetermined
IVY_CTpan	Diverse
IVY_CTpnz	undetermined
IVY_CThbv	Diverse
IVY_CTpan	Diverse
IVY_IT	Diverse
IVY_LE	Diverse
IVY_LE	Diverse
IVY_LE	NoTcell
IVY_CTpnz	NoTcell
IVY_IT	Diverse
IVY_CTpnz	undetermined
IVY_IT	undetermined
IVY_CTpan	undetermined
IVY_CT	NoTcell
IVY_CTpan	Diverse
IVY_CTmvp	NoTcell
IVY_IT	Diverse
IVY_CT	Diverse
IVY_CTpnz	Diverse
IVY_CTpan	Diverse
IVY_IT	undetermined
IVY_CT	Diverse
IVY_CT	NoTcell
IVY_IT	Diverse
IVY_LE	Diverse
IVY_CTmvp	Diverse
IVY_CTmvp	NoTcell
IVY_IT	Diverse
IVY_CT	NoTcell
IVY_CThbv	Diverse
IVY_CTmvp	Diverse
IVY_LE	undetermined
IVY_CTmvp	undetermined
IVY_LE	Diverse
IVY_CTmvp	Diverse
IVY_IT	undetermined
IVY_CTmvp	Diverse
IVY_CTmvp	Diverse
IVY_CTmvp	undetermined
IVY_CTmvp	NoTcell
IVY_LE	undetermined
IVY_CTmvp	Diverse
IVY_IT	Diverse
IVY_CTmvp	Diverse
IVY_CT	Diverse
IVY_CTmvp	Diverse
IVY_CTpnz	Diverse
IVY_CTmvp	Diverse
IVY_IT	NoTcell
IVY_IT	Diverse
IVY_Necrosis	NoTcell
IVY_LE	Diverse
IVY_CTmvp	undetermined
IVY_IT	undetermined
IVY_LE	Diverse
IVY_CTmvp	undetermined
IVY_LE	Diverse
IVY_CTmvp	Diverse
IVY_CTmvp	Diverse
IVY_CTpan	Diverse
IVY_LE	Diverse
IVY_CThbv	Diverse
IVY_CTmvp	NoTcell
IVY_Necrosis	NoTcell
IVY_CTmvp	Diverse
IVY_IT	Diverse
IVY_CTmvp	Diverse
IVY_CTmvp	Diverse
IVY_CTmvp	undetermined
IVY_LE	Diverse
IVY_CTmvp	undetermined
IVY_CTmvp	undetermined
IVY_IT	Diverse
IVY_CThbv	Diverse
IVY_CTmvp	Diverse
IVY_IT	Diverse
IVY_CTmvp	Diverse
IVY_IT	undetermined
IVY_CTmvp	Diverse
IVY_CTmvp	Diverse
IVY_CT	Diverse
IVY_IT	Diverse
IVY_CTpan	Diverse
IVY_CTmvp	Diverse
IVY_LE	Diverse
IVY_CT	Diverse
IVY_CTpan	Diverse
IVY_CT	Diverse
IVY_CTmvp	Diverse
IVY_CT	undetermined
IVY_CTmvp	Diverse
IVY_CTmvp	NoTcell
IVY_IT	Diverse
IVY_LE	Diverse
IVY_IT	Diverse
IVY_Necrosis	NoTcell
IVY_IT	Diverse
IVY_CTmvp	Diverse
IVY_Necrosis	NoTcell
IVY_CTmvp	Diverse
IVY_CTmvp	Diverse
IVY_LE	Diverse
IVY_CTmvp	undetermined
IVY_LE	NoTcell
IVY_IT	NoTcell
IVY_CTpnz	Diverse
IVY_CTmvp	Diverse
IVY_LE	undetermined
IVY_CTmvp	Diverse
IVY_CT	Diverse
IVY_CTmvp	Diverse
IVY_CT	Diverse
IVY_CTmvp	Diverse
IVY_Necrosis	NoTcell
IVY_CThbv	Diverse
IVY_LE	Diverse
IVY_IT	Diverse
IVY_CTmvp	undetermined
IVY_CTpan	Diverse
IVY_CTmvp	undetermined
IVY_CThbv	Diverse
IVY_CT	Diverse
IVY_LE	Diverse
IVY_CTmvp	NoTcell
IVY_CT	NoTcell
IVY_CTmvp	Diverse
IVY_CTmvp	Diverse
IVY_IT	undetermined
IVY_IT	Diverse
IVY_LE	NoTcell
IVY_CTpnz	Diverse
IVY_LE	NoTcell
IVY_IT	Diverse
IVY_CTmvp	Diverse
IVY_IT	Diverse
IVY_CT	Diverse
IVY_IT	NoTcell
IVY_CTpnz	NoTcell
IVY_CTmvp	Diverse
IVY_IT	Diverse
IVY_IT	NoTcell
IVY_CTpnz	undetermined
IVY_IT	Diverse
IVY_CTmvp	Diverse
IVY_IT	Diverse
IVY_CTpnz	NoTcell
IVY_CTmvp	NoTcell
IVY_CT	NoTcell
IVY_IT	undetermined
IVY_CTmvp	NoTcell
IVY_IT	undetermined
IVY_CTpan	undetermined
IVY_LE	NoTcell
IVY_CThbv	undetermined
IVY_CTmvp	NoTcell
IVY_CTpnz	Diverse
IVY_CTmvp	NoTcell
IVY_CTmvp	Diverse
IVY_CTmvp	undetermined
IVY_CT	undetermined
IVY_CTpan	Diverse
IVY_CT	Diverse
IVY_LE	Diverse
IVY_LE	NoTcell
IVY_CTmvp	undetermined
IVY_CTmvp	Diverse
IVY_CT	Diverse
IVY_IT	Diverse
IVY_CTmvp	NoTcell
IVY_CTpnz	Diverse
IVY_IT	Diverse
IVY_LE	Diverse
IVY_Necrosis	NoTcell
IVY_CTmvp	Diverse
IVY_CTmvp	Diverse
IVY_CTmvp	undetermined
IVY_CThbv	NoTcell
IVY_IT	Diverse
IVY_CT	Diverse
IVY_CT	Diverse
IVY_CTmvp	NoTcell
IVY_IT	Diverse
IVY_CTpnz	NoTcell
IVY_CT	NoTcell
IVY_IT	Diverse
IVY_CTpan	Diverse
IVY_CTmvp	NoTcell
IVY_CTpnz	undetermined
IVY_CTmvp	Diverse
IVY_IT	NoTcell
IVY_CT	NoTcell
IVY_CTmvp	undetermined
IVY_CTmvp	NoTcell
IVY_LE	Diverse
IVY_IT	undetermined
IVY_CTmvp	Diverse
IVY_CTmvp	NoTcell
IVY_CTpan	Diverse
IVY_CTmvp	undetermined
IVY_CTmvp	Diverse
IVY_IT	Diverse
IVY_CTmvp	undetermined
IVY_CTmvp	Diverse
IVY_IT	Diverse
IVY_CTmvp	undetermined
IVY_CT	Diverse
IVY_CTpnz	undetermined
IVY_IT	Diverse
IVY_LE	Diverse
IVY_IT	Diverse
IVY_CTmvp	Diverse
IVY_CTpan	NoTcell
IVY_CTmvp	NoTcell
IVY_IT	Diverse
IVY_CTmvp	Diverse
IVY_CTmvp	Diverse
IVY_CTmvp	Diverse
IVY_IT	undetermined
IVY_LE	undetermined
IVY_IT	NoTcell
IVY_CTpnz	Diverse
IVY_LE	Diverse
IVY_LE	Diverse
IVY_IT	NoTcell
IVY_CTpnz	Diverse
IVY_CT	Diverse
IVY_IT	Diverse
IVY_IT	undetermined
IVY_CTmvp	undetermined
IVY_CTmvp	Diverse
IVY_CT	NoTcell
IVY_CTmvp	Diverse
IVY_CTpnz	undetermined
IVY_LE	Diverse
IVY_CTpnz	undetermined
IVY_LE	undetermined
IVY_CT	Diverse
IVY_CT	NoTcell
IVY_CTmvp	Diverse
IVY_CT	undetermined
IVY_CTmvp	Diverse
IVY_LE	Diverse
IVY_IT	Diverse
IVY_IT	Diverse
IVY_CThbv	Diverse
IVY_CTmvp	Diverse
IVY_CTmvp	undetermined
IVY_CTmvp	undetermined
IVY_LE	Diverse
IVY_CTpnz	NoTcell
IVY_CTmvp	Diverse
IVY_CTmvp	Diverse
IVY_LE	NoTcell
IVY_CT	Diverse
IVY_CTmvp	Diverse
IVY_IT	undetermined
IVY_CTpan	Diverse
IVY_IT	NoTcell
IVY_IT	Diverse
IVY_CT	NoTcell
IVY_CT	Diverse
IVY_CT	undetermined
IVY_CTmvp	NoTcell
IVY_LE	undetermined
IVY_CTmvp	NoTcell
IVY_CTmvp	Diverse
IVY_CT	Diverse
IVY_LE	Diverse
IVY_IT	NoTcell
IVY_IT	Diverse
IVY_IT	Diverse
IVY_CTmvp	NoTcell
IVY_CTmvp	Diverse
IVY_CTmvp	Diverse
IVY_CTmvp	undetermined
IVY_IT	Diverse
IVY_IT	undetermined
IVY_CTmvp	Diverse
IVY_IT	Diverse
IVY_CTmvp	Diverse
IVY_CTmvp	Diverse
IVY_CTmvp	Diverse
IVY_CTmvp	undetermined
IVY_IT	undetermined
IVY_CTmvp	Diverse
IVY_IT	undetermined
IVY_CTmvp	NoTcell
IVY_LE	undetermined
IVY_CTmvp	undetermined
IVY_CTmvp	undetermined
IVY_IT	Diverse
IVY_CTmvp	undetermined
IVY_IT	Diverse
IVY_CTmvp	Diverse
IVY_CT	Diverse
IVY_CTmvp	Diverse
IVY_CThbv	Diverse
IVY_CTpan	NoTcell
IVY_LE	Diverse
IVY_CTmvp	undetermined
IVY_LE	Diverse
IVY_IT	undetermined
IVY_CTmvp	NoTcell
IVY_CTmvp	Diverse
IVY_IT	NoTcell
IVY_CTmvp	Diverse
IVY_CTpnz	undetermined
IVY_CTmvp	Diverse
IVY_CTmvp	undetermined
IVY_CTmvp	Diverse
IVY_IT	Diverse
IVY_LE	Diverse
IVY_IT	Diverse
IVY_LE	undetermined
IVY_CTmvp	Diverse
IVY_IT	undetermined
IVY_CTmvp	Diverse
IVY_CTpan	NoTcell
IVY_LE	Diverse
IVY_CTpan	NoTcell
IVY_CTmvp	undetermined
IVY_CTpan	Diverse
IVY_IT	Diverse
IVY_CTmvp	NoTcell
IVY_CTmvp	NoTcell
IVY_CTmvp	Diverse
IVY_IT	NoTcell
IVY_CTpan	Diverse
IVY_LE	Diverse
IVY_IT	Diverse
IVY_LE	Diverse
IVY_IT	Diverse
IVY_LE	Diverse
IVY_CTmvp	NoTcell
IVY_LE	Diverse
IVY_LE	Diverse
IVY_CTpnz	undetermined
IVY_IT	NoTcell
IVY_IT	undetermined
IVY_CTpnz	Diverse
IVY_CTmvp	Diverse
IVY_LE	undetermined
IVY_CTmvp	Diverse
IVY_CThbv	Diverse
IVY_CTmvp	NoTcell
IVY_CTpnz	Diverse
IVY_LE	Diverse
IVY_CTmvp	Diverse
IVY_IT	Diverse
IVY_CTmvp	undetermined
IVY_CT	undetermined
IVY_IT	Diverse
IVY_LE	Diverse
IVY_CTmvp	undetermined
IVY_IT	Diverse
IVY_CT	Diverse
IVY_IT	undetermined
IVY_CTpnz	undetermined
IVY_IT	Diverse
IVY_IT	undetermined
IVY_LE	Diverse
IVY_IT	undetermined
IVY_LE	undetermined
IVY_CTpan	Diverse
IVY_CTmvp	Diverse
IVY_CT	NoTcell
IVY_IT	Diverse
IVY_IT	undetermined
IVY_CTmvp	Diverse
IVY_CTpan	undetermined
IVY_CTmvp	undetermined
IVY_CTpan	Diverse
IVY_CTmvp	Diverse
IVY_IT	undetermined
IVY_IT	Diverse
IVY_CTmvp	Diverse
IVY_CTmvp	Diverse
IVY_IT	Diverse
IVY_Necrosis	NoTcell
IVY_CTmvp	Diverse
IVY_CThbv	undetermined
IVY_CTpan	Diverse
IVY_LE	Diverse
IVY_CTmvp	Diverse
IVY_CTmvp	Diverse
IVY_CTmvp	Diverse
IVY_IT	Diverse
IVY_IT	Diverse
IVY_CTmvp	Diverse
IVY_IT	Diverse
IVY_IT	Diverse
IVY_CT	NoTcell
IVY_CTmvp	NoTcell
IVY_CTmvp	undetermined
IVY_IT	Diverse
IVY_LE	undetermined
IVY_IT	NoTcell
IVY_CTmvp	Diverse
IVY_CTpan	Diverse
IVY_LE	NoTcell
IVY_CT	Clonal
IVY_IT	undetermined
IVY_CTpnz	Diverse
IVY_IT	NoTcell
IVY_IT	undetermined
IVY_CTpnz	undetermined
IVY_CTmvp	Diverse
IVY_IT	undetermined
IVY_IT	Diverse
IVY_CTpan	Diverse
IVY_CTmvp	NoTcell
IVY_CT	undetermined
IVY_CTmvp	Diverse
IVY_CTmvp	Diverse
IVY_CTpnz	Diverse
IVY_CTmvp	Diverse
IVY_CTpan	NoTcell
IVY_CTmvp	undetermined
IVY_LE	Diverse
IVY_CTpnz	Diverse
IVY_IT	undetermined
IVY_LE	Diverse
IVY_CTmvp	undetermined
IVY_CTmvp	undetermined
IVY_CT	Diverse
IVY_CTpan	undetermined
IVY_CTmvp	undetermined
IVY_LE	Diverse
IVY_CT	NoTcell
IVY_CTmvp	undetermined
IVY_CTmvp	NoTcell
IVY_CThbv	undetermined
IVY_LE	Diverse
IVY_IT	undetermined
IVY_CTmvp	undetermined
IVY_CTmvp	Diverse
IVY_LE	undetermined
IVY_CTpnz	undetermined
IVY_IT	Diverse
IVY_CTmvp	Diverse
IVY_CTmvp	Diverse
IVY_CTpan	NoTcell
IVY_CTmvp	Diverse
IVY_CT	Diverse
IVY_CT	NoTcell
IVY_CTmvp	undetermined
IVY_IT	NoTcell
IVY_IT	undetermined
IVY_CTmvp	NoTcell
IVY_CTmvp	Diverse
IVY_CTmvp	Diverse
IVY_CTmvp	Diverse
IVY_CTmvp	NoTcell
IVY_IT	Diverse
IVY_IT	Diverse
IVY_IT	NoTcell
IVY_IT	undetermined
IVY_LE	Diverse
IVY_IT	undetermined
IVY_LE	undetermined
IVY_CTmvp	NoTcell
IVY_IT	Diverse
IVY_CTmvp	undetermined
IVY_CT	Diverse
IVY_IT	Diverse
IVY_IT	undetermined
IVY_IT	NoTcell
IVY_CTmvp	Diverse
IVY_CTpnz	Diverse
IVY_LE	undetermined
IVY_CTmvp	undetermined
IVY_CT	undetermined
IVY_CTmvp	Diverse
IVY_CT	NoTcell
IVY_CTmvp	NoTcell
IVY_CTpan	Diverse
IVY_CTmvp	NoTcell
IVY_IT	undetermined
IVY_IT	NoTcell
IVY_LE	Diverse
IVY_CTpan	Diverse
IVY_IT	Diverse
IVY_CTmvp	Diverse
IVY_CTmvp	Diverse
IVY_CTpnz	Diverse
IVY_CTmvp	Diverse
IVY_IT	Diverse
IVY_CTpnz	undetermined
IVY_IT	Diverse
IVY_CTmvp	undetermined
IVY_CTpan	undetermined
IVY_IT	Diverse
IVY_CTpan	NoTcell
IVY_IT	Diverse
IVY_CTpan	NoTcell
IVY_CT	Diverse
IVY_IT	NoTcell
IVY_IT	Diverse
IVY_CTmvp	Diverse
IVY_CTmvp	undetermined
IVY_IT	Diverse
IVY_LE	Diverse
IVY_CTmvp	NoTcell
IVY_CTmvp	Diverse
IVY_LE	Diverse
IVY_IT	undetermined
IVY_LE	Diverse
IVY_LE	Diverse
IVY_IT	Diverse
IVY_IT	undetermined
IVY_IT	Diverse
IVY_CTmvp	Diverse
IVY_IT	undetermined
IVY_CTmvp	NoTcell
IVY_CThbv	Diverse
IVY_IT	Diverse
IVY_CTpan	undetermined
IVY_IT	undetermined
IVY_CTmvp	Diverse
IVY_CTmvp	undetermined
IVY_CT	Diverse
IVY_CTmvp	Diverse
IVY_IT	undetermined
IVY_IT	undetermined
IVY_IT	Diverse
IVY_LE	NoTcell
IVY_CTmvp	undetermined
IVY_LE	Diverse
IVY_LE	Diverse
IVY_LE	Diverse
IVY_CT	Diverse
IVY_CTpnz	undetermined
IVY_LE	Diverse
IVY_IT	NoTcell
IVY_CTmvp	Diverse
IVY_CTmvp	Diverse
IVY_CTmvp	Diverse
IVY_CTmvp	Diverse
IVY_LE	undetermined
IVY_CTpan	undetermined
IVY_LE	undetermined
IVY_IT	NoTcell
IVY_IT	undetermined
IVY_CTpnz	undetermined
IVY_IT	Diverse
IVY_Necrosis	undetermined
IVY_IT	Diverse
IVY_CTpnz	Diverse
IVY_IT	NoTcell
IVY_LE	Diverse
IVY_CTmvp	undetermined
IVY_CTmvp	Diverse
IVY_CTmvp	NoTcell
IVY_CTmvp	NoTcell
IVY_CTpan	Diverse
IVY_IT	undetermined
IVY_CTmvp	undetermined
IVY_LE	undetermined
IVY_LE	Diverse
IVY_LE	Diverse
IVY_CTmvp	NoTcell
IVY_IT	Diverse
IVY_LE	Diverse
IVY_IT	Diverse
IVY_CTpnz	Diverse
IVY_IT	Diverse
IVY_CTpan	Clonal
IVY_CTmvp	undetermined
IVY_IT	Diverse
IVY_CTpan	Diverse
IVY_CTmvp	NoTcell
IVY_IT	undetermined
IVY_CT	undetermined
IVY_CTpan	undetermined
IVY_IT	undetermined
IVY_CTmvp	NoTcell
IVY_CTmvp	Diverse
IVY_LE	Diverse
IVY_LE	Diverse
IVY_IT	Diverse
IVY_IT	Diverse
IVY_CTmvp	undetermined
IVY_LE	Diverse
IVY_IT	NoTcell
IVY_CT	Diverse
IVY_Necrosis	NoTcell
IVY_LE	undetermined
IVY_IT	Diverse
IVY_IT	Diverse
IVY_IT	Diverse
IVY_CTmvp	Diverse
IVY_CTmvp	Diverse
IVY_IT	Diverse
IVY_IT	undetermined
IVY_IT	Diverse
IVY_CT	Diverse
IVY_IT	Diverse
IVY_CTpan	Diverse
IVY_IT	Diverse
IVY_LE	Diverse
IVY_CTmvp	Diverse
IVY_CTmvp	Diverse
IVY_LE	undetermined
IVY_CThbv	NoTcell
IVY_CTmvp	Diverse
IVY_CThbv	undetermined
IVY_CTmvp	Diverse
IVY_IT	undetermined
IVY_CTmvp	undetermined
IVY_LE	Diverse
IVY_Necrosis	NoTcell
IVY_CTpan	Diverse
IVY_CTpan	Diverse
IVY_LE	Diverse
IVY_CTmvp	Diverse
IVY_IT	undetermined
IVY_CT	undetermined
IVY_CTmvp	Diverse
IVY_CT	Diverse
IVY_CT	Diverse
IVY_CTmvp	undetermined
IVY_IT	Clonal
IVY_IT	Diverse
IVY_IT	Diverse
IVY_CTpnz	Diverse
IVY_CTmvp	Diverse
IVY_IT	undetermined
IVY_IT	Diverse
IVY_CTmvp	Diverse
IVY_LE	Diverse
IVY_CTmvp	NoTcell
IVY_CTpan	undetermined
IVY_LE	NoTcell
IVY_CTmvp	Diverse
IVY_CTmvp	Diverse
IVY_CTmvp	Diverse
IVY_CTmvp	Diverse
IVY_IT	Diverse
IVY_IT	Diverse
IVY_IT	NoTcell
IVY_CThbv	NoTcell
IVY_CTmvp	Diverse
IVY_IT	NoTcell
IVY_CTmvp	Diverse
IVY_IT	Clonal
IVY_LE	Diverse
IVY_LE	Diverse
IVY_CTmvp	undetermined
IVY_CTpnz	Diverse
IVY_CT	Diverse
IVY_IT	NoTcell
IVY_CThbv	Diverse
IVY_Necrosis	NoTcell
IVY_LE	undetermined
IVY_CTmvp	Diverse
IVY_CTmvp	Diverse
IVY_CT	undetermined
IVY_CTmvp	NoTcell
IVY_LE	Diverse
IVY_LE	Diverse
IVY_CT	undetermined
IVY_CTmvp	Diverse
IVY_CTmvp	Diverse
IVY_Necrosis	NoTcell
IVY_IT	NoTcell
IVY_CTpan	Diverse
IVY_CTpan	NoTcell
IVY_CT	undetermined
IVY_CTmvp	Diverse
IVY_IT	Diverse
IVY_LE	NoTcell
IVY_CTpan	Diverse
IVY_CTpan	undetermined
IVY_IT	Diverse
IVY_LE	Diverse
IVY_IT	Diverse
IVY_LE	Diverse
IVY_CTmvp	undetermined
IVY_IT	Diverse
IVY_IT	undetermined
IVY_CTmvp	Diverse
IVY_CT	undetermined
IVY_CTpan	Diverse
IVY_CTmvp	Diverse
IVY_CTmvp	undetermined
IVY_IT	NoTcell
IVY_CTmvp	undetermined
IVY_CTmvp	NoTcell
IVY_CTmvp	NoTcell
IVY_CTmvp	Diverse
IVY_CTmvp	Diverse
IVY_IT	Diverse
IVY_IT	undetermined
IVY_CTmvp	Diverse
IVY_IT	undetermined
IVY_IT	undetermined
IVY_IT	undetermined
IVY_LE	Diverse
IVY_LE	undetermined
IVY_IT	Diverse
IVY_Necrosis	NoTcell
IVY_CTmvp	Diverse
IVY_CTmvp	NoTcell
IVY_CT	Diverse
IVY_CTmvp	Diverse
IVY_CTmvp	undetermined
IVY_CTpnz	undetermined
IVY_CTpan	Diverse
IVY_LE	Diverse
IVY_CTmvp	Diverse
IVY_CTmvp	NoTcell
IVY_IT	undetermined
IVY_IT	Diverse
IVY_IT	NoTcell
IVY_LE	NoTcell
IVY_CT	undetermined
IVY_Necrosis	NoTcell
IVY_IT	Diverse
IVY_CTmvp	Diverse
IVY_CTpan	undetermined
IVY_IT	Diverse
IVY_CTmvp	undetermined
IVY_IT	Diverse
IVY_CTpan	NoTcell
IVY_CTpan	Diverse
IVY_CTmvp	undetermined
IVY_CTmvp	Diverse
IVY_LE	Diverse
IVY_CTmvp	Diverse
IVY_IT	undetermined
IVY_IT	Diverse
IVY_CTmvp	NoTcell
IVY_CTmvp	Diverse
IVY_IT	NoTcell
IVY_LE	Diverse
IVY_CTmvp	undetermined
IVY_CTmvp	undetermined
IVY_IT	Diverse
IVY_CTmvp	NoTcell
IVY_CTmvp	undetermined
IVY_LE	Diverse
IVY_IT	Diverse
IVY_LE	Diverse
IVY_CTmvp	NoTcell
IVY_CTmvp	Diverse
IVY_CTpnz	undetermined
IVY_CTpan	Diverse
IVY_CTmvp	undetermined
IVY_CTmvp	NoTcell
IVY_CTpan	NoTcell
IVY_IT	undetermined
IVY_CTmvp	Diverse
IVY_IT	Diverse
IVY_CThbv	undetermined
IVY_CTpan	Diverse
IVY_IT	NoTcell
IVY_LE	undetermined
IVY_CTmvp	undetermined
IVY_LE	undetermined
IVY_IT	Diverse
IVY_LE	Diverse
IVY_LE	Diverse
IVY_LE	NoTcell
IVY_CTmvp	undetermined
IVY_CT	Diverse
IVY_CT	Diverse
IVY_LE	Diverse
IVY_CTmvp	undetermined
IVY_IT	Diverse
IVY_IT	Diverse
IVY_IT	undetermined
IVY_CT	Diverse
IVY_CTpan	undetermined
IVY_LE	Diverse
IVY_IT	Diverse
IVY_IT	Diverse
IVY_CTmvp	undetermined
IVY_CT	Diverse
IVY_LE	undetermined
IVY_CTpnz	Diverse
IVY_CTmvp	Clonal
IVY_CT	undetermined
IVY_LE	Diverse
IVY_CTpan	Diverse
IVY_CTpnz	undetermined
IVY_CT	Diverse
IVY_CTpnz	NoTcell
IVY_CT	Diverse
IVY_LE	Diverse
IVY_CTmvp	Diverse
IVY_LE	undetermined
IVY_CTmvp	NoTcell
IVY_CTmvp	Diverse
IVY_CTpan	NoTcell
IVY_CTpnz	Diverse
IVY_CTmvp	Diverse
IVY_CT	Diverse
IVY_CTmvp	Diverse
IVY_CTmvp	Diverse
IVY_CTmvp	undetermined
IVY_CTmvp	Diverse
IVY_Necrosis	NoTcell
IVY_CTmvp	Diverse
IVY_CTmvp	Diverse
IVY_CTpnz	Diverse
IVY_IT	Diverse
IVY_CTmvp	Diverse
IVY_IT	undetermined
IVY_Necrosis	undetermined
IVY_IT	Diverse
IVY_IT	Diverse
IVY_IT	undetermined
IVY_LE	Diverse
IVY_LE	Diverse
IVY_IT	Diverse
IVY_CT	Diverse
IVY_CTpnz	Diverse
IVY_CTmvp	Diverse
IVY_CTmvp	Diverse
IVY_CTmvp	Diverse
IVY_CTmvp	Diverse
IVY_CT	NoTcell
IVY_CTmvp	Diverse
IVY_CTpan	undetermined
IVY_IT	Diverse
IVY_CTmvp	Diverse
IVY_CTmvp	NoTcell
IVY_CTmvp	Diverse
IVY_CTmvp	Diverse
IVY_IT	NoTcell
IVY_IT	Diverse
IVY_CT	Diverse
IVY_LE	NoTcell
IVY_CTpan	undetermined
IVY_CTmvp	Diverse
IVY_CTmvp	undetermined
IVY_LE	undetermined
IVY_CTpan	undetermined
IVY_LE	Diverse
IVY_IT	Diverse
IVY_IT	Diverse
IVY_CTmvp	Diverse
IVY_CTmvp	undetermined
IVY_IT	Diverse
IVY_LE	Diverse
IVY_CTmvp	undetermined
IVY_IT	Diverse
IVY_CTmvp	Diverse
IVY_CTmvp	undetermined
IVY_LE	Diverse
IVY_IT	Diverse
IVY_Necrosis	undetermined
IVY_IT	NoTcell
IVY_CThbv	NoTcell
IVY_IT	undetermined
IVY_CT	undetermined
IVY_LE	Diverse
IVY_CTpnz	Diverse
IVY_CT	NoTcell
IVY_IT	Diverse
IVY_LE	Diverse
IVY_CTmvp	NoTcell
IVY_LE	Diverse
IVY_LE	undetermined
IVY_IT	undetermined
IVY_CTpnz	NoTcell
IVY_CTmvp	Diverse
IVY_CTmvp	Diverse
IVY_LE	NoTcell
IVY_CTmvp	Diverse
IVY_CTmvp	Diverse
IVY_CTmvp	Diverse
IVY_CThbv	NoTcell
IVY_CTmvp	Diverse
IVY_LE	Diverse
IVY_CT	Diverse
IVY_CTmvp	Diverse
IVY_LE	NoTcell
IVY_CTmvp	undetermined
IVY_CThbv	Diverse
IVY_IT	Diverse
IVY_IT	Diverse
IVY_IT	Diverse
IVY_IT	undetermined
IVY_IT	Diverse
IVY_CTmvp	NoTcell
IVY_CTmvp	undetermined
IVY_IT	undetermined
IVY_LE	Diverse
IVY_CTmvp	Diverse
IVY_CT	Diverse
IVY_CTpan	undetermined
IVY_CTmvp	Diverse
IVY_CTmvp	Diverse
IVY_CT	Diverse
IVY_CTmvp	Diverse
IVY_IT	undetermined
IVY_CTmvp	Diverse
IVY_IT	Diverse
IVY_LE	undetermined
IVY_LE	Diverse
IVY_IT	NoTcell
IVY_IT	Diverse
IVY_Necrosis	NoTcell
IVY_LE	Diverse
IVY_LE	Diverse
IVY_CTpan	Diverse
IVY_CT	Diverse
IVY_CT	Diverse
IVY_IT	undetermined
IVY_IT	Diverse
IVY_CT	Diverse
IVY_IT	Diverse
IVY_CTpan	NoTcell
IVY_IT	undetermined
IVY_CTpnz	undetermined
IVY_LE	undetermined
IVY_CThbv	undetermined
IVY_CT	Diverse
IVY_LE	Diverse
IVY_LE	Diverse
IVY_IT	Diverse
IVY_LE	NoTcell
IVY_CThbv	undetermined
IVY_LE	Diverse
IVY_CTmvp	undetermined
IVY_CTmvp	NoTcell
IVY_IT	undetermined
IVY_IT	Diverse
IVY_CTmvp	undetermined
IVY_CTmvp	undetermined
IVY_IT	NoTcell
IVY_IT	Diverse
IVY_IT	Diverse
IVY_IT	Diverse
IVY_CTmvp	Diverse
IVY_LE	Diverse
IVY_LE	Diverse
IVY_IT	Diverse
IVY_IT	NoTcell
IVY_CT	Diverse
IVY_CTpan	Diverse
IVY_CTpan	undetermined
IVY_CTpnz	undetermined
IVY_CTmvp	Diverse
IVY_IT	Diverse
IVY_CT	undetermined
IVY_CT	NoTcell
IVY_Necrosis	NoTcell
IVY_IT	Diverse
IVY_CT	undetermined
IVY_CT	undetermined
IVY_CT	undetermined
IVY_LE	Diverse
IVY_CTmvp	Diverse
IVY_CTmvp	Diverse
IVY_LE	undetermined
IVY_CTmvp	Diverse
IVY_CTmvp	undetermined
IVY_CTmvp	Diverse
IVY_LE	undetermined
IVY_CT	undetermined
IVY_IT	NoTcell
IVY_IT	undetermined
IVY_IT	Diverse
IVY_LE	Diverse
IVY_IT	undetermined
IVY_LE	Diverse
IVY_CTmvp	Diverse
IVY_CTpnz	undetermined
IVY_CTmvp	Diverse
IVY_IT	undetermined
IVY_LE	Diverse
IVY_LE	Diverse
IVY_IT	undetermined
IVY_CTmvp	undetermined
IVY_CTpan	Diverse
IVY_CT	Diverse
IVY_CTmvp	undetermined
IVY_CT	Diverse
IVY_IT	undetermined
IVY_IT	Diverse
IVY_CTpnz	undetermined
IVY_LE	NoTcell
IVY_CTmvp	undetermined
IVY_CTmvp	Diverse
IVY_IT	Diverse
IVY_CT	Diverse
IVY_CTpnz	Diverse
IVY_CTmvp	Diverse
IVY_CThbv	undetermined
IVY_CTmvp	Diverse
IVY_CT	Diverse
IVY_CTmvp	undetermined
IVY_IT	Diverse
IVY_CTmvp	Diverse
IVY_CTmvp	Diverse
IVY_LE	Diverse
IVY_IT	Diverse
IVY_LE	undetermined
IVY_IT	Diverse
IVY_CTpan	NoTcell
IVY_CT	undetermined
IVY_Necrosis	NoTcell
IVY_CTmvp	undetermined
IVY_LE	undetermined
IVY_CT	NoTcell
IVY_LE	Diverse
IVY_CT	undetermined
IVY_CTmvp	Diverse
IVY_IT	Diverse
IVY_IT	Clonal
IVY_CTpan	Diverse
IVY_CTpnz	Diverse
IVY_IT	Diverse
IVY_IT	Diverse
IVY_CTmvp	Diverse
IVY_LE	NoTcell
IVY_LE	Diverse
IVY_LE	Diverse
IVY_LE	Diverse
IVY_IT	undetermined
IVY_LE	NoTcell
IVY_LE	undetermined
IVY_IT	NoTcell
IVY_LE	Diverse
IVY_LE	NoTcell
IVY_CTmvp	NoTcell
IVY_CTpnz	Diverse
IVY_IT	undetermined
IVY_CTmvp	Diverse
IVY_CT	Diverse
IVY_CTmvp	NoTcell
IVY_LE	Diverse
IVY_CTmvp	Clonal
IVY_CTmvp	NoTcell
IVY_CTmvp	NoTcell
IVY_LE	Diverse
IVY_IT	Diverse
IVY_CTpan	Diverse
IVY_CTmvp	Diverse
IVY_IT	Diverse
IVY_Necrosis	Diverse
IVY_Necrosis	NoTcell
IVY_IT	undetermined
IVY_IT	undetermined
IVY_CTpan	Diverse
IVY_LE	undetermined
IVY_CTmvp	NoTcell
IVY_IT	Diverse
IVY_IT	Diverse
IVY_CTmvp	Diverse
IVY_CTmvp	undetermined
IVY_IT	undetermined
IVY_CTmvp	NoTcell
IVY_CTpan	undetermined
IVY_IT	Diverse
IVY_CTpnz	Diverse
IVY_LE	undetermined
IVY_IT	Diverse
IVY_LE	Diverse
IVY_CTmvp	undetermined
IVY_LE	undetermined
IVY_CT	undetermined
IVY_Necrosis	NoTcell
IVY_LE	NoTcell
IVY_CTmvp	Diverse
IVY_CTpan	Diverse
IVY_CT	undetermined
IVY_CT	Diverse
IVY_LE	NoTcell
IVY_LE	Diverse
IVY_LE	Diverse
IVY_CTpan	Diverse
IVY_CTmvp	Diverse
IVY_CTpan	Diverse
IVY_CT	NoTcell
IVY_LE	NoTcell
IVY_IT	NoTcell
IVY_LE	Diverse
IVY_IT	undetermined
IVY_CTmvp	Diverse
IVY_IT	Diverse
IVY_IT	Diverse
IVY_CTmvp	NoTcell
IVY_CTmvp	Diverse
IVY_IT	NoTcell
IVY_LE	Diverse
IVY_LE	Diverse
IVY_IT	Diverse
IVY_LE	Diverse
IVY_CT	Diverse
IVY_CTmvp	Diverse
IVY_CTmvp	Diverse
IVY_CT	Diverse
IVY_IT	Diverse
IVY_LE	Diverse
IVY_CT	undetermined
IVY_CTmvp	Diverse
IVY_IT	NoTcell
IVY_LE	undetermined
IVY_CTmvp	undetermined
IVY_CTmvp	Diverse
IVY_LE	undetermined
IVY_CTmvp	Diverse
IVY_CTpnz	Diverse
IVY_LE	undetermined
IVY_CTmvp	Clonal
IVY_CTpan	NoTcell
IVY_IT	Diverse
IVY_CTpan	Clonal
IVY_LE	Diverse
IVY_IT	Diverse
IVY_IT	Diverse
IVY_IT	NoTcell
IVY_CT	Diverse
IVY_CThbv	Diverse
IVY_CTmvp	Diverse
IVY_LE	NoTcell
IVY_LE	Diverse
IVY_LE	undetermined
IVY_IT	undetermined
IVY_IT	undetermined
IVY_CTmvp	Diverse
IVY_CTpnz	undetermined
IVY_CTmvp	undetermined
IVY_CTmvp	Diverse
IVY_CT	undetermined
IVY_LE	Diverse
IVY_CTpan	Diverse
IVY_CTmvp	Diverse
IVY_LE	NoTcell
IVY_IT	undetermined
IVY_CThbv	Diverse
IVY_CTmvp	undetermined
IVY_CTpnz	Diverse
IVY_IT	Diverse
IVY_Necrosis	NoTcell
IVY_IT	NoTcell
IVY_CTmvp	Diverse
IVY_IT	Diverse
IVY_CTmvp	undetermined
IVY_IT	Diverse
IVY_IT	Diverse
IVY_CTpnz	Diverse
IVY_CTmvp	Diverse
IVY_CTmvp	undetermined
IVY_CTmvp	undetermined
IVY_CTmvp	Diverse
IVY_CTpnz	NoTcell
IVY_CTmvp	NoTcell
IVY_CTmvp	undetermined
IVY_Necrosis	NoTcell
IVY_CTmvp	undetermined
IVY_CTmvp	Diverse
IVY_CTmvp	undetermined
IVY_CTpnz	NoTcell
IVY_IT	Diverse
IVY_IT	Diverse
IVY_CTmvp	Diverse
IVY_LE	Diverse
IVY_IT	Diverse
IVY_CTmvp	undetermined
IVY_IT	Clonal
IVY_CT	NoTcell
IVY_CTmvp	Diverse
IVY_CTmvp	NoTcell
IVY_CT	Diverse
IVY_CTmvp	Diverse
IVY_LE	Diverse
IVY_IT	Diverse
IVY_CTpan	Diverse
IVY_IT	undetermined
IVY_CTmvp	Diverse
IVY_CTpan	undetermined
IVY_CThbv	undetermined
IVY_CTmvp	Diverse
IVY_IT	Diverse
IVY_CTmvp	undetermined
IVY_CTmvp	Diverse
IVY_IT	Diverse
IVY_IT	NoTcell
IVY_CTpnz	NoTcell
IVY_Necrosis	NoTcell
IVY_IT	Diverse
IVY_IT	Diverse
IVY_CT	undetermined
IVY_IT	undetermined
IVY_CTmvp	Diverse
IVY_CTmvp	Diverse
IVY_CTpan	Diverse
IVY_CTmvp	undetermined
IVY_CTmvp	undetermined
IVY_CT	Diverse
IVY_IT	undetermined
IVY_CTpan	Diverse
IVY_CTmvp	Diverse
IVY_IT	Diverse
IVY_CT	Diverse
IVY_CTpan	Diverse
[truncated: 29,605 more rows]

## Sheet: Fig 7b and c
R	L	spatial_weight	coesine	KLD
[truncated: 2,059 more rows]

[truncated: 2 more sheets: Fig 7f and g, Fig 8c]
